# Supplementary material for: Evolution of Aspergillus oryzae before and after domestication inferred by large-scale comparative genomic analysis
Source: DNA Res. 2019 Nov 22;26(6):465–72. doi: 10.1093/dnares/dsz024 (PMC6993814; doi:10.1093/dnares/dsz024)
Supplement: dsz024_Supplementary_Data [file dsz024_supplementary_data.zip]

Archive with 8 entries (7 files):
- dsz024-Suppl_data/
- dsz024-Suppl_data/Supplementary_Data.pdf
- dsz024-Suppl_data/Supplementary_Table S1.xlsx
- dsz024-Suppl_data/Supplementary_Table S3.xlsx
- dsz024-Suppl_data/Supplementary_Table S4.xlsx
- dsz024-Suppl_data/Supplementary_Table S5.xlsx
- dsz024-Suppl_data/Supplementary_Figure.pdf
- dsz024-Suppl_data/Supplementary_Table S2.xlsx
