# Supplementary material for: Evolution of Aspergillus oryzae before and after domestication inferred by large-scale comparative genomic analysis
Source: DNA Res. 2019 Nov 22;26(6):465–72. doi: 10.1093/dnares/dsz024 (PMC6993814; doi:10.1093/dnares/dsz024)
Supplement: dsz024_Supplementary_Data [file dsz024_supplementary_data.zip › dsz024-Suppl_data/Supplementary_Table S1.xlsx]

## Sheet: 1. (original samples)
Run	Strain	Sequence run No.	Provider of koji	Use	Incubation with yatalase (contamination of Actinobacteria in sequence reads)
1	TK-1	oryzae	P1	sake
1	TK-2	oryzae	P1	sake
1	TK-3	oryzae	P1	sake
1	TK-4	oryzae	P1	sake
1	TK-5	oryzae	P1	sake
1	TK-6	oryzae	P1	sake
1	TK-7	oryzae	P1	miso
1	TK-8	oryzae	P1	other
1	TK-9	oryzae	P1	shoyu
1	TK-10	oryzae	P1	miso
1	TK-11	oryzae	P1	miso
2	TK-12	oryzae	P2	shoyu
2	TK-13	oryzae	P2	shoyu
2	TK-15	oryzae	P2	miso
2	TK-16	oryzae	P2	miso
2	TK-17	oryzae	P2	miso
2	TK-18	oryzae	P2	sake
2	TK-19	oryzae	P2	sake
2	TK-20	oryzae	P2	sake
2	TK-21	oryzae	P2	sake
2	TK-22	oryzae	P2	sake
2	TK-24	oryzae	P2	miso
2	TK-25	oryzae	P2	sake
2	TK-26	oryzae	P2	sake
2	TK-27	oryzae	P2	miso
2	TK-29	oryzae	P2	shoyu
2	TK-30	oryzae	P2	sake
2	TK-31	oryzae	P3	sake
2	TK-32	oryzae	P3	sake
2	TK-33	oryzae	P3	sake
3	TK-14	oryzae	P2	shoyu
3	TK-23	oryzae	P2	sake
3	TK-28	oryzae	P2	shoyu
3	TK-34	oryzae	P3	sake
3	TK-35	oryzae	P3	sake
3	TK-36	oryzae	P3	sake
3	TK-37	oryzae	P3	sake
3	TK-38	oryzae	P3	sake
3	TK-39	oryzae	P3	other
3	TK-40	oryzae	P3	other
3	TK-41	oryzae	P3	miso
3	TK-42	oryzae	P3	miso
3	TK-43	oryzae	P3	miso
3	TK-44	oryzae	P3	miso
3	TK-45	oryzae	P3	miso
3	TK-46	oryzae	P3	miso	○
3	TK-47	oryzae	P3	miso
3	TK-48	oryzae	P3	shoyu	○
3	TK-49	oryzae	P3	shoyu
3	TK-50	oryzae	P3	shoyu	○
4	TK-51	oryzae	P4	sake/miso	○
4	TK-52	oryzae	P4	sake/miso	○
4	TK-53	oryzae	P4	sake/miso	○
4	TK-54	oryzae	P4	miso	○
4	TK-55	oryzae	P4	sake/miso	○
4	TK-56	oryzae	P4	miso	○
4	TK-57	oryzae	P4	sake	○
4	TK-58	oryzae	P4	sake	○
4	TK-59	oryzae	P4	shoyu	○
4	TK-60	oryzae	P4	shoyu	○
4	TK-61	oryzae	P4	sake/miso	○
4	TK-62	oryzae	P4	sake/miso	○
4	TK-63	oryzae	P4	sake	○
4	TK-64	oryzae	P4	sake	○
4	TK-65	oryzae	P4	sake	○
5	TK-66	oryzae	P5	shoyu	○
5	TK-67	oryzae	P5	shoyu	○
5	TK-68	oryzae	P5	shoyu	○
5	TK-69	oryzae	P5	shoyu	○
5	TK-70	oryzae	P5	miso	○
5	TK-71	oryzae	P5	miso	○
5	TK-72	oryzae	P5	miso	○
5	TK-73	oryzae	P5	miso	○
5	TK-74	oryzae	P5	miso	○
5	TK-75	oryzae	P5	miso	○
5	TK-76	oryzae	P5	miso	○
5	TK-77	oryzae	P5	miso	○
5	TK-78	oryzae	P5	sake	○
5	TK-79	oryzae	P5	sake	○
5	TK-80	oryzae	P5	sake	○
5	TK-81	oryzae	P5	sake	○
5	TK-82	oryzae	P5	sake	○
2	TK-83	sojae	P2	shoyu
5	TK-84	sojae	P5	shoyu	○
5	TK-85	sojae	P5	shoyu	○
