# Supplementary material for: Evolution of Aspergillus oryzae before and after domestication inferred by large-scale comparative genomic analysis
Source: DNA Res. 2019 Nov 22;26(6):465–72. doi: 10.1093/dnares/dsz024 (PMC6993814; doi:10.1093/dnares/dsz024)
Supplement: dsz024_Supplementary_Data [file dsz024_supplementary_data.zip › dsz024-Suppl_data/Supplementary_Table S3.xlsx]

## Sheet: All orthologs and annotation
All orthologs and annotation
	RIB40_s01-m08-r29	RIB40_s01-m09-r06	symbol	annotation_KO	annotation_module	annotation_pathway	annotation_BRITE	annotation_interpro
OG0000000	AO090009000006	AO090009000006						CDD;cd03232;ABCG_PDR_domain2|ProSiteProfiles;PS50893;ATP-binding cassette, ABC transporter-type domain profile.|SMART;SM00382;|Pfam;PF06422;CDR ABC transporter|Gene3D;G3DSA:3.40.50.300;|MobiDBLite;mobidb-lite;consensus disorder prediction|ProSitePatterns;PS00211;ABC transporters family signature.|SUPERFAMILY;SSF52540;|CDD;cd03233;ABCG_PDR_domain1|Pfam;PF01061;ABC-2 type transporter|Pfam;PF00005;A…
OG0000001	AO090023000547	AO090023000547						SUPERFAMILY;SSF56801;|Gene3D;G3DSA:3.30.300.30;
OG0000002	AO090005000957	AO090010000291						CDD;cd00200;WD40|Gene3D;G3DSA:2.130.10.10;|SMART;SM00320;|PRINTS;PR00320;G protein beta WD-40 repeat signature|ProSiteProfiles;PS50294;Trp-Asp (WD) repeats circular profile.|ProSiteProfiles;PS50082;Trp-Asp (WD) repeats profile.|SUPERFAMILY;SSF50978;|Pfam;PF00400;WD domain, G-beta repeat|ProSitePatterns;PS00678;Trp-Asp (WD) repeats signature.
OG0000003	AO090103000203	AO090103000203						CDD;cd00204;ANK|PRINTS;PR01415;Ankyrin repeat signature|ProSiteProfiles;PS50088;Ankyrin repeat profile.|Gene3D;G3DSA:1.25.40.20;|Pfam;PF12796;Ankyrin repeats (3 copies)|ProSiteProfiles;PS50297;Ankyrin repeat region circular profile.|SUPERFAMILY;SSF48403;|SMART;SM00248;
OG0000004	AO090009000002	AO090009000002						ProSiteProfiles;PS51194;Superfamilies 1 and 2 helicase C-terminal domain profile.|ProSiteProfiles;PS51192;Superfamilies 1 and 2 helicase ATP-binding type-1 domain profile.|Pfam;PF00270;DEAD/DEAH box helicase|SMART;SM00490;|Gene3D;G3DSA:3.40.50.300;|MobiDBLite;mobidb-lite;consensus disorder prediction|Pfam;PF00271;Helicase conserved C-terminal domain|SUPERFAMILY;SSF52540;|CDD;cd00079;HELICc|SMART;…
OG0000005	AO090011000737	AO090011000737
OG0000006	AO090005000095	AO090005000095						Gene3D;G3DSA:3.30.200.20;|SUPERFAMILY;SSF56112;|Gene3D;G3DSA:1.10.510.10;|ProSiteProfiles;PS50011;Protein kinase domain profile.
OG0000007	AO090023000609	AO090023000609		K01312		map04080|map04972|map04974|map05164	ko01000|ko01002|ko04147	SUPERFAMILY;SSF50494;|PRINTS;PR00722;Chymotrypsin serine protease family (S1) signature|ProSiteProfiles;PS50240;Serine proteases, trypsin domain profile.|Gene3D;G3DSA:2.40.10.10;|SMART;SM00020;|Pfam;PF00089;Trypsin
OG0000008	AO090010000364	AO090010000364						Gene3D;G3DSA:3.40.50.1820;|Pfam;PF07859;alpha/beta hydrolase fold|SUPERFAMILY;SSF53474;
OG0000009	AO090003001165	AO090003001165						CDD;cd07948;DRE_TIM_HCS|Pfam;PF00682;HMGL-like|Gene3D;G3DSA:3.20.20.70;|Gene3D;G3DSA:1.10.238.260;|ProSiteProfiles;PS50991;Pyruvate carboxyltransferase domain.|MobiDBLite;mobidb-lite;consensus disorder prediction|ProSitePatterns;PS00815;Alpha-isopropylmalate and homocitrate synthases signature 1.|TIGRFAM;TIGR02146;LysS_fung_arch: homocitrate synthase|ProSitePatterns;PS00816;Alpha-isopropylmalate …
OG0000010	AO090012000338	AO090012000338						Gene3D;G3DSA:2.40.128.20;|ProDom;PD022010;DECARBOXYLASE ACID PHENOLIC P-COUMARIC LYASE 4.1.1.- PAD PADC FERULATE PROBABLE|SUPERFAMILY;SSF50814;
OG0000011	AO090010000470	AO090010000470						ProSitePatterns;PS00217;Sugar transport proteins signature 2.|Pfam;PF00083;Sugar (and other) transporter|ProSiteProfiles;PS50850;Major facilitator superfamily (MFS) profile.|CDD;cd06174;MFS|Gene3D;G3DSA:1.20.1250.20;|TIGRFAM;TIGR00879;SP: MFS transporter, sugar porter (SP) family|SUPERFAMILY;SSF103473;|PRINTS;PR00171;Sugar transporter signature
OG0000012	AO090012000084	AO090012000084	chsA					Pfam;PF01644;Chitin synthase|CDD;cd04190;Chitin_synth_C|SUPERFAMILY;SSF53448;|MobiDBLite;mobidb-lite;consensus disorder prediction|Pfam;PF08407;Chitin synthase N-terminal|ProDom;PD002998;TRANSFERASE CHITIN SYNTHASE CELL WALL GLYCOSYLTRANSFERASE TRANSMEMBRANE ACETYL-GLUCOSAMINYL CHITIN-UDP MULTIGENE
OG0000013	AO090010000567	AO090010000567						CDD;cd00377;ICL_PEPM|SUPERFAMILY;SSF51621;|Pfam;PF13714;Phosphoenolpyruvate phosphomutase|Gene3D;G3DSA:3.20.20.60;
OG0000014	AO090009000547	AO090701000941						PIRSF;PIRSF006060;|Pfam;PF13520;Amino acid permease|Gene3D;G3DSA:1.20.1740.10;
OG0000015	AO090003001390	AO090003001390	pfkA	K00850	M00001	map01100|map01110|map01120|map01130|map01200|map01230|map00010|map00030|map00051|map00052|map00680|map03018|map04066|map04152|map04922|map05230	ko01000|ko01009|ko03019	PIRSF;PIRSF000533;|SUPERFAMILY;SSF53784;|Gene3D;G3DSA:3.40.50.460;|MobiDBLite;mobidb-lite;consensus disorder prediction|TIGRFAM;TIGR02478;6PF1K_euk: 6-phosphofructokinase|Gene3D;G3DSA:3.40.50.450;|PRINTS;PR00476;ATP-dependent phosphofructokinase family signature|Pfam;PF00365;Phosphofructokinase|ProSitePatterns;PS00433;Phosphofructokinase signature.|Hamap;MF_03184;ATP-dependent 6-phosphofructokina…
OG0000016	AO090011000168	AO090011000168						Pfam;PF04479;RTA1 like protein
OG0000017	AO090012000496	AO090012000496						SUPERFAMILY;SSF47113;|Gene3D;G3DSA:1.10.20.10;|SMART;SM00417;|MobiDBLite;mobidb-lite;consensus disorder prediction|ProSitePatterns;PS00047;Histone H4 signature.|PRINTS;PR00623;Histone H4 signature|Pfam;PF15511;Centromere kinetochore component CENP-T histone fold|CDD;cd00076;H4|SMART;SM00803;
OG0000018	AO090011000402	AO090011000402						ProSitePatterns;PS00122;Carboxylesterases type-B serine active site.|Pfam;PF00135;Carboxylesterase family|Gene3D;G3DSA:3.40.50.1820;|SUPERFAMILY;SSF53474;|ProSitePatterns;PS00941;Carboxylesterases type-B signature 2.
OG0000019	AO090003001220	AO090003001220
OG0000020	AO090023000880	AO090023000880		K00480		map01100|map01120|map01220|map00621|map00626|map00624	ko01000	Gene3D;G3DSA:3.30.9.30;|SUPERFAMILY;SSF54373;|Pfam;PF01494;FAD binding domain|Gene3D;G3DSA:3.50.50.60;|PRINTS;PR00420;Aromatic-ring hydroxylase (flavoprotein monooxygenase) signature|SUPERFAMILY;SSF51905;
OG0000021	AO090102000392	AO090102000392						Gene3D;G3DSA:3.30.70.100;|SUPERFAMILY;SSF54909;
OG0000022	AO090010000172	AO090010000172						Pfam;PF00815;Histidinol dehydrogenase|Pfam;PF00083;Sugar (and other) transporter|Gene3D;G3DSA:1.20.1250.20;|ProSitePatterns;PS00216;Sugar transport proteins signature 1.|ProSiteProfiles;PS51257;Prokaryotic membrane lipoprotein lipid attachment site profile.|ProSiteProfiles;PS50850;Major facilitator superfamily (MFS) profile.|CDD;cd06174;MFS|TIGRFAM;TIGR00879;SP: MFS transporter, sugar porter (SP)…
OG0000023	AO090001000246	AO090001000246						ProSiteProfiles;PS51819;Vicinal oxygen chelate (VOC) domain profile.|Pfam;PF00903;Glyoxalase/Bleomycin resistance protein/Dioxygenase superfamily|SUPERFAMILY;SSF54593;|CDD;cd07257;THT_oxygenase_C|Gene3D;G3DSA:3.10.180.10;
OG0000024	AO090011000483	AO090011000483						MobiDBLite;mobidb-lite;consensus disorder prediction|SUPERFAMILY;SSF103473;|ProSiteProfiles;PS50850;Major facilitator superfamily (MFS) profile.|CDD;cd06174;MFS|Gene3D;G3DSA:1.20.1250.20;|TIGRFAM;TIGR00879;SP: MFS transporter, sugar porter (SP) family|Pfam;PF00083;Sugar (and other) transporter|PRINTS;PR00171;Sugar transporter signature
OG0000025	AO090023000118	AO090023000118						Gene3D;G3DSA:3.40.50.720;|SUPERFAMILY;SSF51735;|Pfam;PF05368;NmrA-like family
OG0000026	AO090026000765	AO090026000765						MobiDBLite;mobidb-lite;consensus disorder prediction
OG0000027	AO090138000065	AO090138000065						Gene3D;G3DSA:3.30.200.20;|SMART;SM00220;|ProSiteProfiles;PS50011;Protein kinase domain profile.|SUPERFAMILY;SSF56112;|Gene3D;G3DSA:1.10.510.10;|Pfam;PF00069;Protein kinase domain
OG0000028	AO090005000050	AO090005000050						Pfam;PF01490;Transmembrane amino acid transporter protein|MobiDBLite;mobidb-lite;consensus disorder prediction
OG0000029	AO090003000205	AO090003000205	CYP51F2	K05917		map01100|map01110|map01130|map00100	ko01000|ko00199	Pfam;PF00067;Cytochrome P450|ProSitePatterns;PS00086;Cytochrome P450 cysteine heme-iron ligand signature.|SUPERFAMILY;SSF48264;|Gene3D;G3DSA:1.10.630.10;|PRINTS;PR00465;E-class P450 group IV signature|PRINTS;PR00385;P450 superfamily signature
OG0000030	AO090009000032	AO090009000032						MobiDBLite;mobidb-lite;consensus disorder prediction
OG0000031	AO090001000273	AO090001000273						TIGRFAM;TIGR02824;quinone_pig3: putative NAD(P)H quinone oxidoreductase, PIG3 family|SUPERFAMILY;SSF50129;|Gene3D;G3DSA:3.40.50.720;|Pfam;PF00107;Zinc-binding dehydrogenase|SUPERFAMILY;SSF51735;|Pfam;PF08240;Alcohol dehydrogenase GroES-like domain|CDD;cd05276;p53_inducible_oxidoreductase|SMART;SM00829;|Gene3D;G3DSA:3.90.180.10;
OG0000032	AO090010000422	AO090010000422						MobiDBLite;mobidb-lite;consensus disorder prediction
OG0000033	AO090103000359	AO090103000359						PRINTS;PR00081;Glucose/ribitol dehydrogenase family signature|ProSitePatterns;PS00061;Short-chain dehydrogenases/reductases family signature.|Gene3D;G3DSA:3.40.50.720;|SUPERFAMILY;SSF51735;|Pfam;PF13561;Enoyl-(Acyl carrier protein) reductase|CDD;cd05352;MDH-like_SDR_c|PRINTS;PR00080;Short-chain dehydrogenase/reductase (SDR) superfamily signature
OG0000034	AO090020000645	AO090020000645
OG0000035	AO090001000558	AO090001000558						CDD;cd05230;UGD_SDR_e|Pfam;PF16363;GDP-mannose 4,6 dehydratase|Gene3D;G3DSA:3.40.50.720;|SUPERFAMILY;SSF51735;
OG0000036	AO090012000066	AO090012000066	CYP620H1					Gene3D;G3DSA:1.10.630.10;|PRINTS;PR00463;E-class P450 group I signature|ProSitePatterns;PS00086;Cytochrome P450 cysteine heme-iron ligand signature.|SUPERFAMILY;SSF48264;|Pfam;PF00067;Cytochrome P450|PRINTS;PR00385;P450 superfamily signature
OG0000037	AO090113000065	AO090113000065						ProSiteProfiles;PS50011;Protein kinase domain profile.|SUPERFAMILY;SSF56112;|CDD;cd00180;PKc|Gene3D;G3DSA:1.10.510.10;
OG0000038	AO090103000355	AO090103000355						Gene3D;G3DSA:3.30.559.10;|ProSiteProfiles;PS50075;Carrier protein (CP) domain profile.|ProSitePatterns;PS00012;Phosphopantetheine attachment site.|Gene3D;G3DSA:3.40.50.12780;|Gene3D;G3DSA:1.10.1200.10;|SUPERFAMILY;SSF47336;|Pfam;PF00501;AMP-binding enzyme|SUPERFAMILY;SSF52777;|Coils;Coil;|Pfam;PF00668;Condensation domain|ProSitePatterns;PS00455;Putative AMP-binding domain signature.|Gene3D;G3DSA:…
OG0000039	AO090103000391	AO090103000391						Pfam;PF13649;Methyltransferase domain|SUPERFAMILY;SSF53335;|CDD;cd02440;AdoMet_MTases|Gene3D;G3DSA:3.40.50.150;
OG0000040	AO090003000003	AO090003000003		K00820		map01100|map01130|map00520|map00250|map04931	ko01000|ko01002	CDD;cd05008;SIS_GlmS_GlmD_1|CDD;cd05009;SIS_GlmS_GlmD_2|ProSiteProfiles;PS51464;SIS domain profile.|Pfam;PF01380;SIS domain|SUPERFAMILY;SSF56235;|Gene3D;G3DSA:3.40.50.10490;|ProSiteProfiles;PS51278;Glutamine amidotransferase type 2 domain profile.|SUPERFAMILY;SSF53697;|Pfam;PF13522;Glutamine amidotransferase domain|CDD;cd00714;GFAT|TIGRFAM;TIGR01135;glmS: glutamine-fructose-6-phosphate transamina…
OG0000041	AO090001000644	AO090001000644						ProSiteProfiles;PS51253;CENPB-type HTH domain profile.|Pfam;PF03221;Tc5 transposase DNA-binding domain|Pfam;PF03184;DDE superfamily endonuclease|SMART;SM00674;|MobiDBLite;mobidb-lite;consensus disorder prediction
OG0000042	AO090009000034	AO090009000034						CDD;cd06174;MFS|Gene3D;G3DSA:1.20.1250.20;|Pfam;PF07690;Major Facilitator Superfamily|SUPERFAMILY;SSF103473;|ProSiteProfiles;PS50850;Major facilitator superfamily (MFS) profile.
OG0000043	AO090023000560	AO090023000560						CDD;cd00204;ANK|ProSiteProfiles;PS50088;Ankyrin repeat profile.|Gene3D;G3DSA:1.25.40.20;|Pfam;PF12796;Ankyrin repeats (3 copies)|ProSiteProfiles;PS50297;Ankyrin repeat region circular profile.|SUPERFAMILY;SSF48403;|SMART;SM00248;
OG0000044	AO090023000410	AO090023000410						CDD;cd06174;MFS|ProSiteProfiles;PS50850;Major facilitator superfamily (MFS) profile.|Pfam;PF07690;Major Facilitator Superfamily|SUPERFAMILY;SSF103473;|Gene3D;G3DSA:1.20.1250.20;
OG0000045	AO090012000736	AO090012000736						Pfam;PF06863;Protein of unknown function (DUF1254)|ProSiteProfiles;PS51257;Prokaryotic membrane lipoprotein lipid attachment site profile.|SUPERFAMILY;SSF160935;
OG0000046	AO090023000361	AO090023000361						Gene3D;G3DSA:2.60.120.620;|Pfam;PF05721;Phytanoyl-CoA dioxygenase (PhyH)|SUPERFAMILY;SSF51197;
OG0000047	AO090001000074	AO090001000074						CDD;cd06174;MFS|SUPERFAMILY;SSF103473;|Gene3D;G3DSA:1.20.1250.20;
OG0000048	AO090001000200	AO090001000200						Gene3D;G3DSA:3.40.50.12780;|Pfam;PF00501;AMP-binding enzyme|CDD;cd05911;Firefly_Luc_like|Gene3D;G3DSA:3.30.300.30;|Pfam;PF13193;AMP-binding enzyme C-terminal domain|SUPERFAMILY;SSF56801;
OG0000049	AO090023000160	AO090023000160		K01883		map00970	ko01000|ko01007|ko03016	ProSiteProfiles;PS50011;Protein kinase domain profile.|SUPERFAMILY;SSF56112;|Gene3D;G3DSA:1.10.510.10;|Pfam;PF00069;Protein kinase domain
OG0000050	AO090113000138	AO090113000138	kojT					CDD;cd06174;MFS|Gene3D;G3DSA:1.20.1250.20;|Pfam;PF07690;Major Facilitator Superfamily|SUPERFAMILY;SSF103473;|ProSiteProfiles;PS50850;Major facilitator superfamily (MFS) profile.
OG0000051	AO090020000499	AO090020000499						ProSitePatterns;PS00463;Zn(2)-C6 fungal-type DNA-binding domain signature.|SUPERFAMILY;SSF57701;|MobiDBLite;mobidb-lite;consensus disorder prediction|Gene3D;G3DSA:4.10.240.10;|Pfam;PF00172;Fungal Zn(2)-Cys(6) binuclear cluster domain|Coils;Coil;|ProSiteProfiles;PS50048;Zn(2)-C6 fungal-type DNA-binding domain profile.|CDD;cd12148;fungal_TF_MHR|SMART;SM00066;|CDD;cd00067;GAL4
OG0000052	AO090020000445	AO090701000973						SUPERFAMILY;SSF52540;|Gene3D;G3DSA:3.40.50.300;
OG0000053	AO090010000271	AO090010000271						Coils;Coil;|SUPERFAMILY;SSF56112;|MobiDBLite;mobidb-lite;consensus disorder prediction|Gene3D;G3DSA:1.10.510.10;
OG0000054	AO090005000231	AO090005000231
OG0000055	AO090026000767	AO090026000767						SUPERFAMILY;SSF56059;
OG0000056	AO090026000457	AO090026000457
OG0000057	AO090701000604	AO090701000604	vps23					ProSiteProfiles;PS51322;UEV domain profile.|Pfam;PF09454;Vps23 core domain|ProSiteProfiles;PS51312;Steadiness box (SB) domain profile.|Gene3D;G3DSA:3.10.110.10;|MobiDBLite;mobidb-lite;consensus disorder prediction|Pfam;PF05743;UEV domain|SUPERFAMILY;SSF54495;|PRINTS;PR01217;Proline rich extensin signature|SUPERFAMILY;SSF140111;
OG0000058	AO090102000121	AO090102000121						Pfam;PF11788;39S mitochondrial ribosomal protein L46|Gene3D;G3DSA:3.90.79.10;|SUPERFAMILY;SSF55811;
OG0000059	AO090701000890	AO090701000890						Pfam;PF00848;Ring hydroxylating alpha subunit (catalytic domain)|Gene3D;G3DSA:3.90.380.10;|SUPERFAMILY;SSF55961;|CDD;cd00680;RHO_alpha_C
OG0000060	AO090120000454	AO090120000454						SUPERFAMILY;SSF54403;
OG0000061	AO090009000160	AO090009000160
OG0000062	AO090001000729	AO090701001078						Pfam;PF04082;Fungal specific transcription factor domain|CDD;cd00067;GAL4|MobiDBLite;mobidb-lite;consensus disorder prediction|SMART;SM00906;|CDD;cd12148;fungal_TF_MHR
OG0000063	AO090010000720	AO090010000720						SUPERFAMILY;SSF89550;|CDD;cd12110;PHP_HisPPase_Hisj_like|TIGRFAM;TIGR01856;hisJ_fam: histidinol phosphate phosphatase, HisJ family|Pfam;PF02811;PHP domain|Gene3D;G3DSA:3.20.20.140;
OG0000064	AO090005000671	AO090005000671		K01907		map01100|map00650|map00280	ko01000|ko01004	Pfam;PF01048;Phosphorylase superfamily|SUPERFAMILY;SSF53167;|Gene3D;G3DSA:3.40.50.1580;
OG0000065	AO090020000306	AO090020000306						SMART;SM00220;|ProSiteProfiles;PS50011;Protein kinase domain profile.|SUPERFAMILY;SSF56112;|Gene3D;G3DSA:1.10.510.10;|Pfam;PF00069;Protein kinase domain
OG0000066	AO090020000192	AO090020000192						Pfam;PF13000;Acetyl-coenzyme A transporter 1|SUPERFAMILY;SSF103473;|Gene3D;G3DSA:1.20.1250.20;|MobiDBLite;mobidb-lite;consensus disorder prediction
OG0000067	AO090020000057	AO090020000057						Gene3D;G3DSA:1.20.120.1290;|SUPERFAMILY;SSF144000;|MobiDBLite;mobidb-lite;consensus disorder prediction|Gene3D;G3DSA:2.40.160.120;|Pfam;PF01237;Oxysterol-binding protein
OG0000068	AO090038000597	AO090038000597						Pfam;PF12923;Ribosomal RNA-processing protein 7 (RRP7)|CDD;cd12293;RRM_Rrp7p|Gene3D;G3DSA:3.30.70.330;|MobiDBLite;mobidb-lite;consensus disorder prediction|Coils;Coil;|CDD;cd12950;RRP7_Rrp7p
OG0000069	AO090103000154	AO090103000154
OG0000070	AO090001000424	AO090001000424						CDD;cd15502;PHD_Phf1p_Phf2p_like|SUPERFAMILY;SSF57903;|MobiDBLite;mobidb-lite;consensus disorder prediction|Gene3D;G3DSA:3.30.40.10;|Pfam;PF00628;PHD-finger|ProSiteProfiles;PS50016;Zinc finger PHD-type profile.|SMART;SM00249;|ProSitePatterns;PS01359;Zinc finger PHD-type signature.
OG0000071	AO090102000484	AO090102000484						Pfam;PF04082;Fungal specific transcription factor domain|SMART;SM00906;|CDD;cd12148;fungal_TF_MHR
OG0000072	AO090038000352	AO090038000352						PIRSF;PIRSF032184;|Pfam;PF11698;V-ATPase subunit H|Gene3D;G3DSA:1.25.40.150;|Pfam;PF03224;V-ATPase subunit H|SUPERFAMILY;SSF48371;|Gene3D;G3DSA:1.25.10.10;
OG0000073	AO090138000181	AO090138000181						Coils;Coil;
OG0000074	AO090701000351	AO090701000351						Pfam;PF16891;Serine-threonine protein phosphatase N-terminal domain|CDD;cd07414;MPP_PP1_PPKL|Gene3D;G3DSA:3.60.21.10;|MobiDBLite;mobidb-lite;consensus disorder prediction|PRINTS;PR00114;Serine/threonine phosphatase family signature|ProSitePatterns;PS00125;Serine/threonine specific protein phosphatases signature.|Pfam;PF00149;Calcineurin-like phosphoesterase|SUPERFAMILY;SSF56300;|SMART;SM00156;
OG0000075	AO090023000283	AO090023000283
OG0000076	AO090102000222	AO090102000222						SMART;SM00360;|Gene3D;G3DSA:3.30.70.330;|MobiDBLite;mobidb-lite;consensus disorder prediction|Coils;Coil;|SUPERFAMILY;SSF54928;|Pfam;PF00076;RNA recognition motif. (a.k.a. RRM, RBD, or RNP domain)|ProSiteProfiles;PS50102;Eukaryotic RNA Recognition Motif (RRM) profile.
OG0000077	AO090011000182	AO090011000182
OG0000078	AO090003001413	AO090003001413						Coils;Coil;|Pfam;PF17111;Fungal N-terminal domain of STAND proteins|MobiDBLite;mobidb-lite;consensus disorder prediction
OG0000079	AO090023000656	AO090023000656						Gene3D;G3DSA:3.40.50.1820;|Pfam;PF07859;alpha/beta hydrolase fold|SUPERFAMILY;SSF53474;
OG0000080	AO090102000538	AO090102000538						Pfam;PF14027;Protein of unknown function (DUF4243)
OG0000081	AO090124000067	AO090124000067
OG0000082	AO090005001379	AO090005001379						Pfam;PF02036;SCP-2 sterol transfer family|SUPERFAMILY;SSF55718;|Gene3D;G3DSA:3.30.1050.10;
OG0000083	AO090005000174	AO090005000174	CYP62C2					Pfam;PF00067;Cytochrome P450|Gene3D;G3DSA:1.10.630.10;|ProSitePatterns;PS00086;Cytochrome P450 cysteine heme-iron ligand signature.|SUPERFAMILY;SSF48264;|PRINTS;PR00463;E-class P450 group I signature|PRINTS;PR00385;P450 superfamily signature
OG0000084	AO090003000618	AO090003000618		K07889		map04014|map04144|map04145|map04962|map05152|map05146	ko04131|ko04147|ko04031	Pfam;PF01251;Ribosomal protein S7e|ProSitePatterns;PS00948;Ribosomal protein S7e signature.
OG0000085	AO090701000154	AO090701000154						Pfam;PF00848;Ring hydroxylating alpha subunit (catalytic domain)|Gene3D;G3DSA:3.90.380.10;|SUPERFAMILY;SSF55961;|CDD;cd00680;RHO_alpha_C
OG0000086	AO090003000341	AO090003000341						Pfam;PF12296;Hydrophobic surface binding protein A
OG0000087	AO090138000127	AO090138000127						CDD;cd02883;Nudix_Hydrolase|Pfam;PF00293;NUDIX domain|ProSiteProfiles;PS51462;Nudix hydrolase domain profile.|Gene3D;G3DSA:3.90.79.10;|SUPERFAMILY;SSF55811;
OG0000088	AO090026000311	AO090026000311						MobiDBLite;mobidb-lite;consensus disorder prediction
OG0000089	AO090701000324	AO090701000324						Pfam;PF00135;Carboxylesterase family|MobiDBLite;mobidb-lite;consensus disorder prediction|ProSitePatterns;PS00941;Carboxylesterases type-B signature 2.|Gene3D;G3DSA:3.40.50.1820;|SUPERFAMILY;SSF53474;|ProSitePatterns;PS00122;Carboxylesterases type-B serine active site.
OG0000090	AO090010000359	AO090010000359						CDD;cd00204;ANK|Gene3D;G3DSA:1.25.40.20;|SUPERFAMILY;SSF48403;
OG0000091	AO090001000470	AO090001000470		K22684			ko01000|ko01002	Pfam;PF00656;Caspase domain|MobiDBLite;mobidb-lite;consensus disorder prediction|Gene3D;G3DSA:3.40.50.12660;|SUPERFAMILY;SSF52129;
OG0000092	AO090026000507	AO090026000507
OG0000093	AO090026000380	AO090026000380						PRINTS;PR01182;Ornithine decarboxylase signature|Gene3D;G3DSA:2.40.37.10;|Pfam;PF02784;Pyridoxal-dependent decarboxylase, pyridoxal binding domain|SUPERFAMILY;SSF50621;|Gene3D;G3DSA:3.20.20.10;|CDD;cd00622;PLPDE_III_ODC|Pfam;PF00278;Pyridoxal-dependent decarboxylase, C-terminal sheet domain|PRINTS;PR01179;Ornithine/diaminopimelate/arginine (ODA) decarboxylase family signature|SUPERFAMILY;SSF51419;
OG0000094	AO090038000060	AO090038000060		K00505		map01100|map01110|map00350|map00950|map00965|map04916	ko01000
OG0000095	AO090701000404	AO090701000404						Pfam;PF13606;Ankyrin repeat|CDD;cd00204;ANK|SMART;SM00248;|ProSiteProfiles;PS50088;Ankyrin repeat profile.|Gene3D;G3DSA:1.25.40.20;|Pfam;PF12796;Ankyrin repeats (3 copies)|ProSiteProfiles;PS50297;Ankyrin repeat region circular profile.|SUPERFAMILY;SSF48403;|PRINTS;PR01415;Ankyrin repeat signature|Pfam;PF06985;Heterokaryon incompatibility protein (HET)
OG0000096	AO090102000453	AO090102000453						Pfam;PF01048;Phosphorylase superfamily|SUPERFAMILY;SSF53167;|Gene3D;G3DSA:3.40.50.1580;
OG0000097	AO090010000594	AO090010000594						CDD;cd06174;MFS|ProSiteProfiles;PS50850;Major facilitator superfamily (MFS) profile.|Pfam;PF07690;Major Facilitator Superfamily|SUPERFAMILY;SSF103473;|Gene3D;G3DSA:1.20.1250.20;
OG0000098	AO090038000196	AO090038000196						Pfam;PF12311;Protein of unknown function (DUF3632)
OG0000099	AO090103000208	AO090103000208						Gene3D;G3DSA:3.30.200.20;|ProSiteProfiles;PS50011;Protein kinase domain profile.|SUPERFAMILY;SSF56112;|Gene3D;G3DSA:1.10.510.10;|Pfam;PF00069;Protein kinase domain
OG0000100	AO090010000020	AO090010000020
OG0000101	AO090166000120	AO090166000120						Pfam;PF13410;Glutathione S-transferase, C-terminal domain|ProSiteProfiles;PS50404;Soluble glutathione S-transferase N-terminal domain profile.|Gene3D;G3DSA:3.40.30.10;|Gene3D;G3DSA:1.20.1050.10;|SUPERFAMILY;SSF47616;|Pfam;PF13409;Glutathione S-transferase, N-terminal domain|SUPERFAMILY;SSF52833;|ProSiteProfiles;PS50405;Soluble glutathione S-transferase C-terminal domain profile.
OG0000102	AO090103000313	AO090103000313						SUPERFAMILY;SSF53901;|SMART;SM00825;Beta-ketoacyl synthase|CDD;cd00833;PKS|Gene3D;G3DSA:3.40.47.10;|Pfam;PF00109;Beta-ketoacyl synthase, N-terminal domain
OG0000103	AO090010000636	AO090010000636		K01011		map01100|map01120|map00920|map00270|map04122	ko01000	Pfam;PF00581;Rhodanese-like domain|Gene3D;G3DSA:3.40.250.10;|CDD;cd01449;TST_Repeat_2|SUPERFAMILY;SSF52821;|CDD;cd01448;TST_Repeat_1|SMART;SM00450;|ProSiteProfiles;PS50206;Rhodanese domain profile.
OG0000104	AO090113000100	AO090113000100
OG0000105	AO090012000030	AO090012000030						CDD;cd12148;fungal_TF_MHR
OG0000106	AO090103000259	AO090103000259						CDD;cd00204;ANK|SMART;SM00248;|ProSiteProfiles;PS50088;Ankyrin repeat profile.|Gene3D;G3DSA:1.25.40.20;|Pfam;PF12796;Ankyrin repeats (3 copies)|ProSiteProfiles;PS50297;Ankyrin repeat region circular profile.|SUPERFAMILY;SSF48403;|Pfam;PF13637;Ankyrin repeats (many copies)|PRINTS;PR01415;Ankyrin repeat signature
OG0000107	AO090138000094	AO090138000094
OG0000108	AO090102000404	AO090102000404
OG0000109	AO090701000897	AO090701000897						MobiDBLite;mobidb-lite;consensus disorder prediction|Gene3D;G3DSA:1.20.1250.20;|Pfam;PF07690;Major Facilitator Superfamily|ProSiteProfiles;PS50850;Major facilitator superfamily (MFS) profile.|CDD;cd06174;MFS|SUPERFAMILY;SSF103473;
OG0000110	AO090206000028	AO090206000028		K04554		map04141|map04120|map05012	ko01000|ko04121	ProSiteProfiles;PS50127;Ubiquitin-conjugating enzymes family profile.|SMART;SM00212;|Pfam;PF00179;Ubiquitin-conjugating enzyme|Gene3D;G3DSA:3.10.110.10;|CDD;cd00195;UBCc|SUPERFAMILY;SSF54495;
OG0000111	AO090103000013	AO090103000013		K14617		map04977		Pfam;PF02535;ZIP Zinc transporter|MobiDBLite;mobidb-lite;consensus disorder prediction
OG0000112	AO090102000431	AO090102000431
OG0000113	AO090012000334	AO090012000334						Gene3D;G3DSA:3.40.50.300;|SUPERFAMILY;SSF52540;
OG0000114	AO090102000450	AO090102000450
OG0000115	AO090003001386	AO090003001386						CDD;cd06174;MFS|ProSiteProfiles;PS50850;Major facilitator superfamily (MFS) profile.|Pfam;PF07690;Major Facilitator Superfamily|SUPERFAMILY;SSF103473;|Gene3D;G3DSA:1.20.1250.20;
OG0000116	AO090113000200	AO090113000200						ProSiteProfiles;PS50075;Carrier protein (CP) domain profile.|Pfam;PF00550;Phosphopantetheine attachment site|Gene3D;G3DSA:1.10.1200.10;|SUPERFAMILY;SSF47336;|MobiDBLite;mobidb-lite;consensus disorder prediction
OG0000117	AO090010000623	AO090010000623						Pfam;PF01070;FMN-dependent dehydrogenase|Gene3D;G3DSA:3.20.20.70;|ProSitePatterns;PS00557;FMN-dependent alpha-hydroxy acid dehydrogenases active site.|PIRSF;PIRSF000138;|CDD;cd02809;alpha_hydroxyacid_oxid_FMN|ProSiteProfiles;PS51349;FMN-dependent alpha-hydroxy acid dehydrogenase domain profile.|SUPERFAMILY;SSF51395;
OG0000118	AO090003001437	AO090701000234						Gene3D;G3DSA:3.30.9.10;|SUPERFAMILY;SSF51905;|Gene3D;G3DSA:3.50.50.60;|Pfam;PF01266;FAD dependent oxidoreductase
OG0000119	AO090701000437	AO090701000437						Gene3D;G3DSA:1.20.1250.20;|Pfam;PF07690;Major Facilitator Superfamily|ProSiteProfiles;PS50850;Major facilitator superfamily (MFS) profile.|CDD;cd06174;MFS|Gene3D;G3DSA:1.20.1720.10;|SUPERFAMILY;SSF103473;
OG0000120	AO090001000449	AO090001000449		K12349	M00099	map01100|map00600|map04071	ko01000	Gene3D;G3DSA:2.60.40.2300;|Pfam;PF17048;Neutral/alkaline non-lysosomal ceramidase, C-terminal|Pfam;PF04734;Neutral/alkaline non-lysosomal ceramidase, N-terminal
OG0000121	AO090023000293	AO090023000293						SUPERFAMILY;SSF51197;|Gene3D;G3DSA:3.60.130.10;|Pfam;PF02668;Taurine catabolism dioxygenase TauD, TfdA family
OG0000122	AO090701000495	AO090701000495						Gene3D;G3DSA:1.20.1080.10;|PRINTS;PR00783;Major intrinsic protein family signature|ProSitePatterns;PS00221;MIP family signature.|Pfam;PF00230;Major intrinsic protein|SUPERFAMILY;SSF81338;
OG0000123	AO090103000283	AO090103000283		K00507		map01100|map01212|map01040|map04152|map03320|map04212	ko01000|ko01004	Gene3D;G3DSA:3.10.120.10;|Pfam;PF00173;Cytochrome b5-like Heme/Steroid binding domain|PIRSF;PIRSF000345;|Pfam;PF06110;Eukaryotic protein of unknown function (DUF953)|PRINTS;PR00075;Fatty acid desaturase family 1 signature|MobiDBLite;mobidb-lite;consensus disorder prediction|Gene3D;G3DSA:3.40.30.10;|ProSitePatterns;PS00476;Fatty acid desaturases family 1 signature.|Pfam;PF00487;Fatty acid desatura…
OG0000124	AO090011000328	AO090011000328						SUPERFAMILY;SSF51735;|Pfam;PF07993;Male sterility protein|ProSiteProfiles;PS50075;Carrier protein (CP) domain profile.|ProSitePatterns;PS00012;Phosphopantetheine attachment site.|Gene3D;G3DSA:3.40.50.12780;|Gene3D;G3DSA:1.10.1200.10;|SUPERFAMILY;SSF47336;|Pfam;PF00501;AMP-binding enzyme|ProSitePatterns;PS00455;Putative AMP-binding domain signature.|SUPERFAMILY;SSF56801;|Pfam;PF00550;Phosphopantet…
OG0000125								ProSiteProfiles;PS50293;TPR repeat region circular profile.|SUPERFAMILY;SSF48452;|ProSiteProfiles;PS50005;TPR repeat profile.|Gene3D;G3DSA:1.25.40.10;
OG0000126	AO090011000163	AO090011000163
OG0000127	AO090206000130	AO090206000130
OG0000128	AO090102000324	AO090102000324						CDD;cd00204;ANK|ProSiteProfiles;PS50088;Ankyrin repeat profile.|Gene3D;G3DSA:1.25.40.20;|Pfam;PF12796;Ankyrin repeats (3 copies)|ProSiteProfiles;PS50297;Ankyrin repeat region circular profile.|SUPERFAMILY;SSF48403;|SMART;SM00248;
OG0000129
OG0000130	AO090011000280	AO090011000280						Gene3D;G3DSA:1.10.10.60;|SUPERFAMILY;SSF46689;|SMART;SM00674;|Pfam;PF03184;DDE superfamily endonuclease|Pfam;PF03221;Tc5 transposase DNA-binding domain|ProSiteProfiles;PS51253;CENPB-type HTH domain profile.
OG0000131	AO090005000230	AO090005000230						Pfam;PF12359;Protein of unknown function (DUF3645)
OG0000132	AO090038000019	AO090038000019						Pfam;PF17132;alpha-L-rhamnosidase
OG0000133	AO090138000162	AO090138000162						SUPERFAMILY;SSF51338;|CDD;cd01299;Met_dep_hydrolase_A|SUPERFAMILY;SSF51556;|Gene3D;G3DSA:3.20.20.140;|Gene3D;G3DSA:2.30.40.10;|Pfam;PF01979;Amidohydrolase family
OG0000134	AO090012000350	AO090012000350						SUPERFAMILY;SSF75005;|CDD;cd08985;GH43_6|Pfam;PF04616;Glycosyl hydrolases family 43|Gene3D;G3DSA:2.115.10.20;
OG0000135	AO090011000431	AO090011000431
OG0000136	AO090103000189	AO090103000189						Pfam;PF13489;Methyltransferase domain|SUPERFAMILY;SSF53335;|Gene3D;G3DSA:3.40.50.150;|CDD;cd02440;AdoMet_MTases
OG0000137	AO090001000077	AO090001000077
OG0000138	AO090023000268	AO090023000268						SUPERFAMILY;SSF51430;|Gene3D;G3DSA:3.20.20.100;|MobiDBLite;mobidb-lite;consensus disorder prediction|Pfam;PF00248;Aldo/keto reductase family
OG0000139	AO090020000573	AO090020000573						MobiDBLite;mobidb-lite;consensus disorder prediction|Gene3D;G3DSA:1.20.1250.20;|Pfam;PF07690;Major Facilitator Superfamily|ProSiteProfiles;PS50850;Major facilitator superfamily (MFS) profile.|CDD;cd06174;MFS|SUPERFAMILY;SSF103473;
OG0000140	AO090012000542	AO090012000542		K05888			ko01000	Gene3D;G3DSA:3.30.465.10;|Gene3D;G3DSA:3.30.43.10;|ProSiteProfiles;PS51387;PCMH-type FAD-binding domain profile.|SUPERFAMILY;SSF56176;|Pfam;PF04030;D-arabinono-1,4-lactone oxidase|Pfam;PF01565;FAD binding domain|PIRSF;PIRSF000136;
OG0000141	AO090023000720	AO090023000720						MobiDBLite;mobidb-lite;consensus disorder prediction
OG0000142	AO090103000161	AO090103000161						Gene3D;G3DSA:3.30.200.20;|SMART;SM00220;|ProSiteProfiles;PS50011;Protein kinase domain profile.|SUPERFAMILY;SSF56112;|Gene3D;G3DSA:1.10.510.10;|Pfam;PF00069;Protein kinase domain
OG0000143	AO090009000645	AO090009000645						CDD;cd06174;MFS|MobiDBLite;mobidb-lite;consensus disorder prediction|Gene3D;G3DSA:1.20.1250.20;|Pfam;PF07690;Major Facilitator Superfamily|ProSiteProfiles;PS50850;Major facilitator superfamily (MFS) profile.|PRINTS;PR01036;Tetracycline resistance protein TetB signature|Gene3D;G3DSA:1.20.1720.10;|SUPERFAMILY;SSF103473;
OG0000144	AO090103000252	AO090103000252						CDD;cd12148;fungal_TF_MHR
OG0000145	AO090005000932	AO090005000932						SUPERFAMILY;SSF54373;|Gene3D;G3DSA:3.40.50.720;|SUPERFAMILY;SSF51971;|PIRSF;PIRSF000189;|Gene3D;G3DSA:3.30.9.10;|Pfam;PF01266;FAD dependent oxidoreductase|ProSitePatterns;PS00677;D-amino acid oxidases signature.
OG0000146	AO090005000779	AO090005000779						Pfam;PF01636;Phosphotransferase enzyme family|Gene3D;G3DSA:3.30.200.20;|Gene3D;G3DSA:3.90.1200.10;|SUPERFAMILY;SSF56112;|CDD;cd05154;ACAD10_11_N-like
OG0000147	AO090012000331	AO090012000331						CDD;cd06174;MFS|Pfam;PF07690;Major Facilitator Superfamily|SUPERFAMILY;SSF103473;|Gene3D;G3DSA:1.20.1250.20;
OG0000148	AO090038000084	AO090038000084		K22134			ko02000	MobiDBLite;mobidb-lite;consensus disorder prediction|Gene3D;G3DSA:1.20.1250.20;|Pfam;PF07690;Major Facilitator Superfamily|ProSiteProfiles;PS50850;Major facilitator superfamily (MFS) profile.|CDD;cd06174;MFS|Gene3D;G3DSA:1.20.1720.10;|SUPERFAMILY;SSF103473;
OG0000149	AO090005001027	AO090005001027						MobiDBLite;mobidb-lite;consensus disorder prediction|Gene3D;G3DSA:1.20.1250.20;|Pfam;PF07690;Major Facilitator Superfamily|ProSiteProfiles;PS50850;Major facilitator superfamily (MFS) profile.|CDD;cd06174;MFS|SUPERFAMILY;SSF103473;
OG0000150	AO090102000655	AO090102000655						SUPERFAMILY;SSF51101;|Gene3D;G3DSA:1.20.1280.50;|Pfam;PF00646;F-box domain|MobiDBLite;mobidb-lite;consensus disorder prediction|SUPERFAMILY;SSF81383;|ProSiteProfiles;PS50181;F-box domain profile.
OG0000151	AO090138000077	AO090138000077						Pfam;PF04479;RTA1 like protein
OG0000152	AO090103000296	AO090103000296						Gene3D;G3DSA:3.40.50.980;|Gene3D;G3DSA:3.40.50.12780;|Pfam;PF00501;AMP-binding enzyme|Gene3D;G3DSA:3.30.300.30;|Pfam;PF13193;AMP-binding enzyme C-terminal domain|SUPERFAMILY;SSF56801;
OG0000153	AO090701000560	AO090701000560						Pfam;PF01823;MAC/Perforin domain|MobiDBLite;mobidb-lite;consensus disorder prediction
OG0000154	AO090012000466	AO090012000466		K12386		map04142	ko04147	Pfam;PF04193;PQ loop repeat|SMART;SM00679;|Gene3D;G3DSA:1.20.1280.290;
OG0000155	AO090012000793	AO090012000793						Gene3D;G3DSA:2.60.130.10;|SUPERFAMILY;SSF49482;|CDD;cd03457;intradiol_dioxygenase_like
OG0000156	AO090102000518	AO090102000518		K00916			ko01000|ko01001|ko03021	MobiDBLite;mobidb-lite;consensus disorder prediction
OG0000157	AO090001000203	AO090001000203						Gene3D;G3DSA:3.40.50.720;|Pfam;PF13460;NAD(P)H-binding|SUPERFAMILY;SSF51735;|Gene3D;G3DSA:3.90.25.10;
OG0000158	AO090011000284	AO090011000284
OG0000159	AO090011000265	AO090011000265
OG0000160	AO090038000240	AO090038000240						SUPERFAMILY;SSF50129;|Gene3D;G3DSA:3.40.50.720;|Pfam;PF13602;Zinc-binding dehydrogenase|SMART;SM00829;|SUPERFAMILY;SSF51735;|CDD;cd08267;MDR1|Gene3D;G3DSA:3.90.180.10;
OG0000161	AO090003000694	AO090003000694						ProSiteProfiles;PS51683;SAM-dependent O-methyltransferase class II-type profile.|Pfam;PF00891;O-methyltransferase|SUPERFAMILY;SSF53335;|Gene3D;G3DSA:3.40.50.150;
OG0000162	AO090102000054	AO090102000054						Gene3D;G3DSA:3.40.140.10;|CDD;cd01285;nucleoside_deaminase|ProSiteProfiles;PS51747;Cytidine and deoxycytidylate deaminases domain profile.|SUPERFAMILY;SSF53927;|Pfam;PF00383;Cytidine and deoxycytidylate deaminase zinc-binding region
OG0000163	AO090010000299	AO090010000299						SUPERFAMILY;SSF56112;
OG0000164	AO090010000774	AO090010000774		K06662		map04111|map04113	ko03400	Gene3D;G3DSA:3.40.50.300;|SUPERFAMILY;SSF52540;|MobiDBLite;mobidb-lite;consensus disorder prediction|Pfam;PF03215;Rad17 cell cycle checkpoint protein
OG0000165	AO090102000589	AO090102000589		K19791			ko02000	CDD;cd13877;CuRO_2_Fet3p_like|Pfam;PF07731;Multicopper oxidase|ProSitePatterns;PS00080;Multicopper oxidases signature 2.|SUPERFAMILY;SSF49503;|Pfam;PF00394;Multicopper oxidase|CDD;cd13899;CuRO_3_Fet3p|Pfam;PF07732;Multicopper oxidase|ProSitePatterns;PS00079;Multicopper oxidases signature 1.|Gene3D;G3DSA:2.60.40.420;
OG0000166								Gene3D;G3DSA:3.40.50.880;|Pfam;PF11905;Domain of unknown function (DUF3425)|SUPERFAMILY;SSF52317;
OG0000167	AO090001000249	AO090001000249						Gene3D;G3DSA:3.40.50.12780;|MobiDBLite;mobidb-lite;consensus disorder prediction|Pfam;PF00501;AMP-binding enzyme|Coils;Coil;|Gene3D;G3DSA:3.30.300.30;|SUPERFAMILY;SSF56801;
OG0000168	AO090010000366	AO090010000366		K03380		map01120|map00627|map00623	ko01000
OG0000169	AO090009000507	AO090009000507						Gene3D;G3DSA:1.10.4160.10;|MobiDBLite;mobidb-lite;consensus disorder prediction|Pfam;PF02133;Permease for cytosine/purines, uracil, thiamine, allantoin
OG0000170								ProSiteProfiles;PS50181;F-box domain profile.|SUPERFAMILY;SSF81383;
OG0000171	AO090010000304	AO090010000304						CDD;cd00167;SANT|MobiDBLite;mobidb-lite;consensus disorder prediction
OG0000172	AO090113000015	AO090113000015						Pfam;PF12937;F-box-like
OG0000173	AO090103000379	AO090103000379
OG0000174	AO090009000176	AO090009000176		K01230	M00073	map01100|map00510|map00513|map04141	ko01000|ko04131	Pfam;PF09431;Protein of unknown function (DUF2013)|MobiDBLite;mobidb-lite;consensus disorder prediction
OG0000175	AO090003001357	AO090003001357		K01183		map01100|map00520	ko01000
OG0000176	AO090206000121	AO090206000121		K00294		map01100|map00250|map00330	ko01000	Pfam;PF00171;Aldehyde dehydrogenase family|Gene3D;G3DSA:3.40.309.10;|SUPERFAMILY;SSF53720;|Gene3D;G3DSA:3.40.605.10;|MobiDBLite;mobidb-lite;consensus disorder prediction
OG0000177	AO090138000116	AO090138000116
OG0000178	AO090138000192	AO090138000192						Pfam;PF11917;Protein of unknown function (DUF3435)|Coils;Coil;|MobiDBLite;mobidb-lite;consensus disorder prediction
OG0000179	AO090005001165	AO090005001165
OG0000180	AO090009000156	AO090009000156		K16261			ko02000
OG0000181	AO090701000551	AO090701000551
OG0000182	AO090026000376	AO090026000376						MobiDBLite;mobidb-lite;consensus disorder prediction
OG0000183	AO090011000727	AO090011000727						Gene3D;G3DSA:1.10.630.10;|MobiDBLite;mobidb-lite;consensus disorder prediction|SUPERFAMILY;SSF48264;|Pfam;PF00067;Cytochrome P450
OG0000184								CDD;cd00167;SANT|Gene3D;G3DSA:1.10.10.60;|MobiDBLite;mobidb-lite;consensus disorder prediction|SMART;SM00717;|SUPERFAMILY;SSF46689;
OG0000185	AO090003000849	AO090003000849						ProSitePatterns;PS00122;Carboxylesterases type-B serine active site.|SUPERFAMILY;SSF53474;|Pfam;PF00135;Carboxylesterase family|MobiDBLite;mobidb-lite;consensus disorder prediction|Gene3D;G3DSA:3.40.50.1820;
OG0000186	AO090005000233	AO090005000233
OG0000187	AO090038000519	AO090038000519						SUPERFAMILY;SSF52047;|Gene3D;G3DSA:3.80.10.10;
OG0000188	AO090012000478	AO090012000478						Pfam;PF01636;Phosphotransferase enzyme family|Gene3D;G3DSA:3.90.1200.10;|SUPERFAMILY;SSF56112;|CDD;cd05120;APH_ChoK_like
OG0000189	AO090206000103	AO090206000103						Pfam;PF04082;Fungal specific transcription factor domain|MobiDBLite;mobidb-lite;consensus disorder prediction|SMART;SM00906;|CDD;cd12148;fungal_TF_MHR
OG0000190	AO090003001246	AO090003001246						Pfam;PF04082;Fungal specific transcription factor domain|ProSiteProfiles;PS50048;Zn(2)-C6 fungal-type DNA-binding domain profile.|SUPERFAMILY;SSF57701;|MobiDBLite;mobidb-lite;consensus disorder prediction|Pfam;PF00172;Fungal Zn(2)-Cys(6) binuclear cluster domain|Gene3D;G3DSA:4.10.240.10;|Coils;Coil;|ProSitePatterns;PS00463;Zn(2)-C6 fungal-type DNA-binding domain signature.|CDD;cd12148;fungal_TF_M…
OG0000191	AO090011000897	AO090011000897						ProSiteProfiles;PS50048;Zn(2)-C6 fungal-type DNA-binding domain profile.|SUPERFAMILY;SSF57701;|MobiDBLite;mobidb-lite;consensus disorder prediction|Gene3D;G3DSA:4.10.240.10;|SMART;SM00066;|ProSitePatterns;PS00463;Zn(2)-C6 fungal-type DNA-binding domain signature.|CDD;cd12148;fungal_TF_MHR|Pfam;PF00172;Fungal Zn(2)-Cys(6) binuclear cluster domain|CDD;cd00067;GAL4
OG0000192	AO090005001532	AO090005001532		K10751			ko03036	Pfam;PF09453;HIRA B motif|Gene3D;G3DSA:2.130.10.10;|Pfam;PF00400;WD domain, G-beta repeat|SMART;SM00320;|ProSiteProfiles;PS50294;Trp-Asp (WD) repeats circular profile.|ProSiteProfiles;PS50082;Trp-Asp (WD) repeats profile.|MobiDBLite;mobidb-lite;consensus disorder prediction|Pfam;PF12894;Anaphase-promoting complex subunit 4 WD40 domain|SUPERFAMILY;SSF50978;
OG0000193	AO090120000314	AO090120000314		K21767			ko04812	CDD;cd12247;RRM2_U1A_like|CDD;cd12246;RRM1_U1A_like|SMART;SM00360;|Gene3D;G3DSA:3.30.70.330;|MobiDBLite;mobidb-lite;consensus disorder prediction|Coils;Coil;|SUPERFAMILY;SSF54928;|Pfam;PF00076;RNA recognition motif. (a.k.a. RRM, RBD, or RNP domain)|ProSiteProfiles;PS50102;Eukaryotic RNA Recognition Motif (RRM) profile.
OG0000194	AO090113000039	AO090113000039						ProSitePatterns;PS00503;Pectinesterase signature 2.|SUPERFAMILY;SSF51126;|Gene3D;G3DSA:2.160.20.10;|Pfam;PF01095;Pectinesterase
OG0000195	AO090113000044	AO090113000044		K01265			ko01000|ko01002	SUPERFAMILY;SSF53474;|Pfam;PF00561;alpha/beta hydrolase fold
OG0000196	AO090001000016	AO090001000016	wykF	K03305				ProSitePatterns;PS01023;PTR2 family proton/oligopeptide symporters signature 2.|MobiDBLite;mobidb-lite;consensus disorder prediction|Gene3D;G3DSA:1.20.1250.20;|CDD;cd06174;MFS|Pfam;PF00854;POT family|SUPERFAMILY;SSF103473;
OG0000197								MobiDBLite;mobidb-lite;consensus disorder prediction
OG0000198	AO090103000361	AO090103000361						SUPERFAMILY;SSF51905;|Pfam;PF00743;Flavin-binding monooxygenase-like|Gene3D;G3DSA:3.50.50.60;
OG0000199	AO090009000603	AO090009000603						Pfam;PF00067;Cytochrome P450|PRINTS;PR00463;E-class P450 group I signature|PRINTS;PR00385;P450 superfamily signature|SUPERFAMILY;SSF48264;|Gene3D;G3DSA:1.10.630.10;
OG0000200	AO090003000364	AO090003000364		K11968			ko01000|ko04121	Pfam;PF00483;Nucleotidyl transferase|Gene3D;G3DSA:3.90.550.10;|CDD;cd05787;LbH_eIF2B_epsilon|ProSiteProfiles;PS51363;W2 domain profile.|SMART;SM00515;|CDD;cd11558;W2_eIF2B_epsilon|SUPERFAMILY;SSF53448;|MobiDBLite;mobidb-lite;consensus disorder prediction|Gene3D;G3DSA:1.25.40.180;|Pfam;PF02020;eIF4-gamma/eIF5/eIF2-epsilon|Coils;Coil;|CDD;cd04197;eIF-2B_epsilon_N|Gene3D;G3DSA:2.160.10.10;|SUPERFAMI…
OG0000201	AO090701000838	AO090701000838						SUPERFAMILY;SSF75005;|Gene3D;G3DSA:2.115.10.20;|PIRSF;PIRSF025414;|CDD;cd08980;GH43_1|Pfam;PF04616;Glycosyl hydrolases family 43
OG0000202
OG0000203	AO090138000019	AO090138000019
OG0000204		AO090701001261						Pfam;PF14441;OTT_1508-like deaminase
OG0000205	AO090103000114	AO090103000114						CDD;cd06174;MFS|Gene3D;G3DSA:1.20.1250.20;|Pfam;PF07690;Major Facilitator Superfamily|MobiDBLite;mobidb-lite;consensus disorder prediction|SUPERFAMILY;SSF103473;
OG0000206	AO090120000448	AO090120000448	CYP5068B1					Gene3D;G3DSA:1.10.630.10;|PRINTS;PR00463;E-class P450 group I signature|ProSitePatterns;PS00086;Cytochrome P450 cysteine heme-iron ligand signature.|SUPERFAMILY;SSF48264;|Pfam;PF00067;Cytochrome P450|PRINTS;PR00385;P450 superfamily signature
OG0000207	AO090011000032	AO090011000032		K16075			ko02000	Gene3D;G3DSA:2.40.128.330;|Pfam;PF01544;CorA-like Mg2+ transporter protein|Gene3D;G3DSA:1.20.58.340;|CDD;cd12823;Mrs2_Mfm1p-like
OG0000208	AO090005001347	AO090005001347						Pfam;PF13449;Esterase-like activity of phytase|SUPERFAMILY;SSF63829;
OG0000209	AO090038000569	AO090038000569						MobiDBLite;mobidb-lite;consensus disorder prediction|SUPERFAMILY;SSF81296;|Gene3D;G3DSA:2.60.40.10;
OG0000210	AO090102000419	AO090102000419
OG0000211	AO090010000297	AO090010000297						Pfam;PF12520;Protein of unknown function (DUF3723)|Coils;Coil;|MobiDBLite;mobidb-lite;consensus disorder prediction
OG0000212	AO090102000281	AO090102000281
OG0000213	AO090120000368	AO090120000368						Coils;Coil;
OG0000214	AO090038000070	AO090038000070
OG0000215	AO090206000093	AO090206000093		K03305				Pfam;PF00854;POT family|Gene3D;G3DSA:1.20.1250.20;|MobiDBLite;mobidb-lite;consensus disorder prediction|SUPERFAMILY;SSF103473;|ProSitePatterns;PS01022;PTR2 family proton/oligopeptide symporters signature 1.
OG0000216	AO090001000083	AO090001000083
OG0000217	AO090011000255	AO090011000255						Gene3D;G3DSA:3.30.200.20;|SMART;SM00220;|ProSiteProfiles;PS50011;Protein kinase domain profile.|SUPERFAMILY;SSF56112;|Gene3D;G3DSA:1.10.510.10;|Pfam;PF00069;Protein kinase domain
OG0000218	AO090011000520	AO090011000520						Gene3D;G3DSA:3.40.50.1580;|Pfam;PF13606;Ankyrin repeat|CDD;cd00204;ANK|Gene3D;G3DSA:3.40.50.300;|ProSiteProfiles;PS50088;Ankyrin repeat profile.|SUPERFAMILY;SSF53167;|Gene3D;G3DSA:1.25.40.20;|Pfam;PF12796;Ankyrin repeats (3 copies)|ProSiteProfiles;PS50297;Ankyrin repeat region circular profile.|SUPERFAMILY;SSF48403;|SUPERFAMILY;SSF52540;|Pfam;PF05729;NACHT domain|SMART;SM00248;
OG0000219	AO090003000474	AO090003000474						Gene3D;G3DSA:2.102.10.10;|SUPERFAMILY;SSF50022;|Pfam;PF00355;Rieske [2Fe-2S] domain|ProSiteProfiles;PS51296;Rieske [2Fe-2S] iron-sulfur domain profile.|CDD;cd03477;Rieske_YhfW_C|Gene3D;G3DSA:3.30.9.10;|Gene3D;G3DSA:3.50.50.60;|Pfam;PF01266;FAD dependent oxidoreductase|SUPERFAMILY;SSF51905;
OG0000220	AO090012000388	AO090012000388						SUPERFAMILY;SSF54637;|Pfam;PF03061;Thioesterase superfamily|Gene3D;G3DSA:3.10.129.10;|CDD;cd03443;PaaI_thioesterase
OG0000221	AO090023000436	AO090023000436						CDD;cd00204;ANK|SMART;SM00248;|ProSiteProfiles;PS50088;Ankyrin repeat profile.|Gene3D;G3DSA:1.25.40.20;|Pfam;PF12796;Ankyrin repeats (3 copies)|ProSiteProfiles;PS50297;Ankyrin repeat region circular profile.|SUPERFAMILY;SSF48403;|PRINTS;PR01415;Ankyrin repeat signature
OG0000222	AO090010000344	AO090010000344
OG0000223	AO090012000837	AO090012000837		K13280		map03060	ko01000|ko01002	ProSiteProfiles;PS50127;Ubiquitin-conjugating enzymes family profile.|SMART;SM00212;|Pfam;PF00179;Ubiquitin-conjugating enzyme|Gene3D;G3DSA:3.10.110.10;|CDD;cd00195;UBCc|Coils;Coil;|SUPERFAMILY;SSF54495;
OG0000224	AO090124000032	AO090124000032						Pfam;PF01476;LysM domain|SMART;SM00257;|Gene3D;G3DSA:3.10.350.10;|SUPERFAMILY;SSF54106;|ProSiteProfiles;PS51782;LysM domain profile.|CDD;cd00118;LysM
OG0000225	AO090038000472	AO090038000472
OG0000226	AO090009000110	AO090009000110						SUPERFAMILY;SSF48452;|SMART;SM00028;|ProSiteProfiles;PS50005;TPR repeat profile.|Gene3D;G3DSA:1.25.40.10;
OG0000227	AO090001000079	AO090001000079		K07824		map01100|map01120|map01220|map00362|map00627	ko01000|ko00199	Pfam;PF00067;Cytochrome P450|Gene3D;G3DSA:1.10.630.10;|ProSitePatterns;PS00086;Cytochrome P450 cysteine heme-iron ligand signature.|SUPERFAMILY;SSF48264;|PRINTS;PR00463;E-class P450 group I signature|PRINTS;PR00385;P450 superfamily signature
OG0000228	AO090023000272	AO090023000272						MobiDBLite;mobidb-lite;consensus disorder prediction
OG0000229	AO090026000031	AO090026000031						Pfam;PF14027;Protein of unknown function (DUF4243)
OG0000230	AO090012000222	AO090012000222						SUPERFAMILY;SSF53167;|MobiDBLite;mobidb-lite;consensus disorder prediction|Gene3D;G3DSA:3.40.50.1580;
OG0000231	AO090023000610	AO090023000610						Pfam;PF14027;Protein of unknown function (DUF4243)
OG0000232	AO090038000438	AO090038000438
OG0000233	AO090701000412	AO090701000412						Pfam;PF00485;Phosphoribulokinase / Uridine kinase family|SUPERFAMILY;SSF52540;|Gene3D;G3DSA:3.40.50.300;|MobiDBLite;mobidb-lite;consensus disorder prediction
OG0000234	AO090005000501	AO090005000501		K13726			ko01000|ko01002	Gene3D;G3DSA:3.40.390.10;|CDD;cd06455;M3A_TOP|Pfam;PF01432;Peptidase family M3|Gene3D;G3DSA:1.10.1370.10;|Gene3D;G3DSA:1.20.1050.40;|Coils;Coil;|SUPERFAMILY;SSF55486;
OG0000235	AO090026000306	AO090026000306						Pfam;PF01636;Phosphotransferase enzyme family|Gene3D;G3DSA:3.90.1200.10;|SUPERFAMILY;SSF56112;
OG0000236								PRINTS;PR00081;Glucose/ribitol dehydrogenase family signature|CDD;cd05233;SDR_c|Gene3D;G3DSA:3.40.50.720;|SUPERFAMILY;SSF51735;|Pfam;PF00106;short chain dehydrogenase
OG0000237	AO090103000144	AO090103000144						Gene3D;G3DSA:1.20.58.1670;|ProSiteProfiles;PS50103;Zinc finger C3H1-type profile.|Pfam;PF14608;RNA-binding, Nab2-type zinc finger|MobiDBLite;mobidb-lite;consensus disorder prediction
OG0000238	AO090103000432	AO090103000432						Gene3D;G3DSA:1.50.10.10;|SUPERFAMILY;SSF48208;|Pfam;PF17389;Bacterial alpha-L-rhamnosidase 6 hairpin glycosidase domain|Pfam;PF17390;Bacterial alpha-L-rhamnosidase C-terminal domain
OG0000239	AO090138000083	AO090138000083						MobiDBLite;mobidb-lite;consensus disorder prediction
OG0000240	AO090011000192	AO090011000192						CDD;cd06174;MFS|Pfam;PF07690;Major Facilitator Superfamily|SUPERFAMILY;SSF103473;|Gene3D;G3DSA:1.20.1250.20;
OG0000241	AO090009000078	AO090009000078						Gene3D;G3DSA:3.10.129.110;|SMART;SM00826;|SUPERFAMILY;SSF50129;|Pfam;PF08240;Alcohol dehydrogenase GroES-like domain|Gene3D;G3DSA:3.40.366.10;|SMART;SM00827;Acyl transferase domain in polyketide synthase (PKS) enzymes.|SUPERFAMILY;SSF52151;|Pfam;PF14765;Polyketide synthase dehydratase|Gene3D;G3DSA:3.90.180.10;
OG0000242	AO090009000282	AO090009000282						Coils;Coil;|MobiDBLite;mobidb-lite;consensus disorder prediction
OG0000243								MobiDBLite;mobidb-lite;consensus disorder prediction
OG0000244	AO090010000543	AO090010000543						ProSitePatterns;PS00211;ABC transporters family signature.|ProSiteProfiles;PS50893;ATP-binding cassette, ABC transporter-type domain profile.|SMART;SM00382;|Gene3D;G3DSA:3.40.50.300;|SUPERFAMILY;SSF52540;|Pfam;PF00005;ABC transporter
OG0000245	AO090005000420	AO090005000420		K08178			ko02000	Pfam;PF00083;Sugar (and other) transporter|MobiDBLite;mobidb-lite;consensus disorder prediction|Gene3D;G3DSA:1.20.1250.20;|ProSiteProfiles;PS50850;Major facilitator superfamily (MFS) profile.|CDD;cd06174;MFS|SUPERFAMILY;SSF103473;
OG0000246	AO090001000265	AO090001000265		K05349		map01100|map01110|map00500|map00460|map00940	ko01000	CDD;cd06174;MFS|MobiDBLite;mobidb-lite;consensus disorder prediction|Pfam;PF07690;Major Facilitator Superfamily|SUPERFAMILY;SSF103473;|ProSiteProfiles;PS50850;Major facilitator superfamily (MFS) profile.
OG0000247	AO090026000204	AO090026000204		K00306		map01100|map00260|map00310|map04146	ko01000	SUPERFAMILY;SSF54373;|MobiDBLite;mobidb-lite;consensus disorder prediction|Gene3D;G3DSA:3.30.9.10;|Gene3D;G3DSA:3.50.50.60;|Pfam;PF01266;FAD dependent oxidoreductase|SUPERFAMILY;SSF51905;
OG0000248	AO090012000236	AO090012000236
OG0000249	AO090005000006	AO090005000006
OG0000250	AO090038000083	AO090038000083						Gene3D;G3DSA:3.40.462.20;|ProSiteProfiles;PS51387;PCMH-type FAD-binding domain profile.|SUPERFAMILY;SSF56176;|Pfam;PF08031;Berberine and berberine like|Gene3D;G3DSA:3.30.465.40;|Pfam;PF01565;FAD binding domain
OG0000251	AO090206000100	AO090206000100
OG0000252	AO090005001065	AO090005001065		K03671		map04621|map05418	ko03110	PIRSF;PIRSF000077;|TIGRFAM;TIGR01068;thioredoxin: thioredoxin|ProSiteProfiles;PS51352;Thioredoxin domain profile.|ProSitePatterns;PS00194;Thioredoxin family active site.|Pfam;PF00085;Thioredoxin|SUPERFAMILY;SSF52833;|PRINTS;PR00421;Thioredoxin family signature|CDD;cd02947;TRX_family|Gene3D;G3DSA:3.40.30.10;
OG0000253	AO090038000183	AO090038000183						Gene3D;G3DSA:1.20.1280.50;|Pfam;PF00646;F-box domain|SMART;SM00256;|SUPERFAMILY;SSF81383;|ProSiteProfiles;PS50181;F-box domain profile.|ProSitePatterns;PS01346;Claudin family signature.
OG0000254	AO090011000418	AO090011000418						Gene3D;G3DSA:1.20.1250.20;|Pfam;PF07690;Major Facilitator Superfamily|ProSiteProfiles;PS50850;Major facilitator superfamily (MFS) profile.|CDD;cd06174;MFS|Gene3D;G3DSA:1.20.1720.10;|SUPERFAMILY;SSF103473;
OG0000255	AO090011000830	AO090011000830		K07238			ko02000	MobiDBLite;mobidb-lite;consensus disorder prediction
OG0000256	AO090023000352	AO090023000352						Pfam;PF06985;Heterokaryon incompatibility protein (HET)
OG0000257	AO090701000621	AO090701000621						PIRSF;PIRSF006060;|MobiDBLite;mobidb-lite;consensus disorder prediction|Gene3D;G3DSA:1.20.1740.10;|Pfam;PF13520;Amino acid permease
OG0000258								Pfam;PF01636;Phosphotransferase enzyme family|Gene3D;G3DSA:3.90.1200.10;|SUPERFAMILY;SSF56112;
OG0000259	AO090010000484	AO090010000484		K18580			ko01000	SUPERFAMILY;SSF51126;|Pfam;PF00295;Glycosyl hydrolases family 28|MobiDBLite;mobidb-lite;consensus disorder prediction|Gene3D;G3DSA:2.160.20.10;
OG0000260	AO090012000495	AO090012000495		K11253		map05202|map05322|map05034	ko03036|ko04147	ProSitePatterns;PS00322;Histone H3 signature 1.|SUPERFAMILY;SSF47113;|Gene3D;G3DSA:1.10.20.10;|MobiDBLite;mobidb-lite;consensus disorder prediction|PRINTS;PR00622;Histone H3 signature|Pfam;PF00125;Core histone H2A/H2B/H3/H4|SMART;SM00428;|ProSitePatterns;PS00959;Histone H3 signature 2.
OG0000261	AO090012000657	AO090012000657						ProSiteProfiles;PS50181;F-box domain profile.|MobiDBLite;mobidb-lite;consensus disorder prediction|SUPERFAMILY;SSF81383;
OG0000262	AO090005001636	AO090005001636						ProSiteProfiles;PS51270;Zinc finger CTCHY-type profile.|MobiDBLite;mobidb-lite;consensus disorder prediction|ProSiteProfiles;PS50089;Zinc finger RING-type profile.|Pfam;PF14599;Zinc-ribbon|Pfam;PF05495;CHY zinc finger|Gene3D;G3DSA:2.20.28.10;|Gene3D;G3DSA:3.30.40.10;|ProSiteProfiles;PS51266;Zinc finger CHY-type profile.|CDD;cd16464;RING-H2_Pirh2|Pfam;PF13639;Ring finger domain|SUPERFAMILY;SSF1612…
OG0000263	AO090102000461	AO090102000461						Pfam;PF01048;Phosphorylase superfamily|SUPERFAMILY;SSF53167;|Pfam;PF10544;T5orf172 domain|MobiDBLite;mobidb-lite;consensus disorder prediction
OG0000264	AO090102000013	AO090102000013						Pfam;PF07519;Tannase and feruloyl esterase|Gene3D;G3DSA:3.40.50.1820;|SUPERFAMILY;SSF53474;
OG0000265	AO090701000822	AO090701000822						SUPERFAMILY;SSF50129;|Gene3D;G3DSA:3.40.50.720;|Pfam;PF00107;Zinc-binding dehydrogenase|SUPERFAMILY;SSF51735;|Pfam;PF08240;Alcohol dehydrogenase GroES-like domain|SMART;SM00829;|CDD;cd08249;enoyl_reductase_like|Gene3D;G3DSA:3.90.180.10;
OG0000266	AO090010000143	AO090010000143						Gene3D;G3DSA:3.30.200.20;|SUPERFAMILY;SSF56112;
OG0000267	AO090001000590	AO090001000590						PRINTS;PR00081;Glucose/ribitol dehydrogenase family signature|Pfam;PF13561;Enoyl-(Acyl carrier protein) reductase|Gene3D;G3DSA:3.40.50.720;|PRINTS;PR00080;Short-chain dehydrogenase/reductase (SDR) superfamily signature|SUPERFAMILY;SSF51735;
OG0000268	AO090012000048	AO090012000048		K03305				Pfam;PF00854;POT family|SUPERFAMILY;SSF103473;|Gene3D;G3DSA:1.20.1250.20;
OG0000269	AO090701000419	AO090701000419						Gene3D;G3DSA:3.40.630.30;|CDD;cd04301;NAT_SF
OG0000270	AO090005000214	AO090005000214						PRINTS;PR00081;Glucose/ribitol dehydrogenase family signature|CDD;cd05233;SDR_c|Gene3D;G3DSA:3.40.50.720;|Pfam;PF13561;Enoyl-(Acyl carrier protein) reductase|SUPERFAMILY;SSF51735;
OG0000271	AO090001000341	AO090001000341
OG0000272	AO090026000849	AO090026000849						MobiDBLite;mobidb-lite;consensus disorder prediction
OG0000273								MobiDBLite;mobidb-lite;consensus disorder prediction
OG0000274	AO090206000095	AO090206000095						Pfam;PF04116;Fatty acid hydroxylase superfamily
OG0000275	AO090001000407	AO090001000407						Pfam;PF13424;Tetratricopeptide repeat|Gene3D;G3DSA:3.40.50.300;|ProSiteProfiles;PS50005;TPR repeat profile.|PRINTS;PR00364;Disease resistance protein signature|SUPERFAMILY;SSF52540;|SMART;SM00028;|ProSiteProfiles;PS50293;TPR repeat region circular profile.|SUPERFAMILY;SSF48452;|Pfam;PF00931;NB-ARC domain|Gene3D;G3DSA:1.25.40.10;
OG0000276	AO090023000464	AO090023000464						Pfam;PF11951;Fungal specific transcription factor domain
OG0000277	AO090026000037	AO090026000037						ProSitePatterns;PS00217;Sugar transport proteins signature 2.|Pfam;PF00083;Sugar (and other) transporter|Gene3D;G3DSA:1.20.1250.20;|ProSiteProfiles;PS50850;Major facilitator superfamily (MFS) profile.|CDD;cd06174;MFS|TIGRFAM;TIGR00879;SP: MFS transporter, sugar porter (SP) family|SUPERFAMILY;SSF103473;
OG0000278	AO090166000112	AO090166000112						SUPERFAMILY;SSF117070;|Pfam;PF12505;Protein of unknown function (DUF3712)
OG0000279	AO090011000866	AO090011000866		K18696		map00564	ko01000	ProSiteProfiles;PS51382;SPX domain profile.|CDD;cd00204;ANK|ProSiteProfiles;PS50088;Ankyrin repeat profile.|Gene3D;G3DSA:1.25.40.20;|Pfam;PF12796;Ankyrin repeats (3 copies)|ProSiteProfiles;PS50297;Ankyrin repeat region circular profile.|SUPERFAMILY;SSF48403;|CDD;cd14447;SPX|SMART;SM00248;
OG0000280	AO090003000182	AO090003000182
OG0000281	AO090023000740	AO090023000740		K17842		map01100|map00906	ko01000	Pfam;PF03055;Retinal pigment epithelial membrane protein
OG0000282	AO090026000169	AO090026000169						Gene3D;G3DSA:3.90.25.10;|Gene3D;G3DSA:3.40.50.720;|Pfam;PF05368;NmrA-like family|SUPERFAMILY;SSF51735;
OG0000283	AO090103000174	AO090103000176						MobiDBLite;mobidb-lite;consensus disorder prediction
OG0000284	AO090012000041	AO090012000041						SMART;SM00636;|Gene3D;G3DSA:3.20.20.80;|ProSiteProfiles;PS50941;Chitin-binding type-1 domain profile.|Pfam;PF01476;LysM domain|CDD;cd02878;GH18_zymocin_alpha|SMART;SM00257;|CDD;cd00118;LysM|Pfam;PF00187;Chitin recognition protein|ProSiteProfiles;PS51782;LysM domain profile.|ProSitePatterns;PS01095;Chitinases family 18 active site.|SUPERFAMILY;SSF57016;|SUPERFAMILY;SSF54106;|Gene3D;G3DSA:3.10.350.…
OG0000285	AO090102000268	AO090102000268						MobiDBLite;mobidb-lite;consensus disorder prediction
OG0000286	AO090120000443	AO090120000443
OG0000287	AO090011000408	AO090011000408						SUPERFAMILY;SSF48576;|SFLD;SFLDG01020;Terpene Cyclase Like 2|Gene3D;G3DSA:1.10.600.10;
OG0000288	AO090138000047	AO090138000047						TIGRFAM;TIGR00004;TIGR00004: reactive intermediate/imine deaminase|SUPERFAMILY;SSF55298;|Pfam;PF01042;Endoribonuclease L-PSP|Gene3D;G3DSA:3.30.1330.40;|CDD;cd00448;YjgF_YER057c_UK114_family
OG0000289	AO090005000343	AO090005000343						SMART;SM00906;|CDD;cd12148;fungal_TF_MHR
OG0000290	AO090026000131	AO090026000131	CYP620G1					Pfam;PF00067;Cytochrome P450|PRINTS;PR00463;E-class P450 group I signature|ProSitePatterns;PS00086;Cytochrome P450 cysteine heme-iron ligand signature.|SUPERFAMILY;SSF48264;|Gene3D;G3DSA:1.10.630.10;|PRINTS;PR00385;P450 superfamily signature
OG0000291	AO090010000732	AO090010000732						MobiDBLite;mobidb-lite;consensus disorder prediction|Gene3D;G3DSA:1.20.1250.20;|Pfam;PF07690;Major Facilitator Superfamily|ProSiteProfiles;PS50850;Major facilitator superfamily (MFS) profile.|CDD;cd06174;MFS|Gene3D;G3DSA:1.20.1720.10;|SUPERFAMILY;SSF103473;
OG0000292	AO090010000729	AO090010000729						SUPERFAMILY;SSF52096;|MobiDBLite;mobidb-lite;consensus disorder prediction|Pfam;PF03572;Peptidase family S41
OG0000293	AO090009000145	AO090009000145						Pfam;PF11915;Protein of unknown function (DUF3433)|Coils;Coil;
OG0000294	AO090102000338	AO090102000338						Gene3D;G3DSA:3.30.559.10;|ProSiteProfiles;PS50075;Carrier protein (CP) domain profile.|Gene3D;G3DSA:3.40.50.12780;|Gene3D;G3DSA:1.10.1200.10;|SUPERFAMILY;SSF47336;|Pfam;PF00501;AMP-binding enzyme|SUPERFAMILY;SSF52777;|Pfam;PF00668;Condensation domain|Gene3D;G3DSA:3.30.300.30;|SUPERFAMILY;SSF56801;|Pfam;PF00550;Phosphopantetheine attachment site|TIGRFAM;TIGR01733;AA-adenyl-dom: amino acid adenylat…
OG0000295	AO090701000385	AO090701000385		K06910				SUPERFAMILY;SSF49777;|Gene3D;G3DSA:3.90.280.10;|Pfam;PF01161;Phosphatidylethanolamine-binding protein|CDD;cd00457;PEBP
OG0000296	AO090010000287	AO090010000287						MobiDBLite;mobidb-lite;consensus disorder prediction
OG0000297	AO090010000730	AO090010000730	CYP630B11					Pfam;PF00067;Cytochrome P450|Gene3D;G3DSA:1.10.630.10;|ProSitePatterns;PS00086;Cytochrome P450 cysteine heme-iron ligand signature.|SUPERFAMILY;SSF48264;|PRINTS;PR00463;E-class P450 group I signature|PRINTS;PR00385;P450 superfamily signature
OG0000298	AO090009000141	AO090009000141						SUPERFAMILY;SSF53639;|Gene3D;G3DSA:3.40.225.10;|Gene3D;G3DSA:1.20.1250.20;|Pfam;PF00596;Class II Aldolase and Adducin N-terminal domain|Pfam;PF07690;Major Facilitator Superfamily|CDD;cd06174;MFS|SUPERFAMILY;SSF103473;|SMART;SM01007;
OG0000299	AO090005000806	AO090005000806		K03130		map03022	ko03021|ko03036	PRINTS;PR00192;F-actin capping protein beta subunit signature|ProSitePatterns;PS00231;F-actin capping protein beta subunit signature.|Gene3D;G3DSA:1.20.58.570;|SUPERFAMILY;SSF90096;|Coils;Coil;|Pfam;PF01115;F-actin capping protein, beta subunit|Gene3D;G3DSA:2.40.160.80;
OG0000300	AO090005000503	AO090005000503						Pfam;PF04082;Fungal specific transcription factor domain|ProSitePatterns;PS00463;Zn(2)-C6 fungal-type DNA-binding domain signature.|SUPERFAMILY;SSF57701;|Pfam;PF00172;Fungal Zn(2)-Cys(6) binuclear cluster domain|SMART;SM00906;|ProSiteProfiles;PS50048;Zn(2)-C6 fungal-type DNA-binding domain profile.|Gene3D;G3DSA:4.10.240.10;|SMART;SM00066;|CDD;cd12148;fungal_TF_MHR|CDD;cd00067;GAL4
OG0000301	AO090005000226	AO090005000226						CDD;cd06174;MFS|ProSiteProfiles;PS50850;Major facilitator superfamily (MFS) profile.|Pfam;PF07690;Major Facilitator Superfamily|SUPERFAMILY;SSF103473;|Gene3D;G3DSA:1.20.1250.20;
OG0000302	AO090001000277	AO090001000277						SUPERFAMILY;SSF55048;|Gene3D;G3DSA:3.10.129.110;|Pfam;PF07993;Male sterility protein|Gene3D;G3DSA:3.40.50.150;|ProSiteProfiles;PS50075;Carrier protein (CP) domain profile.|MobiDBLite;mobidb-lite;consensus disorder prediction|ProSitePatterns;PS00455;Putative AMP-binding domain signature.|Pfam;PF00109;Beta-ketoacyl synthase, N-terminal domain|SMART;SM00827;Acyl transferase domain in polyketide synt…
OG0000303	AO090102000198	AO090102000198		K08158			ko02000	CDD;cd06174;MFS|Pfam;PF07690;Major Facilitator Superfamily|SUPERFAMILY;SSF103473;|ProSiteProfiles;PS50850;Major facilitator superfamily (MFS) profile.
OG0000304	AO090020000562	AO090020000562
OG0000305	AO090020000287	AO090020000287						PRINTS;PR00081;Glucose/ribitol dehydrogenase family signature|Pfam;PF00106;short chain dehydrogenase|Gene3D;G3DSA:3.40.50.720;|SUPERFAMILY;SSF51735;
OG0000306	AO090103000415	AO090103000415						Gene3D;G3DSA:3.40.50.300;|SUPERFAMILY;SSF52540;|Pfam;PF13087;AAA domain|Pfam;PF13086;AAA domain
OG0000307	AO090005000320	AO090005000320						SUPERFAMILY;SSF103473;|Gene3D;G3DSA:1.20.1250.20;|ProSiteProfiles;PS50850;Major facilitator superfamily (MFS) profile.|CDD;cd06174;MFS|TIGRFAM;TIGR00879;SP: MFS transporter, sugar porter (SP) family|Pfam;PF00083;Sugar (and other) transporter
OG0000308	AO090026000755	AO090026000755		K01887		map00970	ko01000|ko01007|ko03016|ko03029	Gene3D;G3DSA:1.10.730.10;|Gene3D;G3DSA:3.40.50.620;|CDD;cd07956;Anticodon_Ia_Arg|Pfam;PF00750;tRNA synthetases class I (R)|PRINTS;PR01038;Arginyl-tRNA synthetase signature|Pfam;PF05746;DALR anticodon binding domain|Coils;Coil;|TIGRFAM;TIGR00456;argS: arginine--tRNA ligase|SUPERFAMILY;SSF52374;|SMART;SM00836;|SUPERFAMILY;SSF47323;
OG0000309	AO090012000920	AO090012000920						MobiDBLite;mobidb-lite;consensus disorder prediction
OG0000310		AO090701001267
OG0000311	AO090011000644	AO090011000644						SUPERFAMILY;SSF81383;
OG0000312	AO090011000851	AO090011000851		K11429		map00310	ko01000|ko03036	Gene3D;G3DSA:2.170.270.10;|Pfam;PF00856;SET domain|Gene3D;G3DSA:1.10.10.1700;|SUPERFAMILY;SSF82199;|MobiDBLite;mobidb-lite;consensus disorder prediction|ProSiteProfiles;PS50280;SET domain profile.|SMART;SM00317;|ProSiteProfiles;PS51567;Histone-lysine N-methyltransferase (EC 2.1.1.43) family profile.
OG0000313	AO090003000933	AO090003000933						Pfam;PF01048;Phosphorylase superfamily|SUPERFAMILY;SSF53167;
OG0000314	AO090023000387	AO090023000387						Pfam;PF06985;Heterokaryon incompatibility protein (HET)
OG0000315								SUPERFAMILY;SSF54506;|Gene3D;G3DSA:3.10.310.10;|Pfam;PF04303;PrpF protein
OG0000316	AO090103000173	AO090103000173						Pfam;PF00067;Cytochrome P450|ProSitePatterns;PS00086;Cytochrome P450 cysteine heme-iron ligand signature.|SUPERFAMILY;SSF48264;|Gene3D;G3DSA:1.10.630.10;|PRINTS;PR00465;E-class P450 group IV signature|PRINTS;PR00385;P450 superfamily signature
OG0000317	AO090023000146	AO090023000146						SUPERFAMILY;SSF56112;
OG0000318	AO090166000103	AO090166000103						Pfam;PF01593;Flavin containing amine oxidoreductase|PRINTS;PR00757;Flavin-containing amine oxidase signature|SUPERFAMILY;SSF51905;|Gene3D;G3DSA:3.50.50.60;|Gene3D;G3DSA:3.90.660.10;
OG0000319								Gene3D;G3DSA:3.20.20.80;|Pfam;PF03443;Glycosyl hydrolase family 61|ProSitePatterns;PS01182;Glycosyl hydrolases family 35 putative active site.|Pfam;PF01301;Glycosyl hydrolases family 35|SUPERFAMILY;SSF51445;|Gene3D;G3DSA:2.70.50.70;
OG0000320	AO090103000108	AO090103000108						Pfam;PF14021;Tuberculosis necrotizing toxin
OG0000321	AO090010000300	AO090010000300						Pfam;PF14529;Endonuclease-reverse transcriptase|Gene3D;G3DSA:3.60.10.10;|Pfam;PF00075;RNase H|SUPERFAMILY;SSF53098;|Pfam;PF00078;Reverse transcriptase (RNA-dependent DNA polymerase)|MobiDBLite;mobidb-lite;consensus disorder prediction|Gene3D;G3DSA:3.30.420.10;|SUPERFAMILY;SSF56672;|SUPERFAMILY;SSF56219;|CDD;cd09276;Rnase_HI_RT_non_LTR|CDD;cd01650;RT_nLTR_like|ProSiteProfiles;PS50878;Reverse trans…
OG0000322	AO090005001337	AO090005001337
OG0000323	AO090005001089	AO090005001089						MobiDBLite;mobidb-lite;consensus disorder prediction
OG0000324	AO090001000381	AO090001000381						SUPERFAMILY;SSF103473;|ProSitePatterns;PS00217;Sugar transport proteins signature 2.|Gene3D;G3DSA:1.20.1250.20;|ProSitePatterns;PS00216;Sugar transport proteins signature 1.|ProSiteProfiles;PS50850;Major facilitator superfamily (MFS) profile.|CDD;cd06174;MFS|Pfam;PF00083;Sugar (and other) transporter|PRINTS;PR00171;Sugar transporter signature
OG0000325	AO090023000161	AO090023000161		K01184	M00081	map01100|map00040	ko01000	SUPERFAMILY;SSF51126;|ProSitePatterns;PS00502;Polygalacturonase active site.|Pfam;PF00295;Glycosyl hydrolases family 28|Gene3D;G3DSA:2.160.20.10;|SMART;SM00710;
OG0000326	AO090012000970	AO090012000970						Gene3D;G3DSA:1.20.1530.20;|Pfam;PF00999;Sodium/hydrogen exchanger family|MobiDBLite;mobidb-lite;consensus disorder prediction
OG0000327	AO090020000380	AO090020000380						Gene3D;G3DSA:3.40.50.150;|ProSiteProfiles;PS50075;Carrier protein (CP) domain profile.|MobiDBLite;mobidb-lite;consensus disorder prediction|ProSitePatterns;PS00455;Putative AMP-binding domain signature.|SMART;SM00823;Phosphopantetheine attachment site|SUPERFAMILY;SSF53335;|ProSitePatterns;PS00012;Phosphopantetheine attachment site.|Gene3D;G3DSA:3.40.50.12780;|CDD;cd05930;A_NRPS|Gene3D;G3DSA:3.30.…
OG0000328								Gene3D;G3DSA:3.40.50.720;|SUPERFAMILY;SSF55347;|Gene3D;G3DSA:3.30.360.10;|Pfam;PF01408;Oxidoreductase family, NAD-binding Rossmann fold|SUPERFAMILY;SSF51735;
OG0000329	AO090010000165	AO090010000165						CDD;cd00204;ANK|ProSiteProfiles;PS50088;Ankyrin repeat profile.|Gene3D;G3DSA:1.25.40.20;|ProSiteProfiles;PS50297;Ankyrin repeat region circular profile.|SUPERFAMILY;SSF48403;|Pfam;PF13637;Ankyrin repeats (many copies)|SMART;SM00248;
OG0000330	AO090009000079	AO090009000079						SMART;SM00066;|SUPERFAMILY;SSF57701;|Pfam;PF00172;Fungal Zn(2)-Cys(6) binuclear cluster domain|Gene3D;G3DSA:4.10.240.10;|ProSiteProfiles;PS50048;Zn(2)-C6 fungal-type DNA-binding domain profile.|ProSitePatterns;PS00463;Zn(2)-C6 fungal-type DNA-binding domain signature.|CDD;cd00067;GAL4
OG0000331	AO090005000622	AO090005000622						Pfam;PF04082;Fungal specific transcription factor domain|ProSiteProfiles;PS50048;Zn(2)-C6 fungal-type DNA-binding domain profile.|SUPERFAMILY;SSF57701;|MobiDBLite;mobidb-lite;consensus disorder prediction|SMART;SM00906;|Gene3D;G3DSA:4.10.240.10;|ProSitePatterns;PS00463;Zn(2)-C6 fungal-type DNA-binding domain signature.|CDD;cd12148;fungal_TF_MHR|Pfam;PF00172;Fungal Zn(2)-Cys(6) binuclear cluster d…
OG0000332	AO090023000010	AO090023000010
OG0000333	AO090026000089	AO090026000089						Pfam;PF00023;Ankyrin repeat|CDD;cd00204;ANK|SMART;SM00248;|ProSiteProfiles;PS50088;Ankyrin repeat profile.|Gene3D;G3DSA:1.25.40.20;|Pfam;PF12796;Ankyrin repeats (3 copies)|ProSiteProfiles;PS50297;Ankyrin repeat region circular profile.|SUPERFAMILY;SSF48403;|Pfam;PF13637;Ankyrin repeats (many copies)|PRINTS;PR01415;Ankyrin repeat signature
OG0000334	AO090166000046	AO090166000046		K03305				CDD;cd06174;MFS|Pfam;PF00854;POT family|MobiDBLite;mobidb-lite;consensus disorder prediction|SUPERFAMILY;SSF103473;|Gene3D;G3DSA:1.20.1250.20;
OG0000335	AO090120000011	AO090120000011
OG0000336	AO090120000379	AO090120000379						CDD;cd06660;Aldo_ket_red|Gene3D;G3DSA:3.20.20.100;|Pfam;PF00248;Aldo/keto reductase family|SUPERFAMILY;SSF51430;
OG0000337	AO090020000252	AO090020000252						Pfam;PF04082;Fungal specific transcription factor domain|CDD;cd12148;fungal_TF_MHR
OG0000338	AO090010000656	AO090010000656		K19787		map01100|map00340	ko01000	SUPERFAMILY;SSF53335;|SMART;SM01296;|Gene3D;G3DSA:3.40.50.150;|Pfam;PF03480;Bacterial extracellular solute-binding protein, family 7|MobiDBLite;mobidb-lite;consensus disorder prediction|Pfam;PF07942;N2227-like protein|CDD;cd02440;AdoMet_MTases
OG0000339	AO090010000402	AO090010000402						SUPERFAMILY;SSF55048;|Gene3D;G3DSA:3.10.129.110;|Gene3D;G3DSA:3.40.50.150;|ProSiteProfiles;PS50075;Carrier protein (CP) domain profile.|SUPERFAMILY;SSF51735;|SMART;SM00829;|Pfam;PF00109;Beta-ketoacyl synthase, N-terminal domain|SMART;SM00827;Acyl transferase domain in polyketide synthase (PKS) enzymes.|SMART;SM00823;Phosphopantetheine attachment site|CDD;cd05195;enoyl_red|Pfam;PF08242;Methyltrans…
OG0000340	AO090003000898	AO090003000898		K22074			ko03029
OG0000341	AO090026000333	AO090026000333		K03011		map03020|map05016	ko03021|ko03400	SUPERFAMILY;SSF56553;|SUPERFAMILY;SSF55257;|Pfam;PF01193;RNA polymerase Rpb3/Rpb11 dimerisation domain|SMART;SM00662;|Gene3D;G3DSA:3.30.1360.10;|ProSitePatterns;PS00446;RNA polymerases D / 30 to 40 Kd subunits signature.|Pfam;PF01000;RNA polymerase Rpb3/RpoA insert domain|CDD;cd07031;RNAP_II_RPB3|Gene3D;G3DSA:2.170.120.12;
OG0000342	AO090012000002	AO090012000002						Pfam;PF04082;Fungal specific transcription factor domain|ProSitePatterns;PS00463;Zn(2)-C6 fungal-type DNA-binding domain signature.|SUPERFAMILY;SSF57701;|Pfam;PF00172;Fungal Zn(2)-Cys(6) binuclear cluster domain|SMART;SM00906;|MobiDBLite;mobidb-lite;consensus disorder prediction|Gene3D;G3DSA:4.10.240.10;|ProSiteProfiles;PS50048;Zn(2)-C6 fungal-type DNA-binding domain profile.|CDD;cd12148;fungal_T…
OG0000343	AO090012000885	AO090012000885						ProSiteProfiles;PS50048;Zn(2)-C6 fungal-type DNA-binding domain profile.|SUPERFAMILY;SSF57701;|Pfam;PF11951;Fungal specific transcription factor domain|Gene3D;G3DSA:4.10.240.10;|Pfam;PF00172;Fungal Zn(2)-Cys(6) binuclear cluster domain|CDD;cd00067;GAL4
OG0000344	AO090102000305	AO090102000305						CDD;cd00204;ANK|Gene3D;G3DSA:1.25.40.20;|Pfam;PF12796;Ankyrin repeats (3 copies)|ProSiteProfiles;PS50297;Ankyrin repeat region circular profile.|SUPERFAMILY;SSF48403;|SMART;SM00248;
OG0000345	AO090701000679	AO090701000679
OG0000346								Coils;Coil;|MobiDBLite;mobidb-lite;consensus disorder prediction|Pfam;PF14033;Protein of unknown function (DUF4246)
OG0000347	AO090011000730	AO090011000730
OG0000348	AO090011000850	AO090011000850						SMART;SM01374;|Gene3D;G3DSA:2.40.150.20;|Pfam;PF00238;Ribosomal protein L14p/L23e|SUPERFAMILY;SSF50193;|TIGRFAM;TIGR01067;rplN_bact: ribosomal protein uL14|ProSitePatterns;PS00049;Ribosomal protein L14 signature.|Hamap;MF_01367;50S ribosomal protein L14 [rplN].
OG0000349	AO090010000659	AO090010000659						Gene3D;G3DSA:3.90.850.10;|SUPERFAMILY;SSF56529;|Pfam;PF01557;Fumarylacetoacetate (FAA) hydrolase family
OG0000350	AO090009000237	AO090009000237						CDD;cd12148;fungal_TF_MHR
OG0000351	AO090005000238	AO090005000238						Pfam;PF09792;Ubiquitin 3 binding protein But2 C-terminal domain
OG0000352	AO090020000501	AO090020000501						Coils;Coil;
OG0000353	AO090011000252	AO090011000252						Coils;Coil;|Pfam;PF17107;N-terminal domain on NACHT_NTPase and P-loop NTPases
OG0000354								Pfam;PF13520;Amino acid permease|Gene3D;G3DSA:1.20.1740.10;
OG0000355	AO090009000095	AO090009000095						ProSiteProfiles;PS50011;Protein kinase domain profile.|SUPERFAMILY;SSF56112;|SMART;SM00220;|Gene3D;G3DSA:1.10.510.10;|Pfam;PF00069;Protein kinase domain
OG0000356	AO090005001441	AO090005001441		K10755		map03030|map03420|map03430	ko03032|ko03036|ko03400	Gene3D;G3DSA:1.20.272.10;|SMART;SM00382;|Pfam;PF08542;Replication factor C C-terminal domain|Gene3D;G3DSA:3.40.50.300;|MobiDBLite;mobidb-lite;consensus disorder prediction|Gene3D;G3DSA:1.10.8.60;|SUPERFAMILY;SSF52540;|CDD;cd00009;AAA|Pfam;PF00004;ATPase family associated with various cellular activities (AAA)|SUPERFAMILY;SSF48019;
OG0000357	AO090005000499	AO090005000499						Pfam;PF14479;Prion-inhibition and propagation|Gene3D;G3DSA:1.20.120.1020;
OG0000358	AO090001000540	AO090001000540		K01907		map01100|map00650|map00280	ko01000|ko01004	Gene3D;G3DSA:3.90.850.10;|SUPERFAMILY;SSF56529;|Pfam;PF01557;Fumarylacetoacetate (FAA) hydrolase family
OG0000359	AO090003000105	AO090003000105		K02555		map04011|map04111	ko01000|ko01009	Pfam;PF00581;Rhodanese-like domain|PRINTS;PR00716;M-phase inducer phosphatase signature|Gene3D;G3DSA:3.40.250.10;|MobiDBLite;mobidb-lite;consensus disorder prediction|SUPERFAMILY;SSF52821;|SMART;SM00450;|CDD;cd01530;Cdc25|ProSiteProfiles;PS50206;Rhodanese domain profile.
OG0000360	AO090003000878	AO090003000878						Gene3D;G3DSA:3.40.462.10;|SUPERFAMILY;SSF56176;|SUPERFAMILY;SSF55103;|MobiDBLite;mobidb-lite;consensus disorder prediction|Pfam;PF01565;FAD binding domain|Gene3D;G3DSA:3.30.465.10;|Gene3D;G3DSA:3.30.43.10;
OG0000361	AO090102000125	AO090102000125		K15100			ko02000	SUPERFAMILY;SSF103506;|PRINTS;PR00926;Mitochondrial carrier protein signature|ProSiteProfiles;PS50920;Solute carrier (Solcar) repeat profile.|Gene3D;G3DSA:1.50.40.10;|Pfam;PF00153;Mitochondrial carrier protein
OG0000362	AO090120000357	AO090120000357						Pfam;PF01565;FAD binding domain|SUPERFAMILY;SSF56176;|Gene3D;G3DSA:3.30.465.40;|Gene3D;G3DSA:3.40.462.20;|ProSiteProfiles;PS51387;PCMH-type FAD-binding domain profile.
OG0000363	AO090038000206	AO090038000206	CYP58F1					Gene3D;G3DSA:1.10.630.10;|PRINTS;PR00463;E-class P450 group I signature|ProSitePatterns;PS00086;Cytochrome P450 cysteine heme-iron ligand signature.|SUPERFAMILY;SSF48264;|Pfam;PF00067;Cytochrome P450|PRINTS;PR00385;P450 superfamily signature
OG0000364	AO090038000062	AO090038000062						CDD;cd06152;YjgF_YER057c_UK114_like_4|SUPERFAMILY;SSF55298;|Pfam;PF01042;Endoribonuclease L-PSP|Gene3D;G3DSA:3.30.1330.40;|MobiDBLite;mobidb-lite;consensus disorder prediction
OG0000365	AO090011000783	AO090011000783						Pfam;PF00890;FAD binding domain|SUPERFAMILY;SSF51905;|Gene3D;G3DSA:3.40.50.720;
OG0000366	AO090103000109	AO090103000109						PIRSF;PIRSF016302;|Gene3D;G3DSA:1.50.10.20;|SUPERFAMILY;SSF48208;|MobiDBLite;mobidb-lite;consensus disorder prediction|Pfam;PF03663;Glycosyl hydrolase family 76
OG0000367	AO090010000018	AO090010000018	hlyA	K11644		map04139|map04919|map05202|map05016|map05169	ko03036	Pfam;PF06355;Aegerolysin|Gene3D;G3DSA:2.60.270.50;
OG0000368	AO090009000042	AO090009000042
OG0000369	AO090005001526	AO090005001526						CDD;cd11577;GH71|Pfam;PF03659;Glycosyl hydrolase family 71
OG0000370	AO090005000382	AO090005000382		K15923		map00511	ko01000	Gene3D;G3DSA:1.50.10.10;|Gene3D;G3DSA:2.70.98.50;|SUPERFAMILY;SSF48208;|Gene3D;G3DSA:2.60.40.1180;|Pfam;PF14498;Glycosyl hydrolase family 65, N-terminal domain
OG0000371	AO090001000214	AO090001000214		K01626	M00022	map01100|map01110|map01130|map01230|map00400|map02024	ko01000	Pfam;PF01474;Class-II DAHP synthetase family|MobiDBLite;mobidb-lite;consensus disorder prediction|SUPERFAMILY;SSF51569;
OG0000372	AO090023000258	AO090023000258						SUPERFAMILY;SSF54373;|Gene3D;G3DSA:3.40.50.720;|SUPERFAMILY;SSF51971;|PIRSF;PIRSF000189;|Gene3D;G3DSA:3.30.9.10;|Pfam;PF01266;FAD dependent oxidoreductase
OG0000373	AO090026000673	AO090026000673
OG0000374	AO090026000060	AO090026000060						Pfam;PF06985;Heterokaryon incompatibility protein (HET)
OG0000375	AO090701000474	AO090701000474						Gene3D;G3DSA:3.40.50.720;|SUPERFAMILY;SSF51735;
OG0000376	AO090120000113	AO090120000113						Pfam;PF07080;Protein of unknown function (DUF1348)|SUPERFAMILY;SSF54427;|Gene3D;G3DSA:3.10.450.50;
OG0000377	AO090113000198	AO090113000198						Gene3D;G3DSA:3.20.20.80;|CDD;cd11577;GH71|Pfam;PF03659;Glycosyl hydrolase family 71
OG0000378	AO090020000151	AO090020000151						Pfam;PF06985;Heterokaryon incompatibility protein (HET)|CDD;cd00204;ANK|MobiDBLite;mobidb-lite;consensus disorder prediction|ProSiteProfiles;PS50088;Ankyrin repeat profile.|Gene3D;G3DSA:1.25.40.20;|Pfam;PF12796;Ankyrin repeats (3 copies)|ProSiteProfiles;PS50297;Ankyrin repeat region circular profile.|SUPERFAMILY;SSF48403;|SMART;SM00248;
OG0000379	AO090020000149	AO090020000149						CDD;cd00204;ANK|Gene3D;G3DSA:1.25.40.20;|Pfam;PF12796;Ankyrin repeats (3 copies)|ProSiteProfiles;PS50297;Ankyrin repeat region circular profile.|SUPERFAMILY;SSF48403;
OG0000380	AO090038000630	AO090038000630						PRINTS;PR00449;Transforming protein P21 ras signature|Pfam;PF00071;Ras family|ProSiteProfiles;PS51419;small GTPase Rab1 family profile.|SMART;SM00174;|TIGRFAM;TIGR00231;small_GTP: small GTP-binding protein domain|MobiDBLite;mobidb-lite;consensus disorder prediction|SMART;SM00173;|SMART;SM00175;|SUPERFAMILY;SSF52540;|CDD;cd00154;Rab
OG0000381	AO090011000261	AO090011000261						Gene3D;G3DSA:3.40.50.10540;|SUPERFAMILY;SSF89796;|Pfam;PF02515;CoA-transferase family III
OG0000382	AO090010000731	AO090010000731						Pfam;PF12311;Protein of unknown function (DUF3632)
OG0000383								Pfam;PF01083;Cutinase|Coils;Coil;|Gene3D;G3DSA:3.40.50.1820;|SMART;SM01110;|SUPERFAMILY;SSF53474;
OG0000384	AO090011000092	AO090011000092						Gene3D;G3DSA:1.10.630.10;|Pfam;PF00067;Cytochrome P450|ProSitePatterns;PS00086;Cytochrome P450 cysteine heme-iron ligand signature.|SUPERFAMILY;SSF48264;|PRINTS;PR00463;E-class P450 group I signature
OG0000385	AO090009000107	AO090009000107						Pfam;PF14342;Domain of unknown function (DUF4396)
OG0000386	AO090005001647	AO090005001647	CYP504B6	K10438		map01120|map00643	ko01000	PRINTS;PR00463;E-class P450 group I signature|Pfam;PF00067;Cytochrome P450|PRINTS;PR00385;P450 superfamily signature|SUPERFAMILY;SSF48264;|Gene3D;G3DSA:1.10.630.10;
OG0000387	AO090005001469	AO090005001469
OG0000388	AO090005001365	AO090005001365		K08158			ko02000	CDD;cd06174;MFS|Pfam;PF07690;Major Facilitator Superfamily|SUPERFAMILY;SSF103473;|ProSiteProfiles;PS50850;Major facilitator superfamily (MFS) profile.
OG0000389	AO090005000709	AO090005000709		K19200		map01100|map01130|map00311	ko01002	Gene3D;G3DSA:3.60.60.10;|Pfam;PF03417;Acyl-coenzyme A:6-aminopenicillanic acid acyl-transferase|Gene3D;G3DSA:1.10.10.2120;
OG0000390	AO090005000290	AO090005000290						Pfam;PF00171;Aldehyde dehydrogenase family|ProSitePatterns;PS00687;Aldehyde dehydrogenases glutamic acid active site.|Gene3D;G3DSA:3.40.309.10;|SUPERFAMILY;SSF53720;|Gene3D;G3DSA:3.40.605.10;
OG0000391	AO090003000129	AO090003000129		K01426		map01100|map01120|map00330|map00360|map00380|map00627|map00643	ko01000	PIRSF;PIRSF001221;|Pfam;PF01425;Amidase|SUPERFAMILY;SSF75304;|ProSitePatterns;PS00571;Amidases signature.|Gene3D;G3DSA:3.90.1300.10;
OG0000392	AO090023000080	AO090023000080						ProSitePatterns;PS00122;Carboxylesterases type-B serine active site.|Pfam;PF00135;Carboxylesterase family|Gene3D;G3DSA:3.40.50.1820;|SUPERFAMILY;SSF53474;|ProSitePatterns;PS00941;Carboxylesterases type-B signature 2.
OG0000393								SUPERFAMILY;SSF50156;
OG0000394	AO090023000681	AO090023000681						MobiDBLite;mobidb-lite;consensus disorder prediction|Pfam;PF07690;Major Facilitator Superfamily|ProSiteProfiles;PS50850;Major facilitator superfamily (MFS) profile.|CDD;cd06174;MFS|PRINTS;PR01035;Tetracycline resistance protein signature|SUPERFAMILY;SSF103473;
OG0000395	AO090026000194	AO090026000194						Pfam;PF02615;Malate/L-lactate dehydrogenase|Gene3D;G3DSA:1.10.1530.10;|Gene3D;G3DSA:3.30.1370.60;|SUPERFAMILY;SSF89733;
OG0000396	AO090012000129	AO090012000129		K22211		map01100|map01120|map00620	ko01000	Pfam;PF01965;DJ-1/PfpI family|Gene3D;G3DSA:3.40.50.880;|SUPERFAMILY;SSF52317;
OG0000397	AO090012000324	AO090701000962						Pfam;PF00694;Aconitase C-terminal domain|PRINTS;PR00415;Aconitase family signature|CDD;cd01577;IPMI_Swivel|Pfam;PF00330;Aconitase family (aconitate hydratase)|Gene3D;G3DSA:3.20.19.10;|Gene3D;G3DSA:3.30.499.20;|SUPERFAMILY;SSF53732;|SUPERFAMILY;SSF52016;|Gene3D;G3DSA:3.30.499.10;
OG0000398	AO090102000630	AO090102000630		K17069		map01100|map01110|map01120|map01130|map01200|map01230|map00920|map00270	ko01000	Gene3D;G3DSA:3.40.640.10;|Gene3D;G3DSA:3.90.1150.10;|TIGRFAM;TIGR01326;OAH_OAS_sulfhy: O-acetylhomoserine aminocarboxypropyltransferase/cysteine synthase|Pfam;PF01053;Cys/Met metabolism PLP-dependent enzyme|PIRSF;PIRSF001434;|SUPERFAMILY;SSF53383;|ProSitePatterns;PS00868;Cys/Met metabolism enzymes pyridoxal-phosphate attachment site.|CDD;cd00614;CGS_like
OG0000399	AO090102000098	AO090102000098	amdX					Gene3D;G3DSA:3.30.160.60;|Pfam;PF04082;Fungal specific transcription factor domain|Pfam;PF00096;Zinc finger, C2H2 type|CDD;cd12148;fungal_TF_MHR|SMART;SM00355;|MobiDBLite;mobidb-lite;consensus disorder prediction|SUPERFAMILY;SSF57667;|Coils;Coil;|ProSitePatterns;PS00028;Zinc finger C2H2 type domain signature.|ProSiteProfiles;PS50157;Zinc finger C2H2 type domain profile.
OG0000400	AO090701000251	AO090701000251						Gene3D;G3DSA:3.30.9.10;|SUPERFAMILY;SSF51905;|Gene3D;G3DSA:3.50.50.60;|Pfam;PF01266;FAD dependent oxidoreductase
OG0000401	AO090120000029	AO090120000029						ProSiteProfiles;PS50011;Protein kinase domain profile.|SUPERFAMILY;SSF56112;|Gene3D;G3DSA:1.10.510.10;|Pfam;PF00069;Protein kinase domain
OG0000402	AO090120000414	AO090120000414		K14685		map04216|map04978	ko02000	Pfam;PF06963;Ferroportin1 (FPN1)|SUPERFAMILY;SSF103473;|Gene3D;G3DSA:1.20.1250.20;
OG0000403	AO090038000057	AO090038000057		K01593		map01100|map01110|map00350|map00360|map00380|map00901|map00950|map00965|map04728|map04726|map04361|map05030|map05031|map05034	ko01000|ko04147	Pfam;PF00282;Pyridoxal-dependent decarboxylase conserved domain|Gene3D;G3DSA:3.40.640.10;|Gene3D;G3DSA:3.90.1150.10;|Gene3D;G3DSA:1.20.1340.10;|PRINTS;PR00800;Aromatic-L-amino-acid decarboxylase signature|ProSitePatterns;PS00392;DDC / GAD / HDC / TyrDC pyridoxal-phosphate attachment site.|SUPERFAMILY;SSF53383;
OG0000404	AO090103000468	AO090103000468						SUPERFAMILY;SSF103473;|Gene3D;G3DSA:1.20.1250.20;|ProSitePatterns;PS00216;Sugar transport proteins signature 1.|ProSiteProfiles;PS50850;Major facilitator superfamily (MFS) profile.|CDD;cd06174;MFS|TIGRFAM;TIGR00879;SP: MFS transporter, sugar porter (SP) family|Pfam;PF00083;Sugar (and other) transporter|PRINTS;PR00171;Sugar transporter signature
OG0000405								Gene3D;G3DSA:3.40.462.20;|ProSiteProfiles;PS51387;PCMH-type FAD-binding domain profile.|SUPERFAMILY;SSF56176;|Gene3D;G3DSA:3.30.465.40;|Gene3D;G3DSA:3.30.465.50;|Pfam;PF01565;FAD binding domain
OG0000406	AO090103000418	AO090701000996						Pfam;PF04082;Fungal specific transcription factor domain|SMART;SM00066;|SUPERFAMILY;SSF57701;|MobiDBLite;mobidb-lite;consensus disorder prediction|SMART;SM00906;|Gene3D;G3DSA:4.10.240.10;|Coils;Coil;|CDD;cd12148;fungal_TF_MHR|CDD;cd00067;GAL4
OG0000407	AO090103000147	AO090103000147						MobiDBLite;mobidb-lite;consensus disorder prediction
OG0000408				K10254			ko01000	Pfam;PF06100;MCRA family|SUPERFAMILY;SSF51905;|Gene3D;G3DSA:3.50.50.60;|MobiDBLite;mobidb-lite;consensus disorder prediction
OG0000409	AO090009000470	AO090009000470		K01213	M00081	map01100|map00040	ko01000	SUPERFAMILY;SSF51126;|Pfam;PF00295;Glycosyl hydrolases family 28|Gene3D;G3DSA:2.160.20.10;
OG0000410	AO090005001312	AO090005001312						Gene3D;G3DSA:3.40.50.10540;|SUPERFAMILY;SSF89796;|Pfam;PF02515;CoA-transferase family III
OG0000411	AO090005001067	AO090005001067						MobiDBLite;mobidb-lite;consensus disorder prediction
OG0000412	AO090005000712	AO090005000712						Coils;Coil;|MobiDBLite;mobidb-lite;consensus disorder prediction
OG0000413	AO090001000009	AO090001000009	wykN					SUPERFAMILY;SSF53474;|Gene3D;G3DSA:3.40.50.1820;|Gene3D;G3DSA:3.30.559.10;|ProSiteProfiles;PS50075;Carrier protein (CP) domain profile.|ProSitePatterns;PS00012;Phosphopantetheine attachment site.|Gene3D;G3DSA:3.40.50.12780;|Gene3D;G3DSA:1.10.1200.10;|SUPERFAMILY;SSF47336;|Pfam;PF00501;AMP-binding enzyme|SUPERFAMILY;SSF52777;|Pfam;PF00668;Condensation domain|ProSitePatterns;PS00455;Putative AMP-bi…
OG0000414	AO090001000305	AO090001000305		K03305				CDD;cd06174;MFS|Pfam;PF00854;POT family|ProSitePatterns;PS01023;PTR2 family proton/oligopeptide symporters signature 2.|SUPERFAMILY;SSF103473;|Gene3D;G3DSA:1.20.1250.20;
OG0000415	AO090001000766	AO090001000766		K14411		map03015	ko03019	Gene3D;G3DSA:3.30.70.330;|SMART;SM00360;|MobiDBLite;mobidb-lite;consensus disorder prediction|CDD;cd12577;RRM1_Hrp1p|Pfam;PF00076;RNA recognition motif. (a.k.a. RRM, RBD, or RNP domain)|SUPERFAMILY;SSF54928;|ProSiteProfiles;PS50102;Eukaryotic RNA Recognition Motif (RRM) profile.
OG0000416	AO090003000116	AO090003000116						CDD;cd00204;ANK|PRINTS;PR01415;Ankyrin repeat signature|ProSiteProfiles;PS50088;Ankyrin repeat profile.|Gene3D;G3DSA:1.25.40.20;|Pfam;PF12796;Ankyrin repeats (3 copies)|ProSiteProfiles;PS50297;Ankyrin repeat region circular profile.|SUPERFAMILY;SSF48403;|Pfam;PF13637;Ankyrin repeats (many copies)|SMART;SM00248;
OG0000417	AO090003000138	AO090003000138						Pfam;PF04082;Fungal specific transcription factor domain|MobiDBLite;mobidb-lite;consensus disorder prediction|CDD;cd12148;fungal_TF_MHR
OG0000418	AO090001000179	AO090001000179						Pfam;PF04479;RTA1 like protein|MobiDBLite;mobidb-lite;consensus disorder prediction
OG0000419	AO090003001369	AO090003001369						Pfam;PF12311;Protein of unknown function (DUF3632)
OG0000420	AO090023000085	AO090023000085						SUPERFAMILY;SSF52096;|Gene3D;G3DSA:3.90.226.10;|Pfam;PF00378;Enoyl-CoA hydratase/isomerase
OG0000421	AO090023000278	AO090023000278						Pfam;PF11913;Protein of unknown function (DUF3431)
OG0000422	AO090023000291	AO090023000291						Pfam;PF06985;Heterokaryon incompatibility protein (HET)
OG0000423	AO090023000350	AO090023000350						CDD;cd12148;fungal_TF_MHR
OG0000424	AO090026000255	AO090026000255		K03549			ko02000	Pfam;PF02705;K+ potassium transporter|MobiDBLite;mobidb-lite;consensus disorder prediction|TIGRFAM;TIGR00794;kup: potassium uptake protein
OG0000425	AO090026000038	AO090026000038						SMART;SM00382;|Gene3D;G3DSA:3.40.50.300;|Coils;Coil;|Pfam;PF00004;ATPase family associated with various cellular activities (AAA)|CDD;cd00009;AAA|SUPERFAMILY;SSF52540;|PRINTS;PR00819;CbxX/CfqX superfamily signature
OG0000426	AO090102000027	AO090102000027						MobiDBLite;mobidb-lite;consensus disorder prediction
OG0000427	AO090701000180	AO090701000180						MobiDBLite;mobidb-lite;consensus disorder prediction
OG0000428	AO090124000056	AO090124000056						MobiDBLite;mobidb-lite;consensus disorder prediction
OG0000429	AO090020000270	AO090020000270						Gene3D;G3DSA:3.90.850.10;|Coils;Coil;|SUPERFAMILY;SSF56529;|Pfam;PF01557;Fumarylacetoacetate (FAA) hydrolase family
OG0000430	AO090038000526	AO090038000526
OG0000431	AO090038000433	AO090038000433						Coils;Coil;|MobiDBLite;mobidb-lite;consensus disorder prediction
OG0000432	AO090038000218	AO090038000218						ProSitePatterns;PS00318;Hydroxymethylglutaryl-coenzyme A reductases signature 2.|Pfam;PF00368;Hydroxymethylglutaryl-coenzyme A reductase|PRINTS;PR00071;Hydroxymethylglutaryl-coenzyme A reductase signature|Gene3D;G3DSA:3.90.770.10;|Gene3D;G3DSA:3.30.70.420;|ProSiteProfiles;PS50065;Hydroxymethylglutaryl-coenzyme A reductases family profile.|SUPERFAMILY;SSF55035;|CDD;cd00643;HMG-CoA_reductase_classI…
OG0000433	AO090038000043	AO090038000043						Pfam;PF06985;Heterokaryon incompatibility protein (HET)
OG0000434	AO090011000241	AO090011000241						MobiDBLite;mobidb-lite;consensus disorder prediction|Gene3D;G3DSA:1.20.1250.20;|Pfam;PF07690;Major Facilitator Superfamily|ProSiteProfiles;PS50850;Major facilitator superfamily (MFS) profile.|CDD;cd06174;MFS|SUPERFAMILY;SSF103473;
OG0000435	AO090011000258	AO090011000258						Gene3D;G3DSA:3.40.50.1820;|SUPERFAMILY;SSF53474;
OG0000436	AO090011000733	AO090011000733						CDD;cd00204;ANK|PRINTS;PR01415;Ankyrin repeat signature|ProSiteProfiles;PS50088;Ankyrin repeat profile.|Gene3D;G3DSA:1.25.40.20;|Pfam;PF12796;Ankyrin repeats (3 copies)|ProSiteProfiles;PS50297;Ankyrin repeat region circular profile.|SUPERFAMILY;SSF48403;|SMART;SM00248;
OG0000437	AO090103000310	AO090103000310						CDD;cd06174;MFS|Gene3D;G3DSA:1.20.1250.20;|Pfam;PF07690;Major Facilitator Superfamily|SUPERFAMILY;SSF103473;|MobiDBLite;mobidb-lite;consensus disorder prediction
OG0000438	AO090103000191	AO090103000191						SUPERFAMILY;SSF46785;|MobiDBLite;mobidb-lite;consensus disorder prediction
OG0000439	AO090103000180	AO090103000180						SMART;SM00636;|Gene3D;G3DSA:3.20.20.80;|ProSiteProfiles;PS50941;Chitin-binding type-1 domain profile.|Pfam;PF01476;LysM domain|CDD;cd02878;GH18_zymocin_alpha|SMART;SM00257;|SUPERFAMILY;SSF54556;|Gene3D;G3DSA:3.10.350.10;|ProSitePatterns;PS01095;Chitinases family 18 active site.|SUPERFAMILY;SSF57016;|SUPERFAMILY;SSF54106;|ProSiteProfiles;PS51782;LysM domain profile.|ProDom;PD000609;CHITIN-BINDING …
OG0000440	AO090010000072	AO090010000072						SUPERFAMILY;SSF55331;|Gene3D;G3DSA:3.30.429.10;|Pfam;PF14832;Putative oxalocrotonate tautomerase enzyme
OG0000441	AO090026000222	AO090026000222						Pfam;PF04082;Fungal specific transcription factor domain|CDD;cd12148;fungal_TF_MHR
OG0000442	AO090701000569	AO090701000569						Gene3D;G3DSA:3.40.970.10;|SUPERFAMILY;SSF55658;|Pfam;PF01693;Caulimovirus viroplasmin|MobiDBLite;mobidb-lite;consensus disorder prediction|SMART;SM01328;|Pfam;PF13695;Zinc-binding domain
OG0000443	AO090009000067	AO090009000067						Pfam;PF07731;Multicopper oxidase|CDD;cd13880;CuRO_2_MaLCC_like|SUPERFAMILY;SSF49503;|Pfam;PF00394;Multicopper oxidase|Pfam;PF07732;Multicopper oxidase|CDD;cd13901;CuRO_3_MaLCC_like|Gene3D;G3DSA:2.60.40.420;
OG0000444	AO090009000135	AO090009000135						Pfam;PF00171;Aldehyde dehydrogenase family|Gene3D;G3DSA:3.40.309.10;|SUPERFAMILY;SSF53720;|Gene3D;G3DSA:3.40.605.10;|CDD;cd07103;ALDH_F5_SSADH_GabD
OG0000445	AO090009000445	AO090009000445
OG0000446	AO090005001591	AO090005001591		K14774			ko03009	Pfam;PF06862;Utp25, U3 small nucleolar RNA-associated SSU processome protein 25|Gene3D;G3DSA:3.40.50.300;|MobiDBLite;mobidb-lite;consensus disorder prediction
OG0000447	AO090005000786	AO090005000786						CDD;cd00590;RRM_SF|SMART;SM00360;|Gene3D;G3DSA:3.30.70.330;|MobiDBLite;mobidb-lite;consensus disorder prediction|SUPERFAMILY;SSF54928;|Pfam;PF00076;RNA recognition motif. (a.k.a. RRM, RBD, or RNP domain)|ProSiteProfiles;PS50102;Eukaryotic RNA Recognition Motif (RRM) profile.
OG0000448	AO090001000006	AO090001000006						Pfam;PF17109;fungal STAND N-terminal Goodbye domain|MobiDBLite;mobidb-lite;consensus disorder prediction
OG0000449	AO090003001243	AO090003001243						Pfam;PF01910;Thiamine-binding protein|SUPERFAMILY;SSF89957;|TIGRFAM;TIGR00106;TIGR00106: uncharacterized protein, MTH1187 family|Gene3D;G3DSA:3.30.70.930;
OG0000450	AO090003000894	AO090003000894		K12232			ko01000|ko04121	SMART;SM00119;|Gene3D;G3DSA:3.30.2410.10;|Gene3D;G3DSA:3.90.1750.10;|Gene3D;G3DSA:3.30.2160.10;|MobiDBLite;mobidb-lite;consensus disorder prediction|Pfam;PF00632;HECT-domain (ubiquitin-transferase)|ProSiteProfiles;PS50237;HECT domain profile.|SUPERFAMILY;SSF56204;|CDD;cd00078;HECTc
OG0000451	AO090003000967	AO090003000967						Pfam;PF04082;Fungal specific transcription factor domain|ProSitePatterns;PS00463;Zn(2)-C6 fungal-type DNA-binding domain signature.|SUPERFAMILY;SSF57701;|MobiDBLite;mobidb-lite;consensus disorder prediction|SMART;SM00906;|Gene3D;G3DSA:4.10.240.10;|ProSiteProfiles;PS50048;Zn(2)-C6 fungal-type DNA-binding domain profile.|SMART;SM00066;|CDD;cd12148;fungal_TF_MHR|Pfam;PF00172;Fungal Zn(2)-Cys(6) binu…
OG0000452	AO090003001373	AO090003001373						Pfam;PF00106;short chain dehydrogenase|PRINTS;PR00081;Glucose/ribitol dehydrogenase family signature|Gene3D;G3DSA:3.40.50.720;|PRINTS;PR00080;Short-chain dehydrogenase/reductase (SDR) superfamily signature|SUPERFAMILY;SSF51735;
OG0000453	AO090003001468	AO090003001468		K04097		map01100|map00590|map00480|map00980|map00982|map05204	ko01000	Gene3D;G3DSA:1.50.10.160;|MobiDBLite;mobidb-lite;consensus disorder prediction
OG0000454	AO090023000753	AO090023000753						Pfam;PF10680;RNA polymerase I specific transcription initiation factor|MobiDBLite;mobidb-lite;consensus disorder prediction
OG0000455	AO090023000849	AO090023000849						SMART;SM00369;|MobiDBLite;mobidb-lite;consensus disorder prediction|SUPERFAMILY;SSF52058;|Pfam;PF13855;Leucine rich repeat|Gene3D;G3DSA:3.80.10.10;|ProSiteProfiles;PS51450;Leucine-rich repeat profile.|Pfam;PF10428;RAM signalling pathway protein
OG0000456	AO090023000881	AO090023000881						MobiDBLite;mobidb-lite;consensus disorder prediction|Gene3D;G3DSA:1.20.1250.20;|Pfam;PF07690;Major Facilitator Superfamily|ProSiteProfiles;PS50850;Major facilitator superfamily (MFS) profile.|CDD;cd06174;MFS|SUPERFAMILY;SSF103473;
OG0000457	AO090026000095	AO090026000095						SUPERFAMILY;SSF56059;
OG0000458	AO090012001032	AO090012001032						Gene3D;G3DSA:1.20.1560.10;|ProSitePatterns;PS00211;ABC transporters family signature.|ProSiteProfiles;PS50929;ABC transporter integral membrane type-1 fused domain profile.|ProSiteProfiles;PS50893;ATP-binding cassette, ABC transporter-type domain profile.|SMART;SM00382;|Gene3D;G3DSA:3.40.50.300;|Pfam;PF00664;ABC transporter transmembrane region|SUPERFAMILY;SSF52540;|SUPERFAMILY;SSF90123;|Pfam;PF0…
OG0000459	AO090012000500	AO090012000500						SUPERFAMILY;SSF56112;|ProSiteProfiles;PS51257;Prokaryotic membrane lipoprotein lipid attachment site profile.
OG0000460	AO090012000695	AO090012000695						Pfam;PF01965;DJ-1/PfpI family|Gene3D;G3DSA:3.40.50.880;|Pfam;PF07510;Protein of unknown function (DUF1524)|SUPERFAMILY;SSF52317;|MobiDBLite;mobidb-lite;consensus disorder prediction|CDD;cd03141;GATase1_Hsp31_like
OG0000461	AO090102000075	AO090102000075						MobiDBLite;mobidb-lite;consensus disorder prediction
OG0000462	AO090701000544	AO090701000544						Gene3D;G3DSA:3.40.50.720;|SUPERFAMILY;SSF51735;|Pfam;PF01408;Oxidoreductase family, NAD-binding Rossmann fold
OG0000463	AO090701000556	AO090701000556		K15530			ko01000	SUPERFAMILY;SSF52266;|Pfam;PF13472;GDSL-like Lipase/Acylhydrolase family|Gene3D;G3DSA:3.40.50.1110;
OG0000464	AO090113000124	AO090113000124						SUPERFAMILY;SSF56112;
OG0000465	AO090020000701	AO090020000701						Gene3D;G3DSA:3.90.660.10;|Pfam;PF01593;Flavin containing amine oxidoreductase|SUPERFAMILY;SSF51905;|Gene3D;G3DSA:3.50.50.60;|PRINTS;PR00757;Flavin-containing amine oxidase signature
OG0000466	AO090020000700	AO090020000700						Pfam;PF03435;Saccharopine dehydrogenase NADP binding domain|Gene3D;G3DSA:3.40.50.720;|Gene3D;G3DSA:3.30.360.10;|SUPERFAMILY;SSF51735;
OG0000467	AO090020000248	AO090020000248
OG0000468	AO090038000513	AO090038000513						Pfam;PF04082;Fungal specific transcription factor domain|MobiDBLite;mobidb-lite;consensus disorder prediction
OG0000469	AO090011000043	AO090011000043						Gene3D;G3DSA:3.30.559.10;|ProSiteProfiles;PS50075;Carrier protein (CP) domain profile.|ProSitePatterns;PS00012;Phosphopantetheine attachment site.|Gene3D;G3DSA:3.40.50.12780;|Gene3D;G3DSA:1.10.1200.10;|SUPERFAMILY;SSF47336;|Pfam;PF00501;AMP-binding enzyme|SUPERFAMILY;SSF52777;|Pfam;PF00668;Condensation domain|ProSitePatterns;PS00455;Putative AMP-binding domain signature.|Gene3D;G3DSA:3.30.300.30;…
OG0000470	AO090011000138	AO090011000138						Pfam;PF01425;Amidase|SUPERFAMILY;SSF75304;|Gene3D;G3DSA:3.90.1300.10;
OG0000471	AO090011000651	AO090011000651		K13941		map01100|map00790	ko01000	CDD;cd00483;HPPK|TIGRFAM;TIGR01498;folK: 2-amino-4-hydroxy-6-hydroxymethyldihydropteridine diphosphokinase|ProSitePatterns;PS00792;Dihydropteroate synthase signature 1.|SUPERFAMILY;SSF51717;|Pfam;PF01288;7,8-dihydro-6-hydroxymethylpterin-pyrophosphokinase (HPPK)|TIGRFAM;TIGR01496;DHPS: dihydropteroate synthase|MobiDBLite;mobidb-lite;consensus disorder prediction|ProSiteProfiles;PS50972;Pterin-bin…
OG0000472	AO090103000413	AO090103000413		K19932			ko04131	Pfam;PF13499;EF-hand domain pair|CDD;cd00051;EFh|PRINTS;PR00450;Recoverin family signature|ProSiteProfiles;PS50222;EF-hand calcium-binding domain profile.|Pfam;PF00036;EF hand|Gene3D;G3DSA:1.10.238.10;|ProSitePatterns;PS00018;EF-hand calcium-binding domain.|SUPERFAMILY;SSF47473;|SMART;SM00054;
OG0000473	AO090103000269	AO090103000269						MobiDBLite;mobidb-lite;consensus disorder prediction
OG0000474	AO090010000454	AO090010000454						MobiDBLite;mobidb-lite;consensus disorder prediction
OG0000475	AO090038000210	AO090038000210						SUPERFAMILY;SSF55048;|Gene3D;G3DSA:3.10.129.110;|Gene3D;G3DSA:3.40.50.150;|ProSiteProfiles;PS50075;Carrier protein (CP) domain profile.|Pfam;PF00107;Zinc-binding dehydrogenase|ProSitePatterns;PS00606;Beta-ketoacyl synthases active site.|SUPERFAMILY;SSF51735;|SMART;SM00829;|Gene3D;G3DSA:3.30.70.250;|Pfam;PF00109;Beta-ketoacyl synthase, N-terminal domain|SMART;SM00827;Acyl transferase domain in pol…
OG0000476	AO090009000037	AO090009000037
OG0000477	AO090009000349	AO090009000349		K15192			ko01000|ko03021	ProSiteProfiles;PS51194;Superfamilies 1 and 2 helicase C-terminal domain profile.|ProSiteProfiles;PS51192;Superfamilies 1 and 2 helicase ATP-binding type-1 domain profile.|Gene3D;G3DSA:3.40.50.10810;|SMART;SM00487;|Gene3D;G3DSA:3.40.50.300;|MobiDBLite;mobidb-lite;consensus disorder prediction|Pfam;PF00271;Helicase conserved C-terminal domain|Coils;Coil;|SUPERFAMILY;SSF52540;|Pfam;PF12054;Domain o…
OG0000478	AO090005001079	AO090005001079						CDD;cd13929;PT-DMATS_CymD|Pfam;PF11991;Tryptophan dimethylallyltransferase|SFLD;SFLDG01162;I|TIGRFAM;TIGR03429;arom_pren_DMATS: aromatic prenyltransferase, DMATS type|SFLD;SFLDS00036;Aromatic Prenyltransferase|PIRSF;PIRSF000509;
OG0000479	AO090005001004	AO090005001004		K08287			ko01000	Gene3D;G3DSA:3.30.200.20;|MobiDBLite;mobidb-lite;consensus disorder prediction|ProSitePatterns;PS00108;Serine/Threonine protein kinases active-site signature.|SMART;SM00220;|CDD;cd14134;PKc_CLK|ProSiteProfiles;PS50011;Protein kinase domain profile.|ProSitePatterns;PS00107;Protein kinases ATP-binding region signature.|SUPERFAMILY;SSF56112;|Gene3D;G3DSA:1.10.510.10;|Pfam;PF00069;Protein kinase doma…
OG0000480	AO090005000798	AO090005000798						SUPERFAMILY;SSF55048;|Gene3D;G3DSA:3.10.129.110;|SUPERFAMILY;SSF50129;|ProSiteProfiles;PS50075;Carrier protein (CP) domain profile.|ProSitePatterns;PS00606;Beta-ketoacyl synthases active site.|SUPERFAMILY;SSF51735;|SMART;SM00829;|Pfam;PF00109;Beta-ketoacyl synthase, N-terminal domain|SMART;SM00827;Acyl transferase domain in polyketide synthase (PKS) enzymes.|CDD;cd05195;enoyl_red|MobiDBLite;mobid…
OG0000481	AO090005000606	AO090005000606						Pfam;PF00135;Carboxylesterase family|SUPERFAMILY;SSF53474;|Gene3D;G3DSA:3.40.50.1820;
OG0000482	AO090005000549	AO090005000549						Pfam;PF07350;Protein of unknown function (DUF1479)|SUPERFAMILY;SSF51197;|Gene3D;G3DSA:2.60.120.330;
OG0000483	AO090005000507	AO090005000507						MobiDBLite;mobidb-lite;consensus disorder prediction
OG0000484	AO090005000080	AO090005000080						MobiDBLite;mobidb-lite;consensus disorder prediction
OG0000485	AO090001000165	AO090001000165
OG0000486	AO090001000172	AO090001000172						Gene3D;G3DSA:1.20.1250.20;|ProSitePatterns;PS00216;Sugar transport proteins signature 1.|Pfam;PF07690;Major Facilitator Superfamily|ProSiteProfiles;PS50850;Major facilitator superfamily (MFS) profile.|CDD;cd06174;MFS|SUPERFAMILY;SSF103473;
OG0000487	AO090001000207	AO090001000207						Pfam;PF01764;Lipase (class 3)|Gene3D;G3DSA:3.40.50.1820;|SUPERFAMILY;SSF53474;|CDD;cd00519;Lipase_3
OG0000488	AO090001000422	AO090001000422						Pfam;PF06985;Heterokaryon incompatibility protein (HET)|MobiDBLite;mobidb-lite;consensus disorder prediction
OG0000489	AO090001000625	AO090001000625						Pfam;PF16335;Domain of unknown function (DUF4965)|SUPERFAMILY;SSF48208;|Pfam;PF17168;Domain of unknown function (DUF5127)|Pfam;PF16334;Domain of unknown function (DUF4964)|Pfam;PF08760;Domain of unknown function (DUF1793)
OG0000490	AO090003001563	AO090003001563						Pfam;PF11563;Protoglobin|MobiDBLite;mobidb-lite;consensus disorder prediction|Gene3D;G3DSA:1.10.490.10;
OG0000491	AO090003000164	AO090003000164		K00814		map01100|map01120|map01200|map01210|map01230|map00710|map00250|map00220	ko01000|ko01007	CDD;cd00609;AAT_like|SUPERFAMILY;SSF53383;|Gene3D;G3DSA:3.40.640.10;|Pfam;PF00155;Aminotransferase class I and II|Gene3D;G3DSA:3.90.1150.10;
OG0000492	AO090003000453	AO090003000453						ProSiteProfiles;PS51194;Superfamilies 1 and 2 helicase C-terminal domain profile.|Pfam;PF13923;Zinc finger, C3HC4 type (RING finger)|ProSiteProfiles;PS51192;Superfamilies 1 and 2 helicase ATP-binding type-1 domain profile.|SMART;SM00184;|Gene3D;G3DSA:3.40.50.10810;|SMART;SM00490;|Gene3D;G3DSA:3.40.50.300;|MobiDBLite;mobidb-lite;consensus disorder prediction|Pfam;PF00271;Helicase conserved C-termi…
OG0000493	AO090003000465	AO090003000465						Pfam;PF00339;Arrestin (or S-antigen), N-terminal domain|Pfam;PF04426;Bul1 C terminus|MobiDBLite;mobidb-lite;consensus disorder prediction
OG0000494	AO090003000938	AO090003000938	eIF-5A	K03263			ko03012	SUPERFAMILY;SSF50249;|CDD;cd04468;S1_eIF5A|Pfam;PF01287;Eukaryotic elongation factor 5A hypusine, DNA-binding OB fold|ProSitePatterns;PS00302;Eukaryotic initiation factor 5A hypusine signature.|Gene3D;G3DSA:2.40.50.140;|SUPERFAMILY;SSF50104;|PIRSF;PIRSF003025;|Gene3D;G3DSA:2.30.30.30;|TIGRFAM;TIGR00037;eIF_5A: translation elongation factor IF5A|SMART;SM01376;
OG0000495	AO090003001016	AO090003001016		K05989			ko01000	Gene3D;G3DSA:1.50.10.10;|SUPERFAMILY;SSF48208;|Gene3D;G3DSA:2.60.40.10;|MobiDBLite;mobidb-lite;consensus disorder prediction|PIRSF;PIRSF010631;|Pfam;PF05592;Bacterial alpha-L-rhamnosidase concanavalin-like domain|Pfam;PF17389;Bacterial alpha-L-rhamnosidase 6 hairpin glycosidase domain|Pfam;PF17390;Bacterial alpha-L-rhamnosidase C-terminal domain|Pfam;PF08531;Alpha-L-rhamnosidase N-terminal domain
OG0000496	AO090003001057	AO090003001057						SUPERFAMILY;SSF160059;|Gene3D;G3DSA:1.20.58.2050;|CDD;cd11713;GINS_A_psf3|SUPERFAMILY;SSF158573;|Pfam;PF05916;GINS complex protein
OG0000497	AO090003001287	AO090003001287
OG0000498	AO090023000424	AO090023000424		K00505		map01100|map01110|map00350|map00950|map00965|map04916	ko01000	ProSitePatterns;PS00497;Tyrosinase CuA-binding region signature.|SUPERFAMILY;SSF48056;|Pfam;PF00264;Common central domain of tyrosinase|ProSitePatterns;PS00498;Tyrosinase and hemocyanins CuB-binding region signature.|Gene3D;G3DSA:1.10.1280.10;|PRINTS;PR00092;Tyrosinase copper-binding domain signature
OG0000499	AO090023000729	AO090023000729		K08737		map03430|map05200|map05210|map01524	ko03400	Pfam;PF05188;MutS domain II|Gene3D;G3DSA:3.30.420.110;|SMART;SM00534;|PIRSF;PIRSF037677;|Gene3D;G3DSA:3.40.1170.10;|Gene3D;G3DSA:3.40.50.300;|Pfam;PF05192;MutS domain III|SMART;SM00533;|SUPERFAMILY;SSF53150;|MobiDBLite;mobidb-lite;consensus disorder prediction|SUPERFAMILY;SSF48334;|Pfam;PF05190;MutS family domain IV|ProSitePatterns;PS00486;DNA mismatch repair proteins mutS family signature.|Coils…
OG0000500	AO090023000911	AO090023000911						SUPERFAMILY;SSF56112;|CDD;cd06627;STKc_Cdc7_like|MobiDBLite;mobidb-lite;consensus disorder prediction|ProSitePatterns;PS00108;Serine/Threonine protein kinases active-site signature.|SMART;SM00220;|ProSiteProfiles;PS50011;Protein kinase domain profile.|ProSitePatterns;PS00107;Protein kinases ATP-binding region signature.|SUPERFAMILY;SSF48371;|Gene3D;G3DSA:1.25.10.10;|Gene3D;G3DSA:1.10.510.10;|Pfam…
OG0000501	AO090026000424	AO090026000424		K10754		map03030|map03420|map03430	ko03032|ko03400	Gene3D;G3DSA:1.20.272.10;|Gene3D;G3DSA:3.40.50.10190;|SMART;SM00382;|PIRSF;PIRSF036578;|SMART;SM00292;|Gene3D;G3DSA:3.40.50.300;|MobiDBLite;mobidb-lite;consensus disorder prediction|CDD;cd00027;BRCT|PRINTS;PR00364;Disease resistance protein signature|Gene3D;G3DSA:1.10.8.60;|Coils;Coil;|Pfam;PF00533;BRCA1 C Terminus (BRCT) domain|SUPERFAMILY;SSF48019;|CDD;cd00009;AAA|SUPERFAMILY;SSF52113;|Pfam;PF0…
OG0000502	AO090026000244	AO090026000244						PIRSF;PIRSF000654;|ProSitePatterns;PS00108;Serine/Threonine protein kinases active-site signature.|Coils;Coil;|SMART;SM00220;|ProSitePatterns;PS00107;Protein kinases ATP-binding region signature.|ProSiteProfiles;PS50011;Protein kinase domain profile.|SUPERFAMILY;SSF56112;|Gene3D;G3DSA:1.10.510.10;|Pfam;PF00069;Protein kinase domain
OG0000503	AO090012000034	AO090012000034						Pfam;PF00743;Flavin-binding monooxygenase-like|SUPERFAMILY;SSF51905;|Gene3D;G3DSA:3.50.50.60;|PRINTS;PR00411;Pyridine nucleotide disulphide reductase class-I signature
OG0000504	AO090012000058	AO090012000058						Gene3D;G3DSA:1.50.10.10;|Gene3D;G3DSA:2.60.120.260;|SUPERFAMILY;SSF48208;|SUPERFAMILY;SSF49785;|Pfam;PF17389;Bacterial alpha-L-rhamnosidase 6 hairpin glycosidase domain|Gene3D;G3DSA:2.60.420.10;
OG0000505	AO090012000144	AO090701000958						Pfam;PF04082;Fungal specific transcription factor domain|MobiDBLite;mobidb-lite;consensus disorder prediction|SMART;SM00906;|CDD;cd12148;fungal_TF_MHR
OG0000506	AO090012000232	AO090701000960						SUPERFAMILY;SSF52540;|Coils;Coil;|Pfam;PF00350;Dynamin family|Gene3D;G3DSA:3.40.50.300;|MobiDBLite;mobidb-lite;consensus disorder prediction
OG0000507	AO090012000379	AO090012000379						MobiDBLite;mobidb-lite;consensus disorder prediction
OG0000508	AO090012000643	AO090012000643		K16578			ko03036|ko04812	SMART;SM01349;|Gene3D;G3DSA:1.25.10.10;|SUPERFAMILY;SSF48371;|Pfam;PF12348;CLASP N terminal|MobiDBLite;mobidb-lite;consensus disorder prediction
OG0000509	AO090012000745	AO090012000745						SUPERFAMILY;SSF49785;|Pfam;PF13364;Beta-galactosidase jelly roll domain|Gene3D;G3DSA:2.60.120.260;
OG0000510	AO090012001022	AO090012001022						ProSitePatterns;PS00217;Sugar transport proteins signature 2.|MobiDBLite;mobidb-lite;consensus disorder prediction|SUPERFAMILY;SSF103473;|ProSiteProfiles;PS50850;Major facilitator superfamily (MFS) profile.|CDD;cd06174;MFS|Gene3D;G3DSA:1.20.1250.20;|TIGRFAM;TIGR00879;SP: MFS transporter, sugar porter (SP) family|Pfam;PF00083;Sugar (and other) transporter|PRINTS;PR00171;Sugar transporter signature
OG0000511	AO090102000600	AO090102000600						MobiDBLite;mobidb-lite;consensus disorder prediction
OG0000512	AO090102000599	AO090102000599		K01268			ko01000|ko01002|ko04131	PRINTS;PR00932;Aminopeptidase I zinc metalloprotease (M18) signature|SUPERFAMILY;SSF53187;|CDD;cd05658;M18_DAP|Pfam;PF02127;Aminopeptidase I zinc metalloprotease (M18)|SUPERFAMILY;SSF101821;|Gene3D;G3DSA:2.30.250.10;|Gene3D;G3DSA:3.40.630.10;
OG0000513	AO090102000598	AO090102000598						SUPERFAMILY;SSF50129;|ProSitePatterns;PS00059;Zinc-containing alcohol dehydrogenases signature.|Gene3D;G3DSA:3.40.50.720;|SUPERFAMILY;SSF51735;|Pfam;PF08240;Alcohol dehydrogenase GroES-like domain|CDD;cd08283;FDH_like_1|SMART;SM00829;|Gene3D;G3DSA:3.90.180.10;
OG0000514	AO090102000597	AO090102000597						Gene3D;G3DSA:1.20.5.170;|SUPERFAMILY;SSF57959;|SMART;SM00338;|MobiDBLite;mobidb-lite;consensus disorder prediction|Pfam;PF10297;Minimal binding motif of Hap4 for binding to Hap2/3/5|Coils;Coil;|ProSitePatterns;PS00036;Basic-leucine zipper (bZIP) domain signature.
OG0000515	AO090102000596	AO090102000596		K17967			ko03029	SUPERFAMILY;SSF103506;|MobiDBLite;mobidb-lite;consensus disorder prediction
OG0000516	AO090102000552	AO090102000552		K11446			ko01000|ko01009|ko03036	SMART;SM00558;|MobiDBLite;mobidb-lite;consensus disorder prediction|Gene3D;G3DSA:3.30.40.10;|Pfam;PF00628;PHD-finger|Pfam;PF02375;jmjN domain|CDD;cd15519;PHD1_Lid2p_like|Gene3D;G3DSA:1.10.150.60;|Pfam;PF01388;ARID/BRIGHT DNA binding domain|CDD;cd15518;PHD_Ecm5p_Lid2p_like|Pfam;PF08429;PLU-1-like protein|SUPERFAMILY;SSF51197;|SMART;SM00501;|SUPERFAMILY;SSF57903;|ProSiteProfiles;PS51184;JmjC domain…
OG0000517	AO090102000343	AO090102000343						PIRSF;PIRSF002450;|MobiDBLite;mobidb-lite;consensus disorder prediction|Pfam;PF02386;Cation transport protein|TIGRFAM;TIGR00934;2a38euk: potassium uptake protein, Trk family
OG0000518	AO090102000322	AO090102000322						CDD;cd13929;PT-DMATS_CymD|TIGRFAM;TIGR03429;arom_pren_DMATS: aromatic prenyltransferase, DMATS type|Pfam;PF11991;Tryptophan dimethylallyltransferase|PIRSF;PIRSF000509;|SFLD;SFLDG01162;I
OG0000519	AO090012001036	AO090012001036						Pfam;PF04082;Fungal specific transcription factor domain|MobiDBLite;mobidb-lite;consensus disorder prediction|SMART;SM00906;|CDD;cd12148;fungal_TF_MHR
OG0000520	AO090102000094	AO090102000094		K16261			ko02000	Pfam;PF00324;Amino acid permease|PIRSF;PIRSF006060;|MobiDBLite;mobidb-lite;consensus disorder prediction|Gene3D;G3DSA:1.20.1740.10;
OG0000521	AO090102000071	AO090102000071						SMART;SM00672;|Pfam;PF05686;Glycosyl transferase family 90
OG0000522	AO090701000809	AO090701000809						Gene3D;G3DSA:1.20.1560.10;|ProSitePatterns;PS00211;ABC transporters family signature.|ProSiteProfiles;PS50929;ABC transporter integral membrane type-1 fused domain profile.|ProSiteProfiles;PS50893;ATP-binding cassette, ABC transporter-type domain profile.|SMART;SM00382;|Gene3D;G3DSA:3.40.50.300;|MobiDBLite;mobidb-lite;consensus disorder prediction|Pfam;PF00664;ABC transporter transmembrane region…
OG0000523	AO090701000458	AO090701001007						Pfam;PF04082;Fungal specific transcription factor domain|MobiDBLite;mobidb-lite;consensus disorder prediction|SMART;SM00906;|CDD;cd12148;fungal_TF_MHR
OG0000524	AO090701000447	AO090701000447						Gene3D;G3DSA:3.10.450.50;|SUPERFAMILY;SSF54427;
OG0000525	AO090701000007	AO090701001005						MobiDBLite;mobidb-lite;consensus disorder prediction|CDD;cd12528;RRM2_MEI2_fungi|Pfam;PF04059;RNA recognition motif 2|CDD;cd12532;RRM3_MEI2_fungi|Pfam;PF00076;RNA recognition motif. (a.k.a. RRM, RBD, or RNP domain)|SUPERFAMILY;SSF54928;|ProSiteProfiles;PS50102;Eukaryotic RNA Recognition Motif (RRM) profile.
OG0000526	AO090124000062	AO090124000062
OG0000527	AO090120000111	AO090120000111		K01164		map03013|map03008	ko01000|ko03009|ko03016|ko03029	Pfam;PF08170;POPLD (NUC188) domain|MobiDBLite;mobidb-lite;consensus disorder prediction|Pfam;PF06978;Ribonucleases P/MRP protein subunit POP1
OG0000528	AO090120000122	AO090120000122						MobiDBLite;mobidb-lite;consensus disorder prediction
OG0000529	AO090120000507	AO090120000507						Gene3D;G3DSA:3.40.50.1010;|PRINTS;PR00853;Xeroderma pigmentosum group G/yeast RAD superfamily signature|Pfam;PF00867;XPG I-region|SUPERFAMILY;SSF88723;|CDD;cd09858;PIN_MKT1|Pfam;PF12246;Temperature dependent protein affecting M2 dsRNA replication|Pfam;PF12247;Temperature dependent protein affecting M2 dsRNA replication|SMART;SM00485;|Pfam;PF00752;XPG N-terminal domain|CDD;cd09902;H3TH_MKT1
OG0000530	AO090120000366	AO090120000366						ProSiteProfiles;PS50011;Protein kinase domain profile.|SUPERFAMILY;SSF56112;|Gene3D;G3DSA:1.10.510.10;|Pfam;PF00069;Protein kinase domain
OG0000531	AO090113000033	AO090113000033						MobiDBLite;mobidb-lite;consensus disorder prediction
OG0000532	AO090113000061	AO090113000061						CDD;cd06174;MFS|Pfam;PF07690;Major Facilitator Superfamily|SUPERFAMILY;SSF103473;|Gene3D;G3DSA:1.20.1250.20;
OG0000533	AO090113000103	AO090113000103						Coils;Coil;|SUPERFAMILY;SSF50978;|MobiDBLite;mobidb-lite;consensus disorder prediction|Gene3D;G3DSA:2.130.10.10;
OG0000534	AO090113000112	AO090113000112						MobiDBLite;mobidb-lite;consensus disorder prediction
OG0000535	AO090020000604	AO090020000604		K14288		map03013	ko03016	Pfam;PF08389;Exportin 1-like protein|Coils;Coil;|SUPERFAMILY;SSF48371;|Gene3D;G3DSA:1.25.10.10;
OG0000536	AO090020000568	AO090020000568						Pfam;PF02458;Transferase family|Gene3D;G3DSA:3.30.559.10;
OG0000537	AO090020000566	AO090020000566						MobiDBLite;mobidb-lite;consensus disorder prediction
OG0000538	AO090020000549	AO090020000549
OG0000539	AO090020000301	AO090020000301						Coils;Coil;|SMART;SM00355;|MobiDBLite;mobidb-lite;consensus disorder prediction
OG0000540	AO090020000215	AO090020000215						Pfam;PF00005;ABC transporter|ProSitePatterns;PS00211;ABC transporters family signature.|SUPERFAMILY;SSF52540;|MobiDBLite;mobidb-lite;consensus disorder prediction|ProSiteProfiles;PS50893;ATP-binding cassette, ABC transporter-type domain profile.
OG0000541	AO090020000035	AO090020000035		K16055		map01100|map00500	ko01000|ko01003	SUPERFAMILY;SSF53756;|TIGRFAM;TIGR01484;HAD-SF-IIB: HAD hydrolase, family IIB|Pfam;PF02358;Trehalose-phosphatase|SUPERFAMILY;SSF56784;|CDD;cd01627;HAD_TPP|Gene3D;G3DSA:3.40.50.2000;|MobiDBLite;mobidb-lite;consensus disorder prediction|Gene3D;G3DSA:3.30.70.1020;|Pfam;PF00982;Glycosyltransferase family 20|CDD;cd03788;GT1_TPS|TIGRFAM;TIGR00685;T6PP: trehalose-phosphatase|Gene3D;G3DSA:3.40.50.1000;
OG0000542	AO090038000079	AO090038000079						SMART;SM00066;|SUPERFAMILY;SSF57701;|Pfam;PF00172;Fungal Zn(2)-Cys(6) binuclear cluster domain|Gene3D;G3DSA:4.10.240.10;|Coils;Coil;|ProSiteProfiles;PS50048;Zn(2)-C6 fungal-type DNA-binding domain profile.|ProSitePatterns;PS00463;Zn(2)-C6 fungal-type DNA-binding domain signature.|CDD;cd12148;fungal_TF_MHR|CDD;cd00067;GAL4
OG0000543	AO090138000120	AO090138000120						Pfam;PF07974;EGF-like domain|ProSiteProfiles;PS50026;EGF-like domain profile.|ProSitePatterns;PS00022;EGF-like domain signature 1.|CDD;cd08994;GH43_like_2|Gene3D;G3DSA:2.115.10.20;|ProSitePatterns;PS01186;EGF-like domain signature 2.|CDD;cd00054;EGF_CA|SUPERFAMILY;SSF75005;
OG0000544	AO090003001577	AO090003001577						SMART;SM00066;|SUPERFAMILY;SSF57701;|Pfam;PF00172;Fungal Zn(2)-Cys(6) binuclear cluster domain|Gene3D;G3DSA:4.10.240.10;|ProSiteProfiles;PS50048;Zn(2)-C6 fungal-type DNA-binding domain profile.|ProSitePatterns;PS00463;Zn(2)-C6 fungal-type DNA-binding domain signature.|CDD;cd12148;fungal_TF_MHR|CDD;cd00067;GAL4
OG0000545
OG0000546	AO090103000406	AO090103000406		K00626	M00095	map01100|map01110|map01120|map01130|map01200|map01212|map00620|map00630|map00640|map00650|map00720|map00071|map00072|map00280|map00310|map00380|map00900|map00362|map02020	ko01000|ko04147	TIGRFAM;TIGR01930;AcCoA-C-Actrans: acetyl-CoA C-acyltransferase|ProSitePatterns;PS00098;Thiolases acyl-enzyme intermediate signature.|PIRSF;PIRSF000429;|Pfam;PF02803;Thiolase, C-terminal domain|Pfam;PF00108;Thiolase, N-terminal domain|ProSitePatterns;PS00099;Thiolases active site.|SUPERFAMILY;SSF53901;|CDD;cd00751;thiolase|Gene3D;G3DSA:3.40.47.10;
OG0000547	AO090103000367	AO090103000367						Pfam;PF08022;FAD-binding domain|ProSiteProfiles;PS51384;Ferredoxin reductase-type FAD binding domain profile.|Pfam;PF08030;Ferric reductase NAD binding domain|SFLD;SFLDG01168;Ferric reductase subgroup (FRE)|Pfam;PF01794;Ferric reductase like transmembrane component|CDD;cd06186;NOX_Duox_like_FAD_NADP|SFLD;SFLDS00052;Ferric Reductase Domain|SUPERFAMILY;SSF52343;|Gene3D;G3DSA:3.40.50.80;|SUPERFAMILY…
OG0000548	AO090103000346	AO090103000346						MobiDBLite;mobidb-lite;consensus disorder prediction|Gene3D;G3DSA:1.20.1250.20;|Pfam;PF07690;Major Facilitator Superfamily|ProSiteProfiles;PS50850;Major facilitator superfamily (MFS) profile.|CDD;cd06174;MFS|SUPERFAMILY;SSF103473;
OG0000549	AO090103000197	AO090103000197
OG0000550	AO090103000043	AO090103000043						SUPERFAMILY;SSF75005;|SFLD;SFLDG01168;Ferric reductase subgroup (FRE)|SUPERFAMILY;SSF52343;|MobiDBLite;mobidb-lite;consensus disorder prediction|CDD;cd06186;NOX_Duox_like_FAD_NADP|Gene3D;G3DSA:2.60.120.560;|SUPERFAMILY;SSF49899;|Gene3D;G3DSA:2.115.10.20;|Pfam;PF01794;Ferric reductase like transmembrane component|SMART;SM00640;|Gene3D;G3DSA:3.40.50.80;|Pfam;PF08244;Glycosyl hydrolases family 32 C …
OG0000551	AO090010000649	AO090010000649		K07078				Gene3D;G3DSA:3.40.109.10;|CDD;cd02140;Nitroreductase_4|SUPERFAMILY;SSF55469;|Pfam;PF00881;Nitroreductase family
OG0000552	AO090010000533	AO090010000533						Gene3D;G3DSA:3.90.25.10;|Gene3D;G3DSA:3.40.50.720;|Pfam;PF05368;NmrA-like family|SUPERFAMILY;SSF51735;
OG0000553	AO090010000483	AO090010000483		K00700	M00854	map01100|map01110|map00500	ko01000|ko04147	Gene3D;G3DSA:3.20.20.80;|Pfam;PF00128;Alpha amylase, catalytic domain|Gene3D;G3DSA:2.60.40.1180;|SMART;SM00642;|Pfam;PF02922;Carbohydrate-binding module 48 (Isoamylase N-terminal domain)|Gene3D;G3DSA:2.60.40.10;|SUPERFAMILY;SSF51011;|SUPERFAMILY;SSF81296;|PIRSF;PIRSF000463;|Pfam;PF02806;Alpha amylase, C-terminal all-beta domain|SUPERFAMILY;SSF51445;|CDD;cd02854;E_set_GBE_euk_N|CDD;cd11321;AmyAc_b…
OG0000554	AO090009000003	AO090009000003						SMART;SM00355;|MobiDBLite;mobidb-lite;consensus disorder prediction|Pfam;PF12013;Orsellinic acid/F9775 biosynthesis cluster protein D
OG0000555	AO090009000043	AO090701000938						ProSiteProfiles;PS51294;Myb-type HTH DNA-binding domain profile.|CDD;cd00167;SANT|Gene3D;G3DSA:1.10.10.60;|Pfam;PF00249;Myb-like DNA-binding domain|SUPERFAMILY;SSF46689;|MobiDBLite;mobidb-lite;consensus disorder prediction|SMART;SM00717;
OG0000556	AO090009000106	AO090009000106						Pfam;PF04082;Fungal specific transcription factor domain|MobiDBLite;mobidb-lite;consensus disorder prediction|SMART;SM00906;|CDD;cd12148;fungal_TF_MHR
OG0000557	AO090009000266	AO090009000266						Pfam;PF02586;SOS response associated peptidase (SRAP)|SUPERFAMILY;SSF143081;|MobiDBLite;mobidb-lite;consensus disorder prediction
OG0000558	AO090009000366	AO090009000366						Coils;Coil;
OG0000559	AO090009000465	AO090009000465						CDD;cd05259;PCBER_SDR_a|Gene3D;G3DSA:3.90.25.10;|Gene3D;G3DSA:3.40.50.720;|Pfam;PF05368;NmrA-like family|SUPERFAMILY;SSF51735;
OG0000560	AO090009000496	AO090009000496						MobiDBLite;mobidb-lite;consensus disorder prediction
OG0000561	AO090009000523	AO090009000523						Pfam;PF01494;FAD binding domain|SUPERFAMILY;SSF51905;|Gene3D;G3DSA:3.50.50.60;|PRINTS;PR00420;Aromatic-ring hydroxylase (flavoprotein monooxygenase) signature
OG0000562	AO090009000601	AO090009000601						SMART;SM00355;|MobiDBLite;mobidb-lite;consensus disorder prediction|ProSitePatterns;PS00028;Zinc finger C2H2 type domain signature.
OG0000563	AO090009000654	AO090009000654		K08098		map00563	ko01000|ko01003	Pfam;PF03901;Alg9-like mannosyltransferase family
OG0000564	AO090005001497	AO090005001497		K20803			ko01000|ko04121	Pfam;PF09814;HECT-like Ubiquitin-conjugating enzyme (E2)-binding
OG0000565	AO090005001468	AO090005001468		K08866		map04110|map04111	ko01000|ko01001|ko03036	Gene3D;G3DSA:3.30.200.20;|MobiDBLite;mobidb-lite;consensus disorder prediction|ProSitePatterns;PS00108;Serine/Threonine protein kinases active-site signature.|SMART;SM00220;|Gene3D;G3DSA:1.10.510.10;|ProSitePatterns;PS00107;Protein kinases ATP-binding region signature.|ProSiteProfiles;PS50011;Protein kinase domain profile.|SUPERFAMILY;SSF56112;|CDD;cd14131;PKc_Mps1|Pfam;PF00069;Protein kinase dom…
OG0000566	AO090005001449	AO090005001449		K05275		map01100|map01120|map00750	ko01000	Gene3D;G3DSA:3.20.20.100;|SUPERFAMILY;SSF51430;|CDD;cd06660;Aldo_ket_red|Pfam;PF00248;Aldo/keto reductase family
OG0000567	AO090005001419	AO090005001419						Gene3D;G3DSA:3.30.70.330;|SMART;SM00360;|MobiDBLite;mobidb-lite;consensus disorder prediction|SUPERFAMILY;SSF54928;|Pfam;PF00076;RNA recognition motif. (a.k.a. RRM, RBD, or RNP domain)|ProSiteProfiles;PS50102;Eukaryotic RNA Recognition Motif (RRM) profile.
OG0000568	AO090005001140	AO090005001140		K20103			ko01000|ko03019	ProSiteProfiles;PS51194;Superfamilies 1 and 2 helicase C-terminal domain profile.|ProSiteProfiles;PS51192;Superfamilies 1 and 2 helicase ATP-binding type-1 domain profile.|Pfam;PF00270;DEAD/DEAH box helicase|SMART;SM00490;|Gene3D;G3DSA:3.40.50.300;|MobiDBLite;mobidb-lite;consensus disorder prediction|Pfam;PF00271;Helicase conserved C-terminal domain|SUPERFAMILY;SSF52540;|CDD;cd00079;HELICc|CDD;cd…
OG0000569	AO090005001062	AO090005001062		K01078		map01100|map00730|map00740	ko01000	CDD;cd07061;HP_HAP_like|Pfam;PF00328;Histidine phosphatase superfamily (branch 2)|MobiDBLite;mobidb-lite;consensus disorder prediction|Gene3D;G3DSA:3.40.50.1240;|SUPERFAMILY;SSF53254;
OG0000570	AO090005000987	AO090005000987						Gene3D;G3DSA:1.20.1560.10;|ProSitePatterns;PS00211;ABC transporters family signature.|ProSiteProfiles;PS50929;ABC transporter integral membrane type-1 fused domain profile.|ProSiteProfiles;PS50893;ATP-binding cassette, ABC transporter-type domain profile.|SMART;SM00382;|Gene3D;G3DSA:3.40.50.300;|Pfam;PF00664;ABC transporter transmembrane region|SUPERFAMILY;SSF52540;|CDD;cd03250;ABCC_MRP_domain1|S…
OG0000571	AO090005000921	AO090005000921						MobiDBLite;mobidb-lite;consensus disorder prediction
OG0000572	AO090005000808	AO090701000934		K13617			ko01000|ko01002	PIRSF;PIRSF022950;|Gene3D;G3DSA:3.40.50.1820;|Pfam;PF12697;Alpha/beta hydrolase family|SUPERFAMILY;SSF53474;|MobiDBLite;mobidb-lite;consensus disorder prediction
OG0000573	AO090005000730	AO090005000730		K02155		map01100|map00190|map04145|map04142|map04966|map04721|map05323|map05110|map05120|map05152|map05165		SUPERFAMILY;SSF81333;|TIGRFAM;TIGR01100;V_ATP_synt_C: V-type ATPase, C subunit|PRINTS;PR00122;Vacuolar ATP synthase 16kDa subunit signature|Pfam;PF00137;ATP synthase subunit C|Gene3D;G3DSA:1.20.120.610;
OG0000574	AO090005000706	AO090005000706		K01875		map00970	ko01000|ko01007|ko03016	SUPERFAMILY;SSF46589;|PIRSF;PIRSF001529;|Gene3D;G3DSA:1.10.287.40;|PRINTS;PR00981;Seryl-tRNA synthetase signature|ProSiteProfiles;PS50862;Aminoacyl-transfer RNA synthetases class-II family profile.|TIGRFAM;TIGR00414;serS: serine--tRNA ligase|Pfam;PF02403;Seryl-tRNA synthetase N-terminal domain|Gene3D;G3DSA:3.30.930.10;|Coils;Coil;|SUPERFAMILY;SSF55681;|Pfam;PF00587;tRNA synthetase class II core d…
OG0000575	AO090005000696	AO090005000696		K12854		map03040	ko01000|ko03041	ProSiteProfiles;PS51194;Superfamilies 1 and 2 helicase C-terminal domain profile.|SMART;SM00490;|Gene3D;G3DSA:3.40.50.300;|MobiDBLite;mobidb-lite;consensus disorder prediction|Pfam;PF00271;Helicase conserved C-terminal domain|PIRSF;PIRSF039073;|SUPERFAMILY;SSF81296;|Gene3D;G3DSA:1.10.10.2530;|SUPERFAMILY;SSF158702;|Gene3D;G3DSA:2.60.40.150;|Pfam;PF00270;DEAD/DEAH box helicase|SUPERFAMILY;SSF46785…
OG0000576	AO090005000569	AO090005000569						Pfam;PF01119;DNA mismatch repair protein, C-terminal domain|SMART;SM01340;|CDD;cd00075;HATPase_c|MobiDBLite;mobidb-lite;consensus disorder prediction|ProSitePatterns;PS00058;DNA mismatch repair proteins mutL / hexB / PMS1 signature.|SUPERFAMILY;SSF54211;|SUPERFAMILY;SSF55874;|Gene3D;G3DSA:3.30.565.10;|Gene3D;G3DSA:3.30.230.10;|Pfam;PF13589;Histidine kinase-, DNA gyrase B-, and HSP90-like ATPase
OG0000577	AO090005000555	AO090005000555
OG0000578	AO090005000520	AO090005000520						SUPERFAMILY;SSF52096;|Gene3D;G3DSA:3.90.226.10;|CDD;cd06558;crotonase-like|ProSitePatterns;PS00166;Enoyl-CoA hydratase/isomerase signature.|Pfam;PF00378;Enoyl-CoA hydratase/isomerase
OG0000579	AO090005000491	AO090005000491
OG0000580	AO090005000488	AO090005000488						Pfam;PF04082;Fungal specific transcription factor domain|SMART;SM00066;|SUPERFAMILY;SSF57701;|MobiDBLite;mobidb-lite;consensus disorder prediction|Pfam;PF00172;Fungal Zn(2)-Cys(6) binuclear cluster domain|SMART;SM00906;|Gene3D;G3DSA:4.10.240.10;|ProSiteProfiles;PS50048;Zn(2)-C6 fungal-type DNA-binding domain profile.|ProSitePatterns;PS00463;Zn(2)-C6 fungal-type DNA-binding domain signature.|CDD;c…
OG0000581	AO090005000395	AO090005000395						MobiDBLite;mobidb-lite;consensus disorder prediction|SUPERFAMILY;SSF50965;
OG0000582	AO090005000381	AO090005000381		K00949		map01100|map00730	ko01000	Pfam;PF06985;Heterokaryon incompatibility protein (HET)
OG0000583	AO090005000363	AO090701000932						Gene3D;G3DSA:3.40.50.80;|Pfam;PF01794;Ferric reductase like transmembrane component|CDD;cd06186;NOX_Duox_like_FAD_NADP|SFLD;SFLDS00052;Ferric Reductase Domain|SUPERFAMILY;SSF52343;
OG0000584	AO090005000356	AO090005000356						ProSiteProfiles;PS50048;Zn(2)-C6 fungal-type DNA-binding domain profile.|SUPERFAMILY;SSF57701;|Gene3D;G3DSA:4.10.240.10;|Pfam;PF00172;Fungal Zn(2)-Cys(6) binuclear cluster domain|SMART;SM00066;|ProSitePatterns;PS00463;Zn(2)-C6 fungal-type DNA-binding domain signature.|CDD;cd00067;GAL4
OG0000585	AO090005000312	AO090701000930						Pfam;PF04193;PQ loop repeat|MobiDBLite;mobidb-lite;consensus disorder prediction
OG0000586	AO090005000216	AO090005000216						Pfam;PF00106;short chain dehydrogenase|PRINTS;PR00081;Glucose/ribitol dehydrogenase family signature|Gene3D;G3DSA:3.40.50.720;|SUPERFAMILY;SSF51735;|CDD;cd05324;carb_red_PTCR-like_SDR_c
OG0000587	AO090005000200	AO090005000200						CDD;cd12148;fungal_TF_MHR
OG0000588	AO090005000188	AO090005000188						CDD;cd06174;MFS|SUPERFAMILY;SSF103473;|ProSiteProfiles;PS50850;Major facilitator superfamily (MFS) profile.
OG0000589	AO090005000183	AO090005000183		K10582		map04120	ko01000|ko04121	ProSiteProfiles;PS50127;Ubiquitin-conjugating enzymes family profile.|SUPERFAMILY;SSF56399;|Pfam;PF00179;Ubiquitin-conjugating enzyme|Gene3D;G3DSA:3.10.110.10;|Gene3D;G3DSA:3.90.228.10;|SUPERFAMILY;SSF54495;|Pfam;PF00644;Poly(ADP-ribose) polymerase catalytic domain
OG0000590	AO090005000099	AO090005000099						Gene3D;G3DSA:3.20.20.100;|SUPERFAMILY;SSF51430;|Pfam;PF00248;Aldo/keto reductase family|CDD;cd06660;Aldo_ket_red
OG0000591	AO090005000083	AO090005000083		K00844	M00001|M00549	map01100|map01110|map01120|map01130|map01200|map00010|map00051|map00052|map00500|map00520|map00521|map00524|map04066|map04910|map04973|map05230|map04930	ko01000|ko04131	Gene3D;G3DSA:3.40.367.20;|ProSiteProfiles;PS51748;Hexokinase domain profile.|PRINTS;PR00475;Hexokinase family signature|Pfam;PF03727;Hexokinase|Gene3D;G3DSA:3.30.420.40;|CDD;cd00012;NBD_sugar-kinase_HSP70_actin|Pfam;PF00349;Hexokinase|SUPERFAMILY;SSF53067;
OG0000592
OG0000593	AO090005000053	AO090005000053		K01301			ko01000|ko01002	Pfam;PF04253;Transferrin receptor-like dimerisation domain|SUPERFAMILY;SSF53187;|CDD;cd08022;M28_PSMA_like|Gene3D;G3DSA:3.40.630.10;|SUPERFAMILY;SSF52025;|Gene3D;G3DSA:3.50.30.30;|Gene3D;G3DSA:1.20.930.40;|Pfam;PF04389;Peptidase family M28|Pfam;PF02225;PA domain|SUPERFAMILY;SSF47672;
OG0000594	AO090001000065	AO090001000065						CDD;cd06174;MFS|Pfam;PF07690;Major Facilitator Superfamily|SUPERFAMILY;SSF103473;|Gene3D;G3DSA:1.20.1250.20;
OG0000595	AO090001000069	AO090001000069						ProSitePatterns;PS00217;Sugar transport proteins signature 2.|Pfam;PF00083;Sugar (and other) transporter|Gene3D;G3DSA:1.20.1250.20;|ProSitePatterns;PS00216;Sugar transport proteins signature 1.|ProSiteProfiles;PS50850;Major facilitator superfamily (MFS) profile.|CDD;cd06174;MFS|TIGRFAM;TIGR00879;SP: MFS transporter, sugar porter (SP) family|SUPERFAMILY;SSF103473;|PRINTS;PR00171;Sugar transporter …
OG0000596	AO090001000223	AO090001000223		K20307			ko04131	Pfam;PF12584;Trafficking protein particle complex subunit 10, TRAPPC10|Coils;Coil;|MobiDBLite;mobidb-lite;consensus disorder prediction
OG0000597	AO090001000366	AO090001000366						Gene3D;G3DSA:3.30.200.20;|MobiDBLite;mobidb-lite;consensus disorder prediction|ProSitePatterns;PS00108;Serine/Threonine protein kinases active-site signature.|SMART;SM00220;|ProSiteProfiles;PS50011;Protein kinase domain profile.|ProSitePatterns;PS00107;Protein kinases ATP-binding region signature.|SUPERFAMILY;SSF56112;|Gene3D;G3DSA:1.10.510.10;|Pfam;PF00069;Protein kinase domain
OG0000598	AO090001000410	AO090001000410
OG0000599	AO090001000512	AO090001000512	cyaA	K01768		map01100|map00230|map04113|map02025|map04213	ko01000	ProSiteProfiles;PS50200;Ras-associating (RA) domain profile.|SUPERFAMILY;SSF55073;|MobiDBLite;mobidb-lite;consensus disorder prediction|SUPERFAMILY;SSF52058;|SMART;SM00044;|CDD;cd07302;CHD|Pfam;PF00211;Adenylate and Guanylate cyclase catalytic domain|ProSiteProfiles;PS51746;PPM-type phosphatase domain profile.|SMART;SM00314;|SUPERFAMILY;SSF52075;|ProSiteProfiles;PS50125;Guanylate cyclase domain p…
OG0000600	AO090001000525	AO090001000525		K01410			ko01000|ko01002|ko03029	Gene3D;G3DSA:1.10.1370.40;|Pfam;PF01432;Peptidase family M3|CDD;cd06457;M3A_MIP|Gene3D;G3DSA:1.10.1370.10;|MobiDBLite;mobidb-lite;consensus disorder prediction|SUPERFAMILY;SSF55486;
OG0000601	AO090001000528	AO090001000528						CDD;cd00204;ANK|Gene3D;G3DSA:3.40.50.300;|PRINTS;PR01415;Ankyrin repeat signature|ProSiteProfiles;PS50088;Ankyrin repeat profile.|SUPERFAMILY;SSF53167;|Gene3D;G3DSA:1.25.40.20;|Pfam;PF12796;Ankyrin repeats (3 copies)|ProSiteProfiles;PS50297;Ankyrin repeat region circular profile.|SUPERFAMILY;SSF48403;|Pfam;PF13637;Ankyrin repeats (many copies)|SMART;SM00248;
OG0000602	AO090001000554	AO090001000554		K10643		map03018	ko01000|ko03019|ko04121	Pfam;PF14570;RING/Ubox like zinc-binding domain|SMART;SM00361;|CDD;cd12438;RRM_CNOT4|Gene3D;G3DSA:3.30.70.330;|CDD;cd16618;mRING-HC-C4C4_CNOT4|SUPERFAMILY;SSF57850;|MobiDBLite;mobidb-lite;consensus disorder prediction|Coils;Coil;|SUPERFAMILY;SSF54928;|Pfam;PF00076;RNA recognition motif. (a.k.a. RRM, RBD, or RNP domain)|ProSiteProfiles;PS50089;Zinc finger RING-type profile.|Gene3D;G3DSA:3.30.40.10;
OG0000603	AO090001000705	AO090001000705		K06670		map04110|map04111	ko03036	Pfam;PF04824;Conserved region of Rad21 / Rec8 like protein|SUPERFAMILY;SSF46785;|Gene3D;G3DSA:1.10.10.580;|MobiDBLite;mobidb-lite;consensus disorder prediction|Pfam;PF04825;N terminus of Rad21 / Rec8 like protein
OG0000604	AO090001000728	AO090001000728		K11400			ko03036	MobiDBLite;mobidb-lite;consensus disorder prediction|ProSitePatterns;PS00432;Actins signature 2.|SUPERFAMILY;SSF53067;|Gene3D;G3DSA:3.30.420.40;|Gene3D;G3DSA:3.90.640.10;|CDD;cd00012;NBD_sugar-kinase_HSP70_actin|SMART;SM00268;|Pfam;PF00022;Actin
OG0000605	AO090003000005	AO090003000005		K02727		map03050	ko01000|ko01002|ko03051	CDD;cd03751;proteasome_alpha_type_3|ProSiteProfiles;PS51475;Proteasome alpha-type subunit profile.|Pfam;PF00227;Proteasome subunit|Pfam;PF10584;Proteasome subunit A N-terminal signature|MobiDBLite;mobidb-lite;consensus disorder prediction|ProSitePatterns;PS00388;Proteasome alpha-type subunits signature.|SUPERFAMILY;SSF56235;|Coils;Coil;|SMART;SM00948;|Gene3D;G3DSA:3.60.20.10;
OG0000606	AO090003000042	AO090003000042						Gene3D;G3DSA:3.20.20.80;|SMART;SM01029;|Gene3D;G3DSA:2.60.390.10;|Gene3D;G3DSA:2.60.120.260;|Pfam;PF13363;Beta-galactosidase, domain 3|Pfam;PF01301;Glycosyl hydrolases family 35|PRINTS;PR00742;Glycosyl hydrolase family 35 signature|SUPERFAMILY;SSF51011;|SUPERFAMILY;SSF117100;|Gene3D;G3DSA:2.102.20.10;|SUPERFAMILY;SSF49785;|SUPERFAMILY;SSF51445;|Pfam;PF13364;Beta-galactosidase jelly roll domain|Pf…
OG0000607	AO090003000062	AO090003000062						MobiDBLite;mobidb-lite;consensus disorder prediction
OG0000608	AO090003000083	AO090003000083						Gene3D;G3DSA:2.120.10.80;|MobiDBLite;mobidb-lite;consensus disorder prediction|SUPERFAMILY;SSF50965;
OG0000609	AO090003000244	AO090003000244						Gene3D;G3DSA:3.30.200.20;|PIRSF;PIRSF000654;|ProSitePatterns;PS00108;Serine/Threonine protein kinases active-site signature.|SMART;SM00220;|CDD;cd07836;STKc_Pho85|ProSitePatterns;PS00107;Protein kinases ATP-binding region signature.|ProSiteProfiles;PS50011;Protein kinase domain profile.|SUPERFAMILY;SSF56112;|Gene3D;G3DSA:1.10.510.10;|Pfam;PF00069;Protein kinase domain
OG0000610	AO090003000288	AO090003000288						MobiDBLite;mobidb-lite;consensus disorder prediction
OG0000611	AO090003000311	AO090003000311						Coils;Coil;|Pfam;PF08580;Yeast cortical protein KAR9|MobiDBLite;mobidb-lite;consensus disorder prediction
OG0000612	AO090003000338	AO090003000338						SUPERFAMILY;SSF48264;|Gene3D;G3DSA:1.10.630.10;
OG0000613								Pfam;PF06985;Heterokaryon incompatibility protein (HET)
OG0000614	AO090003000433	AO090003000433		K15271			ko01000|ko03400	ProSiteProfiles;PS51194;Superfamilies 1 and 2 helicase C-terminal domain profile.|ProSiteProfiles;PS51192;Superfamilies 1 and 2 helicase ATP-binding type-1 domain profile.|Pfam;PF02889;Sec63 Brl domain|SMART;SM00487;|Pfam;PF00270;DEAD/DEAH box helicase|MobiDBLite;mobidb-lite;consensus disorder prediction|Pfam;PF00271;Helicase conserved C-terminal domain|SUPERFAMILY;SSF52540;|Gene3D;G3DSA:1.10.10.…
OG0000615	AO090003000481	AO090003000481		K15728	M00089	map01100|map01110|map00561|map00564	ko01000|ko01009	Pfam;PF04571;lipin, N-terminal conserved region|Pfam;PF08235;LNS2 (Lipin/Ned1/Smp2)|MobiDBLite;mobidb-lite;consensus disorder prediction|SMART;SM00775;|SUPERFAMILY;SSF56784;
OG0000616	AO090003000901	AO090003000901						ProSiteProfiles;PS50009;Ras guanine-nucleotide exchange factors catalytic domain profile.|Pfam;PF00618;RasGEF N-terminal motif|Pfam;PF00617;RasGEF domain|SUPERFAMILY;SSF48366;|Gene3D;G3DSA:1.20.870.10;|SMART;SM00147;|Gene3D;G3DSA:3.40.50.300;|MobiDBLite;mobidb-lite;consensus disorder prediction|ProSiteProfiles;PS50212;Ras guanine-nucleotide exchange factors N-terminal domain profile.|CDD;cd06224;…
OG0000617	AO090003000957	AO090003000957		K17669			ko03029	MobiDBLite;mobidb-lite;consensus disorder prediction|Pfam;PF13041;PPR repeat family|Coils;Coil;|TIGRFAM;TIGR00756;PPR: pentatricopeptide repeat domain|ProSiteProfiles;PS51375;Pentatricopeptide (PPR) repeat profile.|Gene3D;G3DSA:1.25.40.10;
OG0000618	AO090003000974	AO090003000974						Pfam;PF05277;Protein of unknown function (DUF726)|Coils;Coil;|SUPERFAMILY;SSF53474;|MobiDBLite;mobidb-lite;consensus disorder prediction
OG0000619	AO090003001000	AO090003001000						Pfam;PF16213;Dimerisation and cyclophilin-binding domain of Mon2|MobiDBLite;mobidb-lite;consensus disorder prediction|Coils;Coil;|Pfam;PF16206;C-terminal region of Mon2 protein|Pfam;PF12783;Guanine nucleotide exchange factor in Golgi transport N-terminal|SUPERFAMILY;SSF48371;
OG0000620	AO090003001007	AO090003001007		K00467		map01100|map00620	ko01000	Pfam;PF01070;FMN-dependent dehydrogenase|Gene3D;G3DSA:3.20.20.70;|ProSitePatterns;PS00557;FMN-dependent alpha-hydroxy acid dehydrogenases active site.|CDD;cd03332;LMO_FMN|PIRSF;PIRSF000138;|ProSiteProfiles;PS51349;FMN-dependent alpha-hydroxy acid dehydrogenase domain profile.|SUPERFAMILY;SSF51395;
OG0000621	AO090003001099	AO090003001099		K00106		map01100|map01110|map01120|map00230|map00232|map00983|map04146	ko01000|ko04147	CDD;cd00207;fer2|SMART;SM01092;|PIRSF;PIRSF000127;|Pfam;PF00941;FAD binding domain in molybdopterin dehydrogenase|SMART;SM01008;|Pfam;PF02738;Molybdopterin-binding domain of aldehyde dehydrogenase|TIGRFAM;TIGR02963;xanthine_xdhA: xanthine dehydrogenase, small subunit|Pfam;PF01799;[2Fe-2S] binding domain|Pfam;PF03450;CO dehydrogenase flavoprotein C-terminal domain|ProSiteProfiles;PS51085;2Fe-2S fe…
OG0000622	AO090003001134	AO090003001134		K10592		map04120	ko01000|ko04121	SMART;SM00119;|Gene3D;G3DSA:3.30.2410.10;|Gene3D;G3DSA:3.90.1750.10;|Pfam;PF14377;Domain of unknown function (DUF4414)|Gene3D;G3DSA:3.30.2160.10;|MobiDBLite;mobidb-lite;consensus disorder prediction|Pfam;PF00632;HECT-domain (ubiquitin-transferase)|ProSiteProfiles;PS50237;HECT domain profile.|Coils;Coil;|SUPERFAMILY;SSF56204;|CDD;cd00078;HECTc
OG0000623	AO090003001146	AO090003001146		K22063			ko03029	SUPERFAMILY;SSF89360;|Gene3D;G3DSA:2.60.300.12;|Pfam;PF01521;Iron-sulphur cluster biosynthesis|MobiDBLite;mobidb-lite;consensus disorder prediction|TIGRFAM;TIGR00049;TIGR00049: iron-sulfur cluster assembly accessory protein|ProSitePatterns;PS01152;Hypothetical hesB/yadR/yfhF family signature.
OG0000624	AO090003001200	AO090003001200		K01530			ko01000	TIGRFAM;TIGR01652;ATPase-Plipid: phospholipid-translocating P-type ATPase, flippase|SUPERFAMILY;SSF81665;|Gene3D;G3DSA:2.70.150.10;|SUPERFAMILY;SSF56784;|SUPERFAMILY;SSF81653;|TIGRFAM;TIGR01494;ATPase_P-type: HAD ATPase, P-type, family IC|PRINTS;PR00119;P-type cation-transporting ATPase superfamily signature|MobiDBLite;mobidb-lite;consensus disorder prediction|Pfam;PF16212;Phospholipid-translocat…
OG0000625	AO090003001259	AO090003001259		K21547			ko03000	ProSitePatterns;PS00463;Zn(2)-C6 fungal-type DNA-binding domain signature.|SUPERFAMILY;SSF57701;|Pfam;PF11951;Fungal specific transcription factor domain|Pfam;PF00172;Fungal Zn(2)-Cys(6) binuclear cluster domain|MobiDBLite;mobidb-lite;consensus disorder prediction|Gene3D;G3DSA:4.10.240.10;|ProSiteProfiles;PS50048;Zn(2)-C6 fungal-type DNA-binding domain profile.|SMART;SM00066;|CDD;cd00067;GAL4
OG0000626	AO090003001302	AO090003001302
OG0000627	AO090003001465	AO090701000927		K06978				Pfam;PF02129;X-Pro dipeptidyl-peptidase (S15 family)|Gene3D;G3DSA:2.60.120.260;|SMART;SM00939;|Pfam;PF08530;X-Pro dipeptidyl-peptidase C-terminal non-catalytic domain|SUPERFAMILY;SSF49785;|TIGRFAM;TIGR00976;/NonD: hydrolase CocE/NonD family protein|Gene3D;G3DSA:3.40.50.1820;|Gene3D;G3DSA:1.10.3020.20;|SUPERFAMILY;SSF53474;
OG0000628	AO090003001467	AO090003001467						Pfam;PF12044;Putative peptidase family|MobiDBLite;mobidb-lite;consensus disorder prediction
OG0000629	AO090003001472	AO090003001472		K10534	M00531	map01100|map01120|map00910	ko01000	Pfam;PF00174;Oxidoreductase molybdopterin binding domain|SUPERFAMILY;SSF56524;|PRINTS;PR00407;Eukaryotic molybdopterin domain signature|Gene3D;G3DSA:3.90.420.10;|MobiDBLite;mobidb-lite;consensus disorder prediction|Coils;Coil;
OG0000630	AO090003001533	AO090003001533						ProSiteProfiles;PS51257;Prokaryotic membrane lipoprotein lipid attachment site profile.|SUPERFAMILY;SSF101898;
OG0000631	AO090023000105	AO090023000105						MobiDBLite;mobidb-lite;consensus disorder prediction|Pfam;PF10257;Retinoic acid induced 16-like protein
OG0000632	AO090023000197	AO090023000197		K23314			ko03032|ko03400	MobiDBLite;mobidb-lite;consensus disorder prediction
OG0000633	AO090023000239	AO090023000239						ProSiteProfiles;PS50941;Chitin-binding type-1 domain profile.|Gene3D;G3DSA:3.30.60.10;|CDD;cd10951;CE4_ClCDA_like|ProSiteProfiles;PS51677;NodB homology domain profile.|SUPERFAMILY;SSF57016;|Pfam;PF01522;Polysaccharide deacetylase|CDD;cd11618;ChtBD1_1|Gene3D;G3DSA:3.20.20.370;|ProDom;PD000609;CHITIN-BINDING CHITINASE PRECURSOR SIGNAL GLYCOSIDASE HYDROLASE LECTIN DEGRADATION DIRECT SEQUENCING|SUPER…
OG0000634	AO090023000391	AO090023000391		K01823	M00095|M00367	map01100|map01110|map01130|map00900	ko01000	Pfam;PF00293;NUDIX domain|ProSiteProfiles;PS51462;Nudix hydrolase domain profile.|SUPERFAMILY;SSF55811;|PIRSF;PIRSF018427;|Gene3D;G3DSA:3.90.79.10;
OG0000635	AO090023000403	AO090023000403						MobiDBLite;mobidb-lite;consensus disorder prediction|CDD;cd12148;fungal_TF_MHR
OG0000636	AO090023000455	AO090023000455						SUPERFAMILY;SSF54506;|Gene3D;G3DSA:3.10.310.10;|Pfam;PF04303;PrpF protein
OG0000637								MobiDBLite;mobidb-lite;consensus disorder prediction
OG0000638	AO090023000513	AO090701000978						MobiDBLite;mobidb-lite;consensus disorder prediction
OG0000639	AO090023000566	AO090023000566						MobiDBLite;mobidb-lite;consensus disorder prediction|Pfam;PF11951;Fungal specific transcription factor domain
OG0000640	AO090023000590	AO090023000590		K01536			ko01000	Pfam;PF13246;Cation transport ATPase (P-type)|SFLD;SFLDF00027;p-type atpase|MobiDBLite;mobidb-lite;consensus disorder prediction|SMART;SM00831;|TIGRFAM;TIGR01523;ATPase-IID_K-Na: potassium/sodium efflux P-type ATPase, fungal-type|SUPERFAMILY;SSF81665;|SUPERFAMILY;SSF56784;|SUPERFAMILY;SSF81653;|PRINTS;PR00119;P-type cation-transporting ATPase superfamily signature|Pfam;PF00122;E1-E2 ATPase|Pfam;P…
OG0000641	AO090023000643	AO090023000643						Pfam;PF11696;Protein of unknown function (DUF3292)|MobiDBLite;mobidb-lite;consensus disorder prediction
OG0000642	AO090023000678	AO090023000678
OG0000643	AO090023000693	AO090023000693						Coils;Coil;|ProSitePatterns;PS00036;Basic-leucine zipper (bZIP) domain signature.|MobiDBLite;mobidb-lite;consensus disorder prediction
OG0000644	AO090026000587	AO090026000587
OG0000645	AO090026000548	AO090026000548		K03850	M00055	map01100|map00510	ko01000|ko01003	MobiDBLite;mobidb-lite;consensus disorder prediction|Pfam;PF04922;DIE2/ALG10 family
OG0000646	AO090026000461	AO090026000461						MobiDBLite;mobidb-lite;consensus disorder prediction
OG0000647	AO090026000438	AO090026000438						SMART;SM00066;|SUPERFAMILY;SSF57701;|Gene3D;G3DSA:4.10.240.10;|MobiDBLite;mobidb-lite;consensus disorder prediction|ProSiteProfiles;PS50048;Zn(2)-C6 fungal-type DNA-binding domain profile.|ProSitePatterns;PS00463;Zn(2)-C6 fungal-type DNA-binding domain signature.|Pfam;PF00172;Fungal Zn(2)-Cys(6) binuclear cluster domain|CDD;cd00067;GAL4
OG0000648	AO090026000417	AO090026000417						SMART;SM00066;|SUPERFAMILY;SSF57701;|MobiDBLite;mobidb-lite;consensus disorder prediction|Pfam;PF00172;Fungal Zn(2)-Cys(6) binuclear cluster domain|Gene3D;G3DSA:4.10.240.10;|ProSiteProfiles;PS50048;Zn(2)-C6 fungal-type DNA-binding domain profile.|ProSitePatterns;PS00463;Zn(2)-C6 fungal-type DNA-binding domain signature.|CDD;cd00067;GAL4
OG0000649	AO090026000316	AO090026000316						CDD;cd06174;MFS|ProSiteProfiles;PS51257;Prokaryotic membrane lipoprotein lipid attachment site profile.|SUPERFAMILY;SSF103473;|Pfam;PF06813;Nodulin-like|Gene3D;G3DSA:1.20.1250.20;
OG0000650	AO090026000284	AO090026000284		K01694	M00023	map01100|map01110|map01130|map01230|map00260|map00400	ko01000	CDD;cd06446;Trp-synth_B|Gene3D;G3DSA:3.20.20.70;|ProSitePatterns;PS00167;Tryptophan synthase alpha chain signature.|Hamap;MF_00133;Tryptophan synthase beta chain [trpB].|Hamap;MF_00131;Tryptophan synthase alpha chain [trpA].|SUPERFAMILY;SSF53686;|ProSitePatterns;PS00168;Tryptophan synthase beta chain pyridoxal-phosphate attachment site.|Gene3D;G3DSA:3.40.50.1100;|Pfam;PF00291;Pyridoxal-phosphate …
OG0000651	AO090026000216	AO090026000216						Gene3D;G3DSA:3.40.225.10;|Pfam;PF00596;Class II Aldolase and Adducin N-terminal domain|SUPERFAMILY;SSF53639;|MobiDBLite;mobidb-lite;consensus disorder prediction|SMART;SM01007;
OG0000652	AO090026000117	AO090026000117		K04781		map01110|map01130|map01053	ko01000	Gene3D;G3DSA:3.60.120.10;|Pfam;PF00425;chorismate binding enzyme|SUPERFAMILY;SSF56322;|TIGRFAM;TIGR03494;salicyl_syn: salicylate synthase
OG0000653	AO090026000018	AO090026000018	norA	K17739			ko01000	CDD;cd06660;Aldo_ket_red|Gene3D;G3DSA:3.20.20.100;|SUPERFAMILY;SSF51430;|Pfam;PF00248;Aldo/keto reductase family
OG0000654	AO090012000050	AO090012000050						MobiDBLite;mobidb-lite;consensus disorder prediction|SUPERFAMILY;SSF51322;|Coils;Coil;|SMART;SM01111;|Pfam;PF08881;CVNH domain|Gene3D;G3DSA:2.30.60.10;
OG0000655	AO090012000054	AO090012000054						CDD;cd00204;ANK|MobiDBLite;mobidb-lite;consensus disorder prediction|ProSiteProfiles;PS50088;Ankyrin repeat profile.|Gene3D;G3DSA:1.25.40.20;|Pfam;PF12796;Ankyrin repeats (3 copies)|ProSiteProfiles;PS50297;Ankyrin repeat region circular profile.|SUPERFAMILY;SSF48403;|SMART;SM00248;
OG0000656	AO090012000065	AO090012000065		K08150			ko02000	ProSitePatterns;PS00217;Sugar transport proteins signature 2.|SUPERFAMILY;SSF103473;|ProSitePatterns;PS00216;Sugar transport proteins signature 1.|ProSiteProfiles;PS50850;Major facilitator superfamily (MFS) profile.|CDD;cd06174;MFS|Gene3D;G3DSA:1.20.1250.20;|TIGRFAM;TIGR00879;SP: MFS transporter, sugar porter (SP) family|Pfam;PF00083;Sugar (and other) transporter|PRINTS;PR00171;Sugar transporter …
OG0000657	AO090012000113	AO090012000113						Pfam;PF04666;N-Acetylglucosaminyltransferase-IV (GnT-IV) conserved region
OG0000658	AO090012000147	AO090701000959		K18195			ko01000	CDD;cd10316;RGL4_M|SUPERFAMILY;SSF49785;|Gene3D;G3DSA:2.60.40.1120;|SUPERFAMILY;SSF49452;|Pfam;PF14683;Polysaccharide lyase family 4, domain III|CDD;cd10317;RGL4_C|CDD;cd10320;RGL4_N|Pfam;PF14686;Polysaccharide lyase family 4, domain II|SUPERFAMILY;SSF74650;
OG0000659	AO090012000189	AO090012000189		K15042		map05164	ko03036	Pfam;PF16186;Atypical Arm repeat|SUPERFAMILY;SSF48371;|Gene3D;G3DSA:1.20.5.690;|ProSiteProfiles;PS51214;IBB domain profile.|ProSiteProfiles;PS50176;Armadillo/plakoglobin ARM repeat profile.|MobiDBLite;mobidb-lite;consensus disorder prediction|PIRSF;PIRSF005673;|Pfam;PF01749;Importin beta binding domain|Coils;Coil;|Pfam;PF00514;Armadillo/beta-catenin-like repeat|SMART;SM00185;|Gene3D;G3DSA:1.25.10…
OG0000660	AO090012000211	AO090012000211						SUPERFAMILY;SSF50129;|ProSitePatterns;PS00059;Zinc-containing alcohol dehydrogenases signature.|Gene3D;G3DSA:3.40.50.720;|Pfam;PF00107;Zinc-binding dehydrogenase|SUPERFAMILY;SSF51735;|SMART;SM00829;|Pfam;PF08240;Alcohol dehydrogenase GroES-like domain|CDD;cd08233;butanediol_DH_like|Gene3D;G3DSA:3.90.180.10;
OG0000661	AO090012000289	AO090012000289		K06902		map04138	ko04131|ko02000	MobiDBLite;mobidb-lite;consensus disorder prediction|Gene3D;G3DSA:1.20.1250.20;|ProSiteProfiles;PS50850;Major facilitator superfamily (MFS) profile.|Pfam;PF11700;Vacuole effluxer Atg22 like|CDD;cd06174;MFS|SUPERFAMILY;SSF103473;
OG0000662	AO090012000295	AO090012000295						MobiDBLite;mobidb-lite;consensus disorder prediction|Pfam;PF07690;Major Facilitator Superfamily|ProSiteProfiles;PS50850;Major facilitator superfamily (MFS) profile.|CDD;cd06174;MFS|Gene3D;G3DSA:1.20.1720.10;|SUPERFAMILY;SSF103473;
OG0000663	AO090012000405	AO090012000405						SUPERFAMILY;SSF49879;|SMART;SM00240;|Gene3D;G3DSA:3.30.200.20;|MobiDBLite;mobidb-lite;consensus disorder prediction|ProSitePatterns;PS00108;Serine/Threonine protein kinases active-site signature.|Gene3D;G3DSA:2.60.200.20;|SUPERFAMILY;SSF56112;|SMART;SM00220;|CDD;cd05117;STKc_CAMK|ProSiteProfiles;PS50011;Protein kinase domain profile.|ProSitePatterns;PS00107;Protein kinases ATP-binding region sign…
OG0000664	AO090012000420	AO090012000420		K12767		map04138|map04113|map04213	ko01000|ko01001	Gene3D;G3DSA:3.40.50.2300;|Gene3D;G3DSA:3.30.200.20;|MobiDBLite;mobidb-lite;consensus disorder prediction|ProSiteProfiles;PS51285;AGC-kinase C-terminal domain profile.|ProSitePatterns;PS00108;Serine/Threonine protein kinases active-site signature.|SUPERFAMILY;SSF52172;|Gene3D;G3DSA:1.10.510.10;|SUPERFAMILY;SSF55785;|Gene3D;G3DSA:3.30.450.20;|ProSiteProfiles;PS50112;PAS repeat profile.|ProSiteProf…
OG0000665	AO090012000532	AO090012000532
OG0000666	AO090012000577	AO090012000577		K04630		map04015|map04371|map04071|map04024|map04022|map04113|map04540|map04611|map04670|map04062|map04923|map04915|map04914|map04921|map04926|map04928|map04916|map04924|map04261|map04971|map04724|map04727|map04725|map04728|map04726|map04730|map04723|map04360|map04713|map05200|map05012|map05030|map05032|map05034|map04934|map05133|map05170|map05163|map05145|map05142	ko04147|ko04031	Pfam;PF00503;G-protein alpha subunit|SMART;SM00275;|PRINTS;PR01241;Fungal G protein alpha subunit signature|Gene3D;G3DSA:3.40.50.300;|MobiDBLite;mobidb-lite;consensus disorder prediction|SUPERFAMILY;SSF47895;|PRINTS;PR00318;Alpha G protein (transducin) signature|SUPERFAMILY;SSF52540;|Gene3D;G3DSA:1.10.400.10;|CDD;cd00066;G-alpha
OG0000667	AO090012000610	AO090012000610						Coils;Coil;|Gene3D;G3DSA:3.80.10.10;|SMART;SM00368;|MobiDBLite;mobidb-lite;consensus disorder prediction|SUPERFAMILY;SSF52047;
OG0000668	AO090012000988	AO090012000988		K00264		map01100|map01110|map01120|map01130|map01230|map00910|map00250	ko01000	Gene3D;G3DSA:3.20.20.70;|Pfam;PF04898;Glutamate synthase central domain|MobiDBLite;mobidb-lite;consensus disorder prediction|Pfam;PF00310;Glutamine amidotransferases class-II|CDD;cd00713;GltS|CDD;cd00982;gltB_C|Pfam;PF01645;Conserved region in glutamate synthase|PRINTS;PR00419;Adrenodoxin reductase family signature|PIRSF;PIRSF000187;|TIGRFAM;TIGR01317;GOGAT_sm_gam: glutamate synthase, NADH/NADPH,…
OG0000669	AO090102000642	AO090102000642						Pfam;PF00806;Pumilio-family RNA binding repeat|ProSiteProfiles;PS50302;Pumilio RNA-binding repeat profile.|SMART;SM00025;|MobiDBLite;mobidb-lite;consensus disorder prediction|ProSiteProfiles;PS50303;Pumilio homology domain (PUM-HD) profile.|Coils;Coil;|CDD;cd07920;Pumilio|SUPERFAMILY;SSF48371;|Gene3D;G3DSA:1.25.10.10;
OG0000670	AO090102000640	AO090102000640		K03142		map03022|map03420|map05203	ko03021|ko03400	SMART;SM01047;|PIRSF;PIRSF015919;|SUPERFAMILY;SSF53300;|MobiDBLite;mobidb-lite;consensus disorder prediction|ProSiteProfiles;PS50234;VWFA domain profile.|Gene3D;G3DSA:3.30.40.10;|Gene3D;G3DSA:3.40.50.410;|SUPERFAMILY;SSF57889;|ProSitePatterns;PS00028;Zinc finger C2H2 type domain signature.|CDD;cd01453;vWA_transcription_factor_IIH_type|Pfam;PF04056;Ssl1-like|TIGRFAM;TIGR00622;ssl1: transcription f…
OG0000671	AO090102000639	AO090102000639	apsB					CDD;cd09601;M1_APN_2|PRINTS;PR00756;Membrane alanyl dipeptidase (M1) family signature|Gene3D;G3DSA:2.60.40.1730;|Pfam;PF01433;Peptidase family M1 domain|Gene3D;G3DSA:1.25.50.20;|Gene3D;G3DSA:1.10.390.60;|SUPERFAMILY;SSF63737;|SUPERFAMILY;SSF55486;|Pfam;PF11838;ERAP1-like C-terminal domain|Gene3D;G3DSA:2.60.40.1910;
OG0000672	AO090102000637	AO090102000637		K13354		map04146	ko02000	SUPERFAMILY;SSF103506;|Gene3D;G3DSA:1.50.40.10;|ProSiteProfiles;PS50920;Solute carrier (Solcar) repeat profile.|Pfam;PF00153;Mitochondrial carrier protein
OG0000673	AO090102000636	AO090102000636						SMART;SM00320;|Gene3D;G3DSA:2.130.10.10;|ProSitePatterns;PS00678;Trp-Asp (WD) repeats signature.|MobiDBLite;mobidb-lite;consensus disorder prediction|SUPERFAMILY;SSF50978;
OG0000674	AO090102000635	AO090102000635						SMART;SM00456;|ProSiteProfiles;PS50020;WW/rsp5/WWP domain profile.|SUPERFAMILY;SSF51045;|MobiDBLite;mobidb-lite;consensus disorder prediction|Pfam;PF00397;WW domain|CDD;cd00201;WW|Gene3D;G3DSA:2.20.70.10;
OG0000675	AO090102000634	AO090102000634		K23568			ko04131	Pfam;PF09430;Protein of unknown function (DUF2012)|MobiDBLite;mobidb-lite;consensus disorder prediction
OG0000676	AO090102000633	AO090102000633	faaB	K01897	M00086	map01100|map01212|map00061|map00071|map04146|map04216|map02024|map04920|map03320|map04714	ko01000|ko01004|ko04147	SUPERFAMILY;SSF56801;|Gene3D;G3DSA:3.40.50.12780;|ProSitePatterns;PS00455;Putative AMP-binding domain signature.|MobiDBLite;mobidb-lite;consensus disorder prediction|Pfam;PF00501;AMP-binding enzyme
OG0000677	AO090102000629	AO090102000629		K15560			ko03021	ProSiteProfiles;PS50102;Eukaryotic RNA Recognition Motif (RRM) profile.|SMART;SM00360;|Gene3D;G3DSA:3.30.70.330;|MobiDBLite;mobidb-lite;consensus disorder prediction|SMART;SM00582;|ProSiteProfiles;PS51391;CID domain profile.|SUPERFAMILY;SSF54928;|Pfam;PF00076;RNA recognition motif. (a.k.a. RRM, RBD, or RNP domain)|Gene3D;G3DSA:1.25.40.90;|SUPERFAMILY;SSF48464;|Pfam;PF04818;RNA polymerase II-bindi…
OG0000678	AO090102000626	AO090102000626						SUPERFAMILY;SSF103506;|Gene3D;G3DSA:1.50.40.10;|ProSiteProfiles;PS50920;Solute carrier (Solcar) repeat profile.|Pfam;PF00153;Mitochondrial carrier protein
OG0000679	AO090102000625	AO090102000625		K00415		map01100|map00190|map04260|map04714|map05010|map05012|map05016|map04932	ko01002	SUPERFAMILY;SSF63411;|MobiDBLite;mobidb-lite;consensus disorder prediction|Pfam;PF05193;Peptidase M16 inactive domain|Gene3D;G3DSA:3.30.830.10;|Pfam;PF00675;Insulinase (Peptidase family M16)
OG0000680	AO090102000624	AO090102000624		K03023	M00181	map03020|map04623	ko03021	Pfam;PF08221;RNA polymerase III subunit RPC82 helix-turn-helix domain|Pfam;PF05645;RNA polymerase III subunit RPC82|Gene3D;G3DSA:1.10.10.10;|MobiDBLite;mobidb-lite;consensus disorder prediction
OG0000681	AO090102000623	AO090102000623						Pfam;PF00010;Helix-loop-helix DNA-binding domain|SMART;SM00353;|MobiDBLite;mobidb-lite;consensus disorder prediction|Gene3D;G3DSA:4.10.280.10;|Coils;Coil;|SUPERFAMILY;SSF47459;|ProSiteProfiles;PS50888;Myc-type, basic helix-loop-helix (bHLH) domain profile.|CDD;cd00083;HLH
OG0000682	AO090012001038	AO090012001038						Gene3D;G3DSA:3.40.50.300;|ProSiteProfiles;PS51719;Septin-type guanine nucleotide-binding (G) domain profile.|SUPERFAMILY;SSF52540;|MobiDBLite;mobidb-lite;consensus disorder prediction|Pfam;PF00735;Septin
OG0000683	AO090102000620	AO090102000620		K04079		map04141|map04151|map04217|map04621|map04612|map04659|map04657|map04915|map04914|map04626|map05200|map05215|map05418	ko01009|ko03110|ko04131|ko03051|ko03029|ko04147	PRINTS;PR00775;90kDa heat shock protein signature|Hamap;MF_00505;Chaperone protein HtpG [htpG].|SUPERFAMILY;SSF110942;|Gene3D;G3DSA:3.40.50.11260;|ProSitePatterns;PS00298;Heat shock hsp90 proteins family signature.|CDD;cd00075;HATPase_c|Gene3D;G3DSA:3.30.70.2140;|MobiDBLite;mobidb-lite;consensus disorder prediction|SUPERFAMILY;SSF54211;|Pfam;PF02518;Histidine kinase-, DNA gyrase B-, and HSP90-lik…
OG0000684	AO090102000619	AO090102000619						Coils;Coil;|SUPERFAMILY;SSF54427;|CDD;cd00590;RRM_SF|Gene3D;G3DSA:3.10.450.50;|Pfam;PF02136;Nuclear transport factor 2 (NTF2) domain|SMART;SM00360;|MobiDBLite;mobidb-lite;consensus disorder prediction|ProSiteProfiles;PS50177;Nuclear transport factor 2 domain profile.|SUPERFAMILY;SSF54928;|Gene3D;G3DSA:3.30.70.330;|Pfam;PF00076;RNA recognition motif. (a.k.a. RRM, RBD, or RNP domain)|CDD;cd00780;NT…
OG0000685	AO090102000617	AO090102000617						SUPERFAMILY;SSF48452;|Coils;Coil;|MobiDBLite;mobidb-lite;consensus disorder prediction|Gene3D;G3DSA:1.25.40.10;
OG0000686	AO090102000611	AO090102000611		K01852		map01100|map01110|map01130|map00100	ko01000	SFLD;SFLDG01016;Prenyltransferase Like 2|Gene3D;G3DSA:1.50.10.20;|TIGRFAM;TIGR01787;squalene_cyclas: squalene/oxidosqualene cyclases|Pfam;PF13249;Squalene-hopene cyclase N-terminal domain|CDD;cd02892;SQCY_1|ProSitePatterns;PS01074;Terpene synthases signature.|SUPERFAMILY;SSF48239;|Pfam;PF13243;Squalene-hopene cyclase C-terminal domain|Gene3D;G3DSA:2.40.50.310;
OG0000687	AO090102000610	AO090102000610		K10878		map04113	ko03400	CDD;cd00223;TOPRIM_TopoIIB_SPO|Gene3D;G3DSA:3.40.1360.10;|SUPERFAMILY;SSF56726;|PRINTS;PR01550;DNA topoisomerase VI subunit A family signature|Pfam;PF04406;Type IIB DNA topoisomerase
OG0000688	AO090102000609	AO090102000609		K04555		map04141|map04120|map05012	ko01000|ko04121	ProSiteProfiles;PS50127;Ubiquitin-conjugating enzymes family profile.|SMART;SM00212;|ProSitePatterns;PS00183;Ubiquitin-conjugating enzymes active site.|Pfam;PF00179;Ubiquitin-conjugating enzyme|Gene3D;G3DSA:3.10.110.10;|CDD;cd00195;UBCc|SUPERFAMILY;SSF54495;
OG0000689	AO090102000608	AO090102000608						MobiDBLite;mobidb-lite;consensus disorder prediction|Pfam;PF03803;Scramblase
OG0000690	AO090102000606	AO090102000606						SUPERFAMILY;SSF110324;|PRINTS;PR00063;Ribosomal protein L27 signature|Gene3D;G3DSA:2.40.50.1030;|MobiDBLite;mobidb-lite;consensus disorder prediction|ProSitePatterns;PS00831;Ribosomal protein L27 signature.|ProDom;PD003114;RIBOSOMAL L27 50S RIBONUCLEOPROTEIN CHLOROPLAST MITOCHONDRIAL PEPTIDE 60S TRANSIT PRECURSOR|Pfam;PF01016;Ribosomal L27 protein
OG0000691	AO090102000604	AO090102000604		K15322			ko01000|ko03016	Coils;Coil;|Pfam;PF01974;tRNA intron endonuclease, catalytic C-terminal domain|MobiDBLite;mobidb-lite;consensus disorder prediction|TIGRFAM;TIGR00324;endA: tRNA-intron lyase|PIRSF;PIRSF011789;|Gene3D;G3DSA:3.40.1350.10;|SUPERFAMILY;SSF53032;
OG0000692	AO090102000602	AO090102000602		K11883		map03008	ko03009|ko03051	Gene3D;G3DSA:3.40.50.1010;|PIRSF;PIRSF037125;|Pfam;PF17146;PIN domain of ribonuclease|SUPERFAMILY;SSF144206;|MobiDBLite;mobidb-lite;consensus disorder prediction|CDD;cd09876;PIN_Nob1|Gene3D;G3DSA:3.30.40.120;|Pfam;PF08772;Nin one binding (NOB1) Zn-ribbon like
OG0000693	AO090102000590	AO090102000590						Coils;Coil;|Gene3D;G3DSA:1.20.5.340;|MobiDBLite;mobidb-lite;consensus disorder prediction
OG0000694	AO090102000584	AO090102000584	nucO	K01796		map01100|map00120|map04146	ko01000	Gene3D;G3DSA:3.40.50.10540;|Gene3D;G3DSA:3.30.1540.10;|SUPERFAMILY;SSF89796;|Pfam;PF02515;CoA-transferase family III
OG0000695	AO090102000583	AO090102000583						MobiDBLite;mobidb-lite;consensus disorder prediction
OG0000696	AO090102000580	AO090102000580		K16833			ko01009|ko03036	Pfam;PF04979;Protein phosphatase inhibitor 2 (IPP-2)|MobiDBLite;mobidb-lite;consensus disorder prediction
OG0000697	AO090102000576	AO090102000576		K03135		map03022	ko03021	Gene3D;G3DSA:1.10.20.10;|CDD;cd08048;TAF11|MobiDBLite;mobidb-lite;consensus disorder prediction|SUPERFAMILY;SSF47113;|Pfam;PF04719;hTAFII28-like protein conserved region
OG0000698	AO090102000574	AO090102000574		K13800	M00052	map01100|map00240|map00983	ko01000	SUPERFAMILY;SSF52540;|CDD;cd01428;ADK|Gene3D;G3DSA:3.40.50.300;|PRINTS;PR00094;Adenylate kinase signature|Pfam;PF00406;Adenylate kinase
OG0000699	AO090102000573	AO090102000573		K03217		map03060|map03070|map02024	ko03029|ko02044	Coils;Coil;|MobiDBLite;mobidb-lite;consensus disorder prediction|Pfam;PF02096;60Kd inner membrane protein
OG0000700	AO090102000569	AO090102000569						MobiDBLite;mobidb-lite;consensus disorder prediction
OG0000701	AO090102000568	AO090102000568		K20289			ko04131	Coils;Coil;|MobiDBLite;mobidb-lite;consensus disorder prediction|Pfam;PF06148;COG (conserved oligomeric Golgi) complex component, COG2
OG0000702	AO090102000567	AO090102000567		K02863		map03010	ko03011	CDD;cd00403;Ribosomal_L1|Gene3D;G3DSA:3.30.190.20;|MobiDBLite;mobidb-lite;consensus disorder prediction|Coils;Coil;|Pfam;PF00687;Ribosomal protein L1p/L10e family|Gene3D;G3DSA:3.40.50.790;|SUPERFAMILY;SSF56808;
OG0000703	AO090102000566	AO090102000566		K01885		map01100|map01110|map01120|map00860|map00970	ko01000|ko01007|ko03016|ko02048	Hamap;MF_02076;Glutamate--tRNA ligase [gltX].|Gene3D;G3DSA:3.40.50.620;|TIGRFAM;TIGR00463;gltX_arch: glutamate--tRNA ligase|CDD;cd00807;GlnRS_core|PRINTS;PR00987;Glutamyl-tRNA synthetase signature|Gene3D;G3DSA:2.40.240.10;|ProSitePatterns;PS00178;Aminoacyl-transfer RNA synthetases class-I signature.|Pfam;PF03950;tRNA synthetases class I (E and Q), anti-codon binding domain|Gene3D;G3DSA:1.20.1050.…
OG0000704	AO090102000565	AO090102000565		K01535		map01100|map00190	ko01000	PRINTS;PR00120;H+-transporting ATPase (proton pump) signature|SUPERFAMILY;SSF81665;|Gene3D;G3DSA:2.70.150.10;|SUPERFAMILY;SSF56784;|SUPERFAMILY;SSF81653;|TIGRFAM;TIGR01494;ATPase_P-type: HAD ATPase, P-type, family IC|PRINTS;PR00119;P-type cation-transporting ATPase superfamily signature|MobiDBLite;mobidb-lite;consensus disorder prediction|TIGRFAM;TIGR01647;ATPase-IIIA_H: plasma-membrane proton-ef…
OG0000705	AO090102000564	AO090102000564	sox1					Pfam;PF07992;Pyridine nucleotide-disulphide oxidoreductase|SUPERFAMILY;SSF51905;|PRINTS;PR00469;Pyridine nucleotide disulphide reductase class-II signature|PRINTS;PR00368;FAD-dependent pyridine nucleotide reductase signature|Gene3D;G3DSA:3.50.50.60;
OG0000706	AO090102000563	AO090102000563						Pfam;PF00704;Glycosyl hydrolases family 18|SUPERFAMILY;SSF51445;|CDD;cd02877;GH18_hevamine_XipI_class_III|ProSitePatterns;PS01095;Chitinases family 18 active site.
OG0000707	AO090102000559	AO090102000559		K05546	M00073	map01100|map00510|map04141	ko01000	Pfam;PF17137;Domain of unknown function (DUF5110)|Gene3D;G3DSA:3.20.20.80;|Gene3D;G3DSA:2.60.40.1180;|Pfam;PF13802;Galactose mutarotase-like|CDD;cd06603;GH31_GANC_GANAB_alpha|MobiDBLite;mobidb-lite;consensus disorder prediction|CDD;cd14752;GH31_N|SUPERFAMILY;SSF51011;|ProSiteProfiles;PS51257;Prokaryotic membrane lipoprotein lipid attachment site profile.|SUPERFAMILY;SSF51445;|SUPERFAMILY;SSF74650…
OG0000708	AO090102000558	AO090102000558		K00940	M00049|M00050|M00052	map01100|map01110|map01130|map00230|map00240|map00983|map04016	ko01000|ko04131	SMART;SM00562;|SUPERFAMILY;SSF54919;|ProSitePatterns;PS00469;Nucleoside diphosphate kinases active site.|Gene3D;G3DSA:3.30.70.141;|Pfam;PF00334;Nucleoside diphosphate kinase|Hamap;MF_00451;Nucleoside diphosphate kinase [ndk].|PRINTS;PR01243;Nucleoside diphosphate kinase signature|CDD;cd04413;NDPk_I
OG0000709	AO090102000557	AO090102000557		K00297		map01100|map01120|map01200|map00720|map00670|map01523	ko01000	SUPERFAMILY;SSF51730;|Gene3D;G3DSA:3.20.20.220;|TIGRFAM;TIGR00677;fadh2_euk: methylenetetrahydrofolate reductase|MobiDBLite;mobidb-lite;consensus disorder prediction|Pfam;PF02219;Methylenetetrahydrofolate reductase|CDD;cd00537;MTHFR
OG0000710	AO090102000556	AO090102000556		K00773			ko01000|ko03016	Hamap;MF_03043;Queuine tRNA-ribosyltransferase accessory subunit 2 [QTRT2].|TIGRFAM;TIGR00449;tgt_general: tRNA-guanine family transglycosylase|Pfam;PF01702;Queuine tRNA-ribosyltransferase|MobiDBLite;mobidb-lite;consensus disorder prediction|Gene3D;G3DSA:3.20.20.105;|Coils;Coil;|SUPERFAMILY;SSF51713;
OG0000711	AO090102000555	AO090102000555		K00943		map01100|map00240	ko01000	Hamap;MF_00165;Thymidylate kinase [tmk].|Pfam;PF02223;Thymidylate kinase|ProSitePatterns;PS01331;Thymidylate kinase signature.|Gene3D;G3DSA:3.40.50.300;|TIGRFAM;TIGR00041;DTMP_kinase: dTMP kinase|SUPERFAMILY;SSF52540;|CDD;cd01672;TMPK
OG0000712	AO090102000554	AO090102000554		K15078		map03460	ko01000|ko03400	Pfam;PF11793;FANCL C-terminal domain|ProSiteProfiles;PS50164;GIY-YIG domain profile.|MobiDBLite;mobidb-lite;consensus disorder prediction|Gene3D;G3DSA:3.30.40.10;|Gene3D;G3DSA:3.40.1440.10;|Hamap;MF_03100;Structure-specific endonuclease subunit <gene_name> [SLX1].|SUPERFAMILY;SSF82771;|Pfam;PF01541;GIY-YIG catalytic domain|CDD;cd10455;GIY-YIG_SLX1
OG0000713	AO090102000551	AO090102000551		K01505		map01100|map00270	ko01000	PIRSF;PIRSF006278;|Gene3D;G3DSA:3.40.50.1100;|Pfam;PF00291;Pyridoxal-phosphate dependent enzyme|SUPERFAMILY;SSF53686;
OG0000714	AO090102000550	AO090102000550		K01514		map01100|map00230	ko01000	SMART;SM01131;|Gene3D;G3DSA:3.90.1640.10;|SUPERFAMILY;SSF64182;|Pfam;PF02833;DHHA2 domain|Gene3D;G3DSA:3.10.310.20;|Pfam;PF01368;DHH family
OG0000715	AO090102000549	AO090102000549						SUPERFAMILY;SSF50044;|Gene3D;G3DSA:2.30.30.40;|ProSiteProfiles;PS50002;Src homology 3 (SH3) domain profile.|Pfam;PF07653;Variant SH3 domain|MobiDBLite;mobidb-lite;consensus disorder prediction|SUPERFAMILY;SSF54001;|Coils;Coil;|Gene3D;G3DSA:3.10.620.30;|CDD;cd11889;SH3_Cyk3p-like|SMART;SM00460;|SMART;SM00326;|Pfam;PF01841;Transglutaminase-like superfamily
OG0000716	AO090102000477	AO090102000477						SMART;SM00066;|SUPERFAMILY;SSF57701;|Pfam;PF11951;Fungal specific transcription factor domain|MobiDBLite;mobidb-lite;consensus disorder prediction|Pfam;PF00172;Fungal Zn(2)-Cys(6) binuclear cluster domain|Gene3D;G3DSA:4.10.240.10;|ProSiteProfiles;PS50048;Zn(2)-C6 fungal-type DNA-binding domain profile.|ProSitePatterns;PS00463;Zn(2)-C6 fungal-type DNA-binding domain signature.|CDD;cd00067;GAL4
OG0000717	AO090102000457	AO090102000457						Gene3D;G3DSA:3.40.462.20;|ProSiteProfiles;PS51387;PCMH-type FAD-binding domain profile.|SUPERFAMILY;SSF56176;|Pfam;PF08031;Berberine and berberine like|Gene3D;G3DSA:3.30.465.50;|Gene3D;G3DSA:3.30.43.10;|Pfam;PF01565;FAD binding domain
OG0000718	AO090102000388	AO090102000388						MobiDBLite;mobidb-lite;consensus disorder prediction|Gene3D;G3DSA:1.20.1250.20;|Pfam;PF07690;Major Facilitator Superfamily|ProSiteProfiles;PS50850;Major facilitator superfamily (MFS) profile.|CDD;cd06174;MFS|SUPERFAMILY;SSF103473;
OG0000719	AO090102000366	AO090102000366		K02209		map03030|map04110|map04111|map04113	ko01000|ko03032|ko03036	SUPERFAMILY;SSF50249;|ProSiteProfiles;PS50051;MCM family domain profile.|Pfam;PF00493;MCM2/3/5 family|PRINTS;PR01657;Mini-chromosome maintenance (MCM) protein family signature|Gene3D;G3DSA:2.40.50.140;|ProSitePatterns;PS00847;MCM family signature.|Gene3D;G3DSA:3.30.1640.10;|Gene3D;G3DSA:2.20.28.10;|Pfam;PF14551;MCM N-terminal domain|SUPERFAMILY;SSF52540;|CDD;cd00009;AAA|SMART;SM00350;|Pfam;PF1720…
OG0000720	AO090102000337	AO090102000337						Gene3D;G3DSA:1.20.1560.10;|ProSitePatterns;PS00211;ABC transporters family signature.|ProSiteProfiles;PS50929;ABC transporter integral membrane type-1 fused domain profile.|ProSiteProfiles;PS50893;ATP-binding cassette, ABC transporter-type domain profile.|SMART;SM00382;|Gene3D;G3DSA:3.40.50.300;|MobiDBLite;mobidb-lite;consensus disorder prediction|Pfam;PF00664;ABC transporter transmembrane region…
OG0000721	AO090102000331	AO090102000331						CDD;cd09000;GH43_XYL_1|Pfam;PF04616;Glycosyl hydrolases family 43|SUPERFAMILY;SSF75005;|SUPERFAMILY;SSF49899;|Gene3D;G3DSA:2.115.10.20;|Gene3D;G3DSA:2.60.120.200;
OG0000722	AO090102000248	AO090102000248		K18664			ko01000|ko03019	ProSiteProfiles;PS51194;Superfamilies 1 and 2 helicase C-terminal domain profile.|SMART;SM00490;|Gene3D;G3DSA:3.40.50.300;|MobiDBLite;mobidb-lite;consensus disorder prediction|Pfam;PF00271;Helicase conserved C-terminal domain|PIRSF;PIRSF039073;|SUPERFAMILY;SSF81296;|Gene3D;G3DSA:1.10.10.2530;|SUPERFAMILY;SSF158702;|Gene3D;G3DSA:2.60.40.150;|Pfam;PF00270;DEAD/DEAH box helicase|SUPERFAMILY;SSF46785…
OG0000723	AO090102000184	AO090102000184						Pfam;PF04479;RTA1 like protein
OG0000724	AO090102000116	AO090102000116						Coils;Coil;|MobiDBLite;mobidb-lite;consensus disorder prediction
OG0000725	AO090102000029	AO090102000029						Pfam;PF04082;Fungal specific transcription factor domain|ProSitePatterns;PS00463;Zn(2)-C6 fungal-type DNA-binding domain signature.|SUPERFAMILY;SSF57701;|Pfam;PF00172;Fungal Zn(2)-Cys(6) binuclear cluster domain|SMART;SM00906;|MobiDBLite;mobidb-lite;consensus disorder prediction|Gene3D;G3DSA:4.10.240.10;|ProSiteProfiles;PS50048;Zn(2)-C6 fungal-type DNA-binding domain profile.|CDD;cd12148;fungal_T…
OG0000726	AO090102000024	AO090102000024
OG0000727	AO090102000007	AO090102000007						ProSiteProfiles;PS50048;Zn(2)-C6 fungal-type DNA-binding domain profile.|SUPERFAMILY;SSF57701;|Pfam;PF11951;Fungal specific transcription factor domain|Pfam;PF00172;Fungal Zn(2)-Cys(6) binuclear cluster domain|Gene3D;G3DSA:4.10.240.10;|ProSitePatterns;PS00463;Zn(2)-C6 fungal-type DNA-binding domain signature.|SMART;SM00066;|CDD;cd00067;GAL4
OG0000728	AO090102000005	AO090003001469						SUPERFAMILY;SSF47616;|Gene3D;G3DSA:1.20.1050.130;|Pfam;PF14497;Glutathione S-transferase, C-terminal domain|ProSiteProfiles;PS50405;Soluble glutathione S-transferase C-terminal domain profile.
OG0000729	AO090166000063	AO090166000063						Pfam;PF01636;Phosphotransferase enzyme family|SUPERFAMILY;SSF53756;|Gene3D;G3DSA:3.40.50.2000;|Coils;Coil;|Pfam;PF00534;Glycosyl transferases group 1|SUPERFAMILY;SSF56112;
OG0000730	AO090701000852	AO090701000852						ProSiteProfiles;PS50011;Protein kinase domain profile.|SUPERFAMILY;SSF56112;|CDD;cd00180;PKc|Gene3D;G3DSA:1.10.510.10;|Pfam;PF00069;Protein kinase domain
OG0000731	AO090701000707	AO090701001009
OG0000732	AO090701000572	AO090701000572						SUPERFAMILY;SSF53448;|Gene3D;G3DSA:3.90.550.10;
OG0000733	AO090701000481	AO090701000481		K06113			ko01000	SUPERFAMILY;SSF75005;|CDD;cd08998;GH43_ABN_1|Gene3D;G3DSA:2.115.10.20;|PIRSF;PIRSF026534;|Pfam;PF04616;Glycosyl hydrolases family 43
OG0000734	AO090701000478	AO090701000478						SUPERFAMILY;SSF48452;|Pfam;PF13181;Tetratricopeptide repeat|Gene3D;G3DSA:1.25.40.10;
OG0000735	AO090701000444	AO090701000444						Pfam;PF10334;Aromatic acid exporter family member 2|Pfam;PF10337;Putative ER transporter, 6TM, N-terminal|MobiDBLite;mobidb-lite;consensus disorder prediction|Pfam;PF13515;Fusaric acid resistance protein-like
OG0000736	AO090701000259	AO090701000259						SUPERFAMILY;SSF51695;|PIRSF;PIRSF016632;|Gene3D;G3DSA:3.20.20.190;|CDD;cd08576;GDPD_like_SMaseD_PLD|MobiDBLite;mobidb-lite;consensus disorder prediction
OG0000737	AO090701000120	AO090701000120		K17944			ko03029	Pfam;PF00806;Pumilio-family RNA binding repeat|ProSiteProfiles;PS50302;Pumilio RNA-binding repeat profile.|MobiDBLite;mobidb-lite;consensus disorder prediction|ProSiteProfiles;PS50303;Pumilio homology domain (PUM-HD) profile.|SMART;SM00025;|CDD;cd07920;Pumilio|SUPERFAMILY;SSF48371;|Gene3D;G3DSA:1.25.10.10;
OG0000738	AO090124000090	AO090124000090		K13024		map04070	ko01000	Gene3D;G3DSA:3.40.50.1240;|SUPERFAMILY;SSF53254;|Pfam;PF00328;Histidine phosphatase superfamily (branch 2)|MobiDBLite;mobidb-lite;consensus disorder prediction|Coils;Coil;|Pfam;PF08443;RimK-like ATP-grasp domain
OG0000739	AO090120000026	AO090120000026	xynG2	K01181			ko01000	Gene3D;G3DSA:2.60.120.180;|Pfam;PF00457;Glycosyl hydrolases family 11|SUPERFAMILY;SSF49899;|ProSitePatterns;PS00777;Glycosyl hydrolases family 11 (GH11) active site signature 2.|ProSiteProfiles;PS51761;Glycosyl hydrolases family 11 (GH11) domain profile.|PRINTS;PR00911;Glycosyl hydrolase family 11 signature|ProSitePatterns;PS00776;Glycosyl hydrolases family 11 (GH11) active site signature 1.
OG0000740	AO090120000062	AO090120000062
OG0000741	AO090120000093	AO090120000093		K22733			ko02000	SUPERFAMILY;SSF103481;|MobiDBLite;mobidb-lite;consensus disorder prediction|Pfam;PF05653;Magnesium transporter NIPA
OG0000742	AO090124000096	AO090124000096		K15450			ko01000|ko03016	Pfam;PF02676;Methyltransferase TYW3|MobiDBLite;mobidb-lite;consensus disorder prediction|SUPERFAMILY;SSF111278;
OG0000743	AO090120000235	AO090120000235						Gene3D;G3DSA:3.30.200.20;|MobiDBLite;mobidb-lite;consensus disorder prediction|CDD;cd14096;STKc_RCK1-like|ProSitePatterns;PS00108;Serine/Threonine protein kinases active-site signature.|SMART;SM00220;|ProSiteProfiles;PS50011;Protein kinase domain profile.|SUPERFAMILY;SSF56112;|Gene3D;G3DSA:1.10.510.10;|Pfam;PF00069;Protein kinase domain
OG0000744	AO090120000252	AO090120000252						MobiDBLite;mobidb-lite;consensus disorder prediction
OG0000745	AO090120000290	AO090120000290		K03028		map03050|map05169	ko03051	Pfam;PF01851;Proteasome/cyclosome repeat|PIRSF;PIRSF015965;|MobiDBLite;mobidb-lite;consensus disorder prediction|Coils;Coil;|SUPERFAMILY;SSF48371;|Gene3D;G3DSA:1.25.10.10;
OG0000746	AO090120000299	AO090120000299		K18443		map04144	ko04131	ProSiteProfiles;PS50190;SEC7 domain profile.|Pfam;PF01369;Sec7 domain|MobiDBLite;mobidb-lite;consensus disorder prediction|CDD;cd00171;Sec7|Gene3D;G3DSA:1.10.220.20;|SMART;SM00222;|SUPERFAMILY;SSF48425;|Pfam;PF12783;Guanine nucleotide exchange factor in Golgi transport N-terminal|SUPERFAMILY;SSF48371;|Gene3D;G3DSA:1.10.1000.11;
OG0000747	AO090120000333	AO090120000333		K03854			ko01000|ko01003	Pfam;PF01793;Glycolipid 2-alpha-mannosyltransferase|SUPERFAMILY;SSF53448;|Gene3D;G3DSA:3.90.550.10;|PIRSF;PIRSF018153;|MobiDBLite;mobidb-lite;consensus disorder prediction
OG0000748	AO090120000400	AO090701001001						SUPERFAMILY;SSF56801;|Gene3D;G3DSA:3.40.50.12780;|ProSitePatterns;PS00455;Putative AMP-binding domain signature.|MobiDBLite;mobidb-lite;consensus disorder prediction|Pfam;PF00501;AMP-binding enzyme
OG0000749	AO090120000476	AO090120000476						SMART;SM00066;|MobiDBLite;mobidb-lite;consensus disorder prediction|Pfam;PF00172;Fungal Zn(2)-Cys(6) binuclear cluster domain|Gene3D;G3DSA:4.10.240.10;|ProSiteProfiles;PS50048;Zn(2)-C6 fungal-type DNA-binding domain profile.|ProSitePatterns;PS00463;Zn(2)-C6 fungal-type DNA-binding domain signature.|CDD;cd12148;fungal_TF_MHR|SUPERFAMILY;SSF57701;|CDD;cd00067;GAL4
OG0000750	AO090113000021	AO090113000021						SUPERFAMILY;SSF51905;|PRINTS;PR00419;Adrenodoxin reductase family signature|Pfam;PF00743;Flavin-binding monooxygenase-like|Gene3D;G3DSA:3.50.50.60;|PIRSF;PIRSF000332;
OG0000751	AO090113000125	AO090113000125
OG0000752	AO090113000191	AO090113000191
OG0000753	AO090020000708	AO090020000708						PRINTS;PR00081;Glucose/ribitol dehydrogenase family signature|Pfam;PF00106;short chain dehydrogenase|Gene3D;G3DSA:3.40.50.720;|SUPERFAMILY;SSF51735;
OG0000754	AO090020000610	AO090020000610						Pfam;PF07173;Glycine-rich domain-containing protein-like
OG0000755	AO090020000425	AO090020000425		K22825			ko03400	Pfam;PF08743;Nse4 C-terminal|MobiDBLite;mobidb-lite;consensus disorder prediction|Pfam;PF15412;Binding domain of Nse4/EID3 to Nse3-MAGE
OG0000756	AO090020000282	AO090701000970						Pfam;PF01494;FAD binding domain|SUPERFAMILY;SSF51905;|Gene3D;G3DSA:3.50.50.60;|PRINTS;PR00420;Aromatic-ring hydroxylase (flavoprotein monooxygenase) signature
OG0000757	AO090020000222	AO090020000222						Gene3D;G3DSA:3.90.245.10;|Pfam;PF07632;Protein of unknown function (DUF1593)|Gene3D;G3DSA:2.60.40.10;
OG0000758	AO090020000162	AO090020000162						Gene3D;G3DSA:3.30.465.40;|ProSiteProfiles;PS51387;PCMH-type FAD-binding domain profile.|SUPERFAMILY;SSF56176;|Pfam;PF08031;Berberine and berberine like|Gene3D;G3DSA:3.30.465.50;|Pfam;PF01565;FAD binding domain
OG0000759	AO090020000130	AO090020000130
OG0000760	AO090020000082	AO090020000082		K03126		map03022	ko03021|ko03036	SUPERFAMILY;SSF47113;|Gene3D;G3DSA:1.10.20.10;|MobiDBLite;mobidb-lite;consensus disorder prediction|CDD;cd07981;TAF12|ProDom;PD012998;FACTOR INITIATION TRANSCRIPTION TFIID SUBUNIT DNA POLYMERASE TBP-ASSOCIATED TAF12 TATA|Pfam;PF03847;Transcription initiation factor TFIID subunit A
OG0000761	AO090020000064	AO090020000064		K03348		map04120|map04110|map04111|map04113|map04114|map04914|map05166	ko04121|ko03036	Pfam;PF12859;Anaphase-promoting complex subunit 1|MobiDBLite;mobidb-lite;consensus disorder prediction
OG0000762	AO090020000040	AO090020000040						Pfam;PF07989;Centrosomin N-terminal motif 1|Coils;Coil;|Pfam;PF12808;Micro-tubular organiser Mto1 C-term Mto2-binding region|MobiDBLite;mobidb-lite;consensus disorder prediction|SUPERFAMILY;SSF57997;
OG0000763	AO090020000020	AO090020000020		K14544		map03008	ko03009	Gene3D;G3DSA:3.30.460.10;|Gene3D;G3DSA:3.30.70.3030;|Pfam;PF17406;Nrap protein PAP/OAS1-like domain 5|Pfam;PF17407;Nrap protein domain 6|MobiDBLite;mobidb-lite;consensus disorder prediction|Pfam;PF17405;Nrap protein nucleotidyltransferase domain 4|Pfam;PF03813;Nrap protein domain 1|Pfam;PF17404;Nrap protein domain 3|Pfam;PF17403;Nrap protein PAP/OAS-like domain|Gene3D;G3DSA:1.10.1410.10;
OG0000764	AO090038000531	AO090038000531						SMART;SM01320;|Pfam;PF14558;ML-like domain|MobiDBLite;mobidb-lite;consensus disorder prediction|Pfam;PF06011;Transient receptor potential (TRP) ion channel
OG0000765	AO090038000524	AO090038000524						SUPERFAMILY;SSF50249;|Pfam;PF00773;RNB domain|SMART;SM00955;
OG0000766	AO090038000476	AO090038000476						Gene3D;G3DSA:3.30.60.180;|SUPERFAMILY;SSF144232;|Pfam;PF01753;MYND finger|ProSiteProfiles;PS50865;Zinc finger MYND-type profile.
OG0000767	AO090038000377	AO090038000377		K18192			ko03029	MobiDBLite;mobidb-lite;consensus disorder prediction|Pfam;PF05176;ATP10 protein
OG0000768	AO090038000333	AO090038000333		K00860	M00176	map01100|map01120|map00920|map00230	ko01000	CDD;cd02027;APSK|Pfam;PF01583;Adenylylsulphate kinase|Gene3D;G3DSA:3.40.50.300;|SUPERFAMILY;SSF52540;|Hamap;MF_00065;Adenylyl-sulfate kinase [cysC].|TIGRFAM;TIGR00455;apsK: adenylyl-sulfate kinase
OG0000769	AO090138000214	AO090138000214		K11230		map02020|map04011	ko01000|ko01001	SUPERFAMILY;SSF56112;|Gene3D;G3DSA:3.30.200.20;|CDD;cd06626;STKc_MEKK4|MobiDBLite;mobidb-lite;consensus disorder prediction|ProSitePatterns;PS00108;Serine/Threonine protein kinases active-site signature.|Coils;Coil;|SMART;SM00220;|ProSiteProfiles;PS50011;Protein kinase domain profile.|ProSitePatterns;PS00107;Protein kinases ATP-binding region signature.|PIRSF;PIRSF037579;|Pfam;PF00069;Protein kin…
OG0000770	AO090038000297	AO090038000297		K21864			ko02000	Gene3D;G3DSA:1.10.238.10;|Pfam;PF00520;Ion transport protein|Coils;Coil;|MobiDBLite;mobidb-lite;consensus disorder prediction|Gene3D;G3DSA:1.20.120.350;|ProSiteProfiles;PS50222;EF-hand calcium-binding domain profile.|SUPERFAMILY;SSF47473;|SUPERFAMILY;SSF81324;|PRINTS;PR00167;Calcium channel signature|Gene3D;G3DSA:1.10.287.70;
OG0000771	AO090038000220	AO090038000220
OG0000772	AO090038000193	AO090038000193						Gene3D;G3DSA:3.30.9.10;|SUPERFAMILY;SSF51905;|Gene3D;G3DSA:3.50.50.60;|SUPERFAMILY;SSF54373;|Pfam;PF01266;FAD dependent oxidoreductase
OG0000773	AO090011000086	AO090011000086						SUPERFAMILY;SSF53756;|Gene3D;G3DSA:3.40.50.2000;|Pfam;PF03033;Glycosyltransferase family 28 N-terminal domain|MobiDBLite;mobidb-lite;consensus disorder prediction|CDD;cd03784;GT1_Gtf_like
OG0000774	AO090011000217	AO090011000217						SUPERFAMILY;SSF55298;|Pfam;PF01042;Endoribonuclease L-PSP|CDD;cd06152;YjgF_YER057c_UK114_like_4|Gene3D;G3DSA:3.30.1330.40;
OG0000775	AO090011000268	AO090011000268						SUPERFAMILY;SSF103473;|CDD;cd06174;MFS|Pfam;PF07690;Major Facilitator Superfamily|MobiDBLite;mobidb-lite;consensus disorder prediction|Gene3D;G3DSA:1.20.1250.20;
OG0000776	AO090011000317	AO090011000317						MobiDBLite;mobidb-lite;consensus disorder prediction
OG0000777	AO090011000330	AO090011000330		K03379		map01120|map01220|map00930	ko01000	Pfam;PF13738;Pyridine nucleotide-disulphide oxidoreductase|SUPERFAMILY;SSF51905;|Gene3D;G3DSA:3.50.50.60;
OG0000778	AO090011000353	AO090011000353						Pfam;PF00135;Carboxylesterase family|Gene3D;G3DSA:3.40.50.1820;|SUPERFAMILY;SSF53474;
OG0000779	AO090011000713	AO090011000713						MobiDBLite;mobidb-lite;consensus disorder prediction|Pfam;PF10067;Predicted membrane protein (DUF2306)
OG0000780	AO090011000771	AO090011000771		K14781			ko01000|ko03009	ProSiteProfiles;PS51194;Superfamilies 1 and 2 helicase C-terminal domain profile.|Gene3D;G3DSA:1.20.120.1080;|Pfam;PF04408;Helicase associated domain (HA2)|SMART;SM00490;|SMART;SM00487;|Gene3D;G3DSA:3.40.50.300;|MobiDBLite;mobidb-lite;consensus disorder prediction|Pfam;PF00271;Helicase conserved C-terminal domain|ProSitePatterns;PS00690;DEAH-box subfamily ATP-dependent helicases signature.|ProSit…
OG0000781	AO090011000812	AO090011000812		K03678		map03018	ko03019	SUPERFAMILY;SSF55666;|Pfam;PF01138;3' exoribonuclease family, domain 1|CDD;cd11368;RNase_PH_RRP45|Gene3D;G3DSA:3.30.230.70;|Pfam;PF03725;3' exoribonuclease family, domain 2|SUPERFAMILY;SSF54211;
OG0000782	AO090011000945	AO090011000945						Pfam;PF04212;MIT (microtubule interacting and transport) domain|Coils;Coil;|SUPERFAMILY;SSF116846;|MobiDBLite;mobidb-lite;consensus disorder prediction|Gene3D;G3DSA:1.20.58.280;
OG0000783	AO090011000953	AO090011000953		K14684			ko02000	Gene3D;G3DSA:1.50.40.10;|ProSiteProfiles;PS50920;Solute carrier (Solcar) repeat profile.|SUPERFAMILY;SSF103506;|PRINTS;PR00926;Mitochondrial carrier protein signature|MobiDBLite;mobidb-lite;consensus disorder prediction|Pfam;PF00153;Mitochondrial carrier protein
OG0000784	AO090206000133	AO090206000133						ProSitePatterns;PS00434;HSF-type DNA-binding domain signature.|SMART;SM00415;|MobiDBLite;mobidb-lite;consensus disorder prediction|SUPERFAMILY;SSF46785;|Pfam;PF00447;HSF-type DNA-binding|Gene3D;G3DSA:1.10.10.10;|PRINTS;PR00056;Heat shock factor (HSF) domain signature
OG0000785	AO090103000429	AO090103000429		K00457	M00044	map01100|map00350|map00360|map00130	ko01000|ko04147	Pfam;PF01261;Xylose isomerase-like TIM barrel|Gene3D;G3DSA:3.20.20.150;|SUPERFAMILY;SSF51658;
OG0000786	AO090103000401	AO090103000401		K00276		map01100|map01110|map00260|map00350|map00360|map00410|map00950|map00960	ko01000	Gene3D;G3DSA:3.10.450.40;|SUPERFAMILY;SSF54416;|Pfam;PF01179;Copper amine oxidase, enzyme domain|ProSitePatterns;PS01164;Copper amine oxidase topaquinone signature.|MobiDBLite;mobidb-lite;consensus disorder prediction|Gene3D;G3DSA:2.70.98.20;|Pfam;PF02727;Copper amine oxidase, N2 domain|SUPERFAMILY;SSF49998;
OG0000787	AO090103000119	AO090103000119		K20238			ko01000	Gene3D;G3DSA:3.40.50.150;|Pfam;PF02353;Mycolic acid cyclopropane synthetase|SUPERFAMILY;SSF53335;|PIRSF;PIRSF003085;|CDD;cd02440;AdoMet_MTases
OG0000788	AO090103000051	AO090103000051		K01758	M00338	map01100|map01130|map01230|map00260|map00270|map00450	ko01000|ko04147	Gene3D;G3DSA:3.40.640.10;|Gene3D;G3DSA:3.90.1150.10;|Pfam;PF01053;Cys/Met metabolism PLP-dependent enzyme|PIRSF;PIRSF001434;|SUPERFAMILY;SSF53383;|CDD;cd00614;CGS_like
OG0000789	AO090103000040	AO090103000040						Coils;Coil;|MobiDBLite;mobidb-lite;consensus disorder prediction
OG0000790	AO090010000683	AO090010000683
OG0000791	AO090010000592	AO090010000592						Gene3D;G3DSA:3.20.20.100;|SUPERFAMILY;SSF51430;|CDD;cd06660;Aldo_ket_red|Pfam;PF00248;Aldo/keto reductase family|PRINTS;PR01577;KCNAB voltage-gated K+ channel beta subunit family signature
OG0000792	AO090010000509	AO090010000509						SUPERFAMILY;SSF53756;|Gene3D;G3DSA:3.40.50.2000;
OG0000793	AO090010000398	AO090010000398						ProSiteProfiles;PS51471;Fe(2+) 2-oxoglutarate dioxygenase domain profile.|SUPERFAMILY;SSF51197;|Gene3D;G3DSA:2.60.120.330;|Pfam;PF03171;2OG-Fe(II) oxygenase superfamily
OG0000794	AO090010000381	AO090010000381		K18097		map01100|map00561	ko01000	PIRSF;PIRSF000097;|Gene3D;G3DSA:3.20.20.100;|Pfam;PF00248;Aldo/keto reductase family|ProSitePatterns;PS00063;Aldo/keto reductase family putative active site signature.|SUPERFAMILY;SSF51430;|PRINTS;PR00069;Aldo-keto reductase signature|CDD;cd06660;Aldo_ket_red
OG0000795	AO090010000336	AO090010000336						Pfam;PF01544;CorA-like Mg2+ transporter protein|Gene3D;G3DSA:1.20.58.340;|SUPERFAMILY;SSF144083;|MobiDBLite;mobidb-lite;consensus disorder prediction
OG0000796	AO090010000328	AO090010000328
OG0000797	AO090010000184	AO090010000184						Pfam;PF00067;Cytochrome P450|SUPERFAMILY;SSF48264;|Gene3D;G3DSA:1.10.630.10;
OG0000798	AO090010000142	AO090010000142						CDD;cd06174;MFS|MobiDBLite;mobidb-lite;consensus disorder prediction|Gene3D;G3DSA:1.20.1250.20;|Pfam;PF07690;Major Facilitator Superfamily|ProSiteProfiles;PS50850;Major facilitator superfamily (MFS) profile.|PRINTS;PR01036;Tetracycline resistance protein TetB signature|Gene3D;G3DSA:1.20.1720.10;|SUPERFAMILY;SSF103473;
OG0000799	AO090012000470	AO090012000470						Pfam;PF14269;Arylsulfotransferase (ASST)
OG0000800	AO090138000152	AO090138000152						MobiDBLite;mobidb-lite;consensus disorder prediction
OG0000801	AO090009000023	AO090009000023						PRINTS;PR00081;Glucose/ribitol dehydrogenase family signature|ProSitePatterns;PS00061;Short-chain dehydrogenases/reductases family signature.|Gene3D;G3DSA:3.40.50.720;|SUPERFAMILY;SSF51735;|PRINTS;PR00080;Short-chain dehydrogenase/reductase (SDR) superfamily signature|Pfam;PF13561;Enoyl-(Acyl carrier protein) reductase
OG0000802	AO090009000050	AO090009000050						Pfam;PF12821;Threonine/Serine exporter, ThrE|Pfam;PF06738;Putative threonine/serine exporter|MobiDBLite;mobidb-lite;consensus disorder prediction
OG0000803	AO090009000068	AO090009000068						MobiDBLite;mobidb-lite;consensus disorder prediction|Gene3D;G3DSA:1.20.1250.20;|Pfam;PF07690;Major Facilitator Superfamily|ProSiteProfiles;PS50850;Major facilitator superfamily (MFS) profile.|CDD;cd06174;MFS|SUPERFAMILY;SSF103473;
OG0000804	AO090009000071	AO090009000071						SUPERFAMILY;SSF55048;|Gene3D;G3DSA:3.10.129.110;|Pfam;PF07993;Male sterility protein|SUPERFAMILY;SSF50129;|ProSiteProfiles;PS50075;Carrier protein (CP) domain profile.|SUPERFAMILY;SSF51735;|SMART;SM00829;|Pfam;PF00109;Beta-ketoacyl synthase, N-terminal domain|SMART;SM00827;Acyl transferase domain in polyketide synthase (PKS) enzymes.|CDD;cd05195;enoyl_red|Pfam;PF08242;Methyltransferase domain|Gen…
OG0000805	AO090009000100	AO090009000100						Coils;Coil;|SUPERFAMILY;SSF56112;|MobiDBLite;mobidb-lite;consensus disorder prediction|Gene3D;G3DSA:1.10.510.10;
OG0000806	AO090009000109	AO090009000109						TIGRFAM;TIGR00003;TIGR00003: copper ion binding protein|CDD;cd02094;P-type_ATPase_Cu-like|MobiDBLite;mobidb-lite;consensus disorder prediction|SFLD;SFLDF00027;p-type atpase|Gene3D;G3DSA:3.40.50.1000;|SUPERFAMILY;SSF81665;|TIGRFAM;TIGR01525;ATPase-IB_hvy: heavy metal translocating P-type ATPase|CDD;cd00371;HMA|SUPERFAMILY;SSF81653;|PRINTS;PR00119;P-type cation-transporting ATPase superfamily signa…
OG0000807	AO090009000111	AO090009000111						SUPERFAMILY;SSF102588;|Gene3D;G3DSA:3.40.50.10320;|Pfam;PF02585;GlcNAc-PI de-N-acetylase
OG0000808	AO090009000113	AO090009000113		K00022	M00087	map01100|map01110|map01120|map01130|map01212|map00650|map00062|map00071|map00280|map00310|map00380|map00281|map00930	ko01000	Pfam;PF00725;3-hydroxyacyl-CoA dehydrogenase, C-terminal domain|Gene3D;G3DSA:1.10.1040.10;|ProSitePatterns;PS00067;3-hydroxyacyl-CoA dehydrogenase signature.|SUPERFAMILY;SSF51735;|SUPERFAMILY;SSF48179;|Coils;Coil;|Pfam;PF02737;3-hydroxyacyl-CoA dehydrogenase, NAD binding domain|Gene3D;G3DSA:3.40.50.720;
OG0000809	AO090009000114	AO090009000114						SMART;SM00135;|SUPERFAMILY;SSF101898;|Gene3D;G3DSA:2.120.10.30;
OG0000810	AO090009000122	AO090009000122						SUPERFAMILY;SSF55729;|Pfam;PF13673;Acetyltransferase (GNAT) domain|Gene3D;G3DSA:3.40.630.30;|ProSiteProfiles;PS51186;Gcn5-related N-acetyltransferase (GNAT) domain profile.
OG0000811	AO090009000123	AO090009000123						CDD;cd07035;TPP_PYR_POX_like|Pfam;PF02775;Thiamine pyrophosphate enzyme, C-terminal TPP binding domain|SUPERFAMILY;SSF52518;|SUPERFAMILY;SSF52467;|Gene3D;G3DSA:3.40.50.1220;|Pfam;PF00205;Thiamine pyrophosphate enzyme, central domain|CDD;cd02002;TPP_BFDC|Pfam;PF02776;Thiamine pyrophosphate enzyme, N-terminal TPP binding domain|Gene3D;G3DSA:3.40.50.970;
OG0000812	AO090009000129	AO090009000129						MobiDBLite;mobidb-lite;consensus disorder prediction
OG0000813	AO090009000130	AO090009000130
OG0000814	AO090009000132	AO090009000132						Gene3D;G3DSA:1.20.1440.110;|Gene3D;G3DSA:3.40.50.1820;|SUPERFAMILY;SSF53474;|Pfam;PF12697;Alpha/beta hydrolase family
OG0000815	AO090009000133	AO090009000133						ProSitePatterns;PS00463;Zn(2)-C6 fungal-type DNA-binding domain signature.|SUPERFAMILY;SSF57701;|Pfam;PF00172;Fungal Zn(2)-Cys(6) binuclear cluster domain|Gene3D;G3DSA:4.10.240.10;|ProSiteProfiles;PS50048;Zn(2)-C6 fungal-type DNA-binding domain profile.|SMART;SM00066;|CDD;cd00067;GAL4
OG0000816	AO090009000136	AO090009000136		K00003	M00018	map01100|map01110|map01120|map01130|map01230|map00260|map00270|map00300	ko01000	PIRSF;PIRSF036497;|ProSitePatterns;PS01042;Homoserine dehydrogenase signature.|Gene3D;G3DSA:3.40.50.720;|SUPERFAMILY;SSF55347;|SUPERFAMILY;SSF51735;|Pfam;PF03447;Homoserine dehydrogenase, NAD binding domain|Pfam;PF00742;Homoserine dehydrogenase|Gene3D;G3DSA:3.30.360.10;
OG0000817	AO090009000138	AO090009000138						CDD;cd06174;MFS|MobiDBLite;mobidb-lite;consensus disorder prediction|Pfam;PF07690;Major Facilitator Superfamily|SUPERFAMILY;SSF103473;|Gene3D;G3DSA:1.20.1250.20;
OG0000818	AO090009000139	AO090009000139		K00295		map01100|map00670	ko01000	Pfam;PF02882;Tetrahydrofolate dehydrogenase/cyclohydrolase, NAD(P)-binding domain|Gene3D;G3DSA:3.40.50.720;|Pfam;PF00763;Tetrahydrofolate dehydrogenase/cyclohydrolase, catalytic domain|SUPERFAMILY;SSF51735;|SUPERFAMILY;SSF53223;|Gene3D;G3DSA:3.40.50.10860;
OG0000819	AO090009000149	AO090009000149		K11187		map04146	ko01000	ProSiteProfiles;PS51352;Thioredoxin domain profile.|Pfam;PF08534;Redoxin|Gene3D;G3DSA:3.40.30.10;|CDD;cd03013;PRX5_like|SUPERFAMILY;SSF52833;
OG0000820	AO090009000151	AO090009000151						Pfam;PF01722;BolA-like protein|Gene3D;G3DSA:3.10.20.90;|SUPERFAMILY;SSF82657;
OG0000821	AO090009000153	AO090009000153						Gene3D;G3DSA:3.40.50.720;|Gene3D;G3DSA:3.90.25.10;|SUPERFAMILY;SSF51735;|CDD;cd05251;NmrA_like_SDR_a|Pfam;PF05368;NmrA-like family
OG0000822	AO090009000159	AO090009000159						SUPERFAMILY;SSF53448;|Gene3D;G3DSA:3.90.550.10;
OG0000823	AO090009000166	AO090009000166		K16584			ko03036	Coils;Coil;
OG0000824	AO090009000168	AO090009000168						CDD;cd06167;LabA_like|MobiDBLite;mobidb-lite;consensus disorder prediction
OG0000825	AO090009000171	AO090009000171						Pfam;PF17283;SprT-like zinc ribbon domain|Coils;Coil;|Pfam;PF10263;SprT-like family|SMART;SM00731;|MobiDBLite;mobidb-lite;consensus disorder prediction
OG0000826	AO090009000174	AO090009000174	fks1	K00706		map01100|map00500|map04011	ko01000|ko01003	Pfam;PF02364;1,3-beta-glucan synthase component|Pfam;PF14288;1,3-beta-glucan synthase subunit FKS1, domain-1|MobiDBLite;mobidb-lite;consensus disorder prediction|SMART;SM01205;
OG0000827	AO090009000187	AO090009000187						MobiDBLite;mobidb-lite;consensus disorder prediction
OG0000828	AO090009000188	AO090009000188		K18587				Gene3D;G3DSA:1.10.357.10;|MobiDBLite;mobidb-lite;consensus disorder prediction|Pfam;PF08511;COQ9|TIGRFAM;TIGR02396;diverge_rpsU: rpsU-divergently transcribed protein
OG0000829	AO090009000191	AO090009000191						SUPERFAMILY;SSF50729;|SMART;SM00233;|Pfam;PF00169;PH domain|Gene3D;G3DSA:2.30.29.30;|MobiDBLite;mobidb-lite;consensus disorder prediction|Coils;Coil;|ProSiteProfiles;PS50003;PH domain profile.|CDD;cd13311;PH_Slm1
OG0000830	AO090009000196	AO090009000196						MobiDBLite;mobidb-lite;consensus disorder prediction
OG0000831	AO090009000197	AO090009000197						MobiDBLite;mobidb-lite;consensus disorder prediction|Pfam;PF10176;Protein of unknown function (DUF2370)
OG0000832	AO090009000201	AO090009000201		K01868		map00970	ko01000|ko01007|ko03016	Hamap;MF_00184;Threonine--tRNA ligase [thrS].|MobiDBLite;mobidb-lite;consensus disorder prediction|Gene3D;G3DSA:3.40.50.800;|SUPERFAMILY;SSF81271;|TIGRFAM;TIGR00418;thrS: threonine--tRNA ligase|Gene3D;G3DSA:3.30.930.10;|Gene3D;G3DSA:3.10.20.30;|CDD;cd01667;TGS_ThrRS_N|Pfam;PF07973;Threonyl and Alanyl tRNA synthetase second additional domain|CDD;cd00771;ThrRS_core|SUPERFAMILY;SSF55186;|Gene3D;G3DS…
OG0000833	AO090009000205	AO090009000205		K11244		map04011|map04139		SMART;SM00321;|MobiDBLite;mobidb-lite;consensus disorder prediction|Pfam;PF01822;WSC domain|ProSiteProfiles;PS51212;WSC domain profile.
OG0000834	AO090009000209	AO090009000209						MobiDBLite;mobidb-lite;consensus disorder prediction
OG0000835	AO090009000211	AO090009000211		K00681		map01100|map00430|map00460|map00480	ko01000|ko01002	Gene3D;G3DSA:3.60.20.40;|Pfam;PF01019;Gamma-glutamyltranspeptidase|Gene3D;G3DSA:1.10.246.130;|PRINTS;PR01210;Gamma-glutamyltranspeptidase signature|SUPERFAMILY;SSF56235;
OG0000836	AO090009000213	AO090009000213						CDD;cd06174;MFS|ProSiteProfiles;PS50850;Major facilitator superfamily (MFS) profile.|Pfam;PF07690;Major Facilitator Superfamily|MobiDBLite;mobidb-lite;consensus disorder prediction|SUPERFAMILY;SSF103473;
OG0000837	AO090009000215	AO090009000215		K01194		map01100|map00500	ko01000|ko00537	Gene3D;G3DSA:1.50.10.10;|SUPERFAMILY;SSF48208;|Pfam;PF07492;Neutral trehalase Ca2+ binding domain|MobiDBLite;mobidb-lite;consensus disorder prediction|PRINTS;PR00744;Glycosyl hydrolase family 37 signature|ProSitePatterns;PS00928;Trehalase signature 2.|Pfam;PF01204;Trehalase|ProSitePatterns;PS00927;Trehalase signature 1.
OG0000838	AO090009000218	AO090009000218		K18342			ko01000|ko04121	MobiDBLite;mobidb-lite;consensus disorder prediction|SUPERFAMILY;SSF54001;|Coils;Coil;|Pfam;PF02338;OTU-like cysteine protease|Gene3D;G3DSA:3.90.70.80;|ProSiteProfiles;PS50802;OTU domain profile.
OG0000839	AO090009000219	AO090009000219		K01637	M00012	map01100|map01110|map01120|map01200|map00630	ko01000	ProSitePatterns;PS00161;Isocitrate lyase signature.|SUPERFAMILY;SSF51621;|PIRSF;PIRSF001362;|Gene3D;G3DSA:1.10.10.850;|TIGRFAM;TIGR01346;isocit_lyase: isocitrate lyase|Pfam;PF00463;Isocitrate lyase family|Gene3D;G3DSA:3.20.20.60;
OG0000840	AO090009000222	AO090009000222		K17819		map01100|map00906	ko01000	Pfam;PF00171;Aldehyde dehydrogenase family|SUPERFAMILY;SSF53720;|Gene3D;G3DSA:3.40.605.10;|CDD;cd07135;ALDH_F14-YMR110C|Gene3D;G3DSA:3.40.309.10;|PIRSF;PIRSF036492;
OG0000841	AO090009000226	AO090009000226		K11654			ko01000|ko03021|ko03036	ProSiteProfiles;PS51194;Superfamilies 1 and 2 helicase C-terminal domain profile.|ProSiteProfiles;PS51192;Superfamilies 1 and 2 helicase ATP-binding type-1 domain profile.|SUPERFAMILY;SSF101224;|Gene3D;G3DSA:3.40.50.10810;|SMART;SM00487;|ProSiteProfiles;PS51293;SANT domain profile.|Gene3D;G3DSA:3.40.50.300;|MobiDBLite;mobidb-lite;consensus disorder prediction|Pfam;PF00271;Helicase conserved C-ter…
OG0000842	AO090009000228	AO090009000228	pepAb					CDD;cd06097;Aspergillopepsin_like|Pfam;PF00026;Eukaryotic aspartyl protease|SUPERFAMILY;SSF50630;|Gene3D;G3DSA:2.40.70.10;|ProSiteProfiles;PS51767;Peptidase family A1 domain profile.|PRINTS;PR00792;Pepsin (A1) aspartic protease family signature
OG0000843	AO090009000229	AO090009000229		K15507			ko01000|ko03009	SUPERFAMILY;SSF75217;|Pfam;PF08032;RNA 2'-O ribose methyltransferase substrate binding|Gene3D;G3DSA:3.40.1280.10;|Pfam;PF00588;SpoU rRNA Methylase family|MobiDBLite;mobidb-lite;consensus disorder prediction|SUPERFAMILY;SSF55315;|SMART;SM00967;
OG0000844	AO090009000230	AO090009000230						ProSiteProfiles;PS51194;Superfamilies 1 and 2 helicase C-terminal domain profile.|Gene3D;G3DSA:3.40.50.10810;|SMART;SM00490;|Gene3D;G3DSA:3.40.50.300;|MobiDBLite;mobidb-lite;consensus disorder prediction|Pfam;PF00271;Helicase conserved C-terminal domain|Gene3D;G3DSA:3.30.40.10;|SUPERFAMILY;SSF54160;|Pfam;PF15446;PHD/FYVE-zinc-finger like domain|Gene3D;G3DSA:2.40.50.40;|SUPERFAMILY;SSF57903;|SMART…
OG0000845	AO090009000231	AO090009000231						ProSiteProfiles;PS50103;Zinc finger C3H1-type profile.|MobiDBLite;mobidb-lite;consensus disorder prediction
OG0000846	AO090009000232	AO090009000232		K17413			ko03011	Pfam;PF10213;Mitochondrial ribosomal subunit protein
OG0000847	AO090009000234	AO090009000234		K07432	M00055	map01100|map00510|map00513	ko01000|ko01003	SUPERFAMILY;SSF53756;|Gene3D;G3DSA:3.40.50.2000;|Pfam;PF04101;Glycosyltransferase family 28 C-terminal domain
OG0000848	AO090009000235	AO090009000235	arpA	K16575			ko03036|ko04812|ko04147	ProSitePatterns;PS01132;Actins and actin-related proteins signature.|PRINTS;PR00190;Actin signature|Pfam;PF00022;Actin|Gene3D;G3DSA:3.30.420.40;|Gene3D;G3DSA:3.90.640.10;|CDD;cd00012;NBD_sugar-kinase_HSP70_actin|SMART;SM00268;|SUPERFAMILY;SSF53067;
OG0000849	AO090009000236	AO090009000236						MobiDBLite;mobidb-lite;consensus disorder prediction|Pfam;PF12223;Protein of unknown function (DUF3602)
OG0000850	AO090009000239	AO090009000239						SMART;SM01320;|MobiDBLite;mobidb-lite;consensus disorder prediction|Pfam;PF06011;Transient receptor potential (TRP) ion channel|Pfam;PF14558;ML-like domain
OG0000851	AO090009000242	AO090009000242		K13179			ko01000|ko03041|ko03009	ProSiteProfiles;PS51194;Superfamilies 1 and 2 helicase C-terminal domain profile.|SMART;SM01178;|ProSiteProfiles;PS51192;Superfamilies 1 and 2 helicase ATP-binding type-1 domain profile.|Pfam;PF00270;DEAD/DEAH box helicase|ProSitePatterns;PS00039;DEAD-box subfamily ATP-dependent helicases signature.|SMART;SM00487;|Gene3D;G3DSA:3.40.50.300;|MobiDBLite;mobidb-lite;consensus disorder prediction|Pfam…
OG0000852	AO090009000246	AO090009000246
OG0000853	AO090009000247	AO090009000247						MobiDBLite;mobidb-lite;consensus disorder prediction
OG0000854	AO090009000248	AO090009000248						Gene3D;G3DSA:3.60.15.10;|SUPERFAMILY;SSF56281;
OG0000855	AO090009000253	AO090009000253						MobiDBLite;mobidb-lite;consensus disorder prediction
OG0000856	AO090009000719	AO090009000719		K12597		map03018	ko03019|ko03016	ProSiteProfiles;PS50158;Zinc finger CCHC-type profile.|Gene3D;G3DSA:4.10.60.10;|SMART;SM00343;|SUPERFAMILY;SSF57756;|MobiDBLite;mobidb-lite;consensus disorder prediction
OG0000857	AO090009000258	AO090009000258						MobiDBLite;mobidb-lite;consensus disorder prediction
OG0000858	AO090009000259	AO090009000259		K20526			ko04131	CDD;cd00014;CH|ProSiteProfiles;PS50021;Calponin homology domain profile.|Pfam;PF00307;Calponin homology (CH) domain|SMART;SM00033;|MobiDBLite;mobidb-lite;consensus disorder prediction|Gene3D;G3DSA:1.10.418.10;|Coils;Coil;|SUPERFAMILY;SSF47576;|PRINTS;PR00888;Smooth muscle protein/calponin family signature
OG0000859	AO090009000260	AO090009000260						MobiDBLite;mobidb-lite;consensus disorder prediction
OG0000860	AO090009000261	AO090009000261						MobiDBLite;mobidb-lite;consensus disorder prediction
OG0000861	AO090009000262	AO090009000262		K20352			ko04131|ko02000
OG0000862	AO090009000267	AO090009000267						MobiDBLite;mobidb-lite;consensus disorder prediction
OG0000863	AO090009000269	AO090009000269		K01915		map01100|map01120|map01230|map00630|map00910|map00250|map00220|map02020|map04217|map04724|map04727	ko01000|ko04147	ProSitePatterns;PS00181;Glutamine synthetase putative ATP-binding region signature.|Pfam;PF00120;Glutamine synthetase, catalytic domain|Gene3D;G3DSA:3.30.590.40;|SMART;SM01230;|ProSitePatterns;PS00180;Glutamine synthetase signature 1.|Pfam;PF03951;Glutamine synthetase, beta-Grasp domain|Gene3D;G3DSA:3.10.20.70;|SUPERFAMILY;SSF54368;|SUPERFAMILY;SSF55931;
OG0000864	AO090009000270	AO090009000270						MobiDBLite;mobidb-lite;consensus disorder prediction|Gene3D;G3DSA:1.20.1250.20;|Pfam;PF07690;Major Facilitator Superfamily|ProSiteProfiles;PS50850;Major facilitator superfamily (MFS) profile.|CDD;cd06174;MFS|SUPERFAMILY;SSF103473;
OG0000865	AO090009000284	AO090009000284						Pfam;PF05832;Eukaryotic protein of unknown function (DUF846)
OG0000866	AO090009000286	AO090009000286						SMART;SM00463;|SMART;SM01162;|Gene3D;G3DSA:3.30.1370.110;|SMART;SM00356;|ProSiteProfiles;PS50103;Zinc finger C3H1-type profile.|Pfam;PF01713;Smr domain|MobiDBLite;mobidb-lite;consensus disorder prediction|SUPERFAMILY;SSF160443;|ProSiteProfiles;PS50828;Smr domain profile.|Pfam;PF08590;Domain of unknown function (DUF1771)|SUPERFAMILY;SSF90229;|Gene3D;G3DSA:4.10.1000.10;
OG0000867	AO090009000287	AO090009000287						MobiDBLite;mobidb-lite;consensus disorder prediction|Pfam;PF09335;SNARE associated Golgi protein
OG0000868	AO090009000288	AO090009000288		K11450		map04714	ko01000|ko03036	Gene3D;G3DSA:3.90.660.10;|Pfam;PF04433;SWIRM domain|SUPERFAMILY;SSF54373;|SUPERFAMILY;SSF47095;|ProSiteProfiles;PS50118;HMG boxes A and B DNA-binding domains profile.|Gene3D;G3DSA:1.10.10.10;|MobiDBLite;mobidb-lite;consensus disorder prediction|SUPERFAMILY;SSF46689;|ProSiteProfiles;PS50934;SWIRM domain profile.|Gene3D;G3DSA:3.50.50.60;|CDD;cd00084;HMG-box|Pfam;PF01593;Flavin containing amine oxid…
OG0000869	AO090009000289	AO090009000289		K00384		map00450	ko01000	PRINTS;PR00469;Pyridine nucleotide disulphide reductase class-II signature|PRINTS;PR00368;FAD-dependent pyridine nucleotide reductase signature|TIGRFAM;TIGR01292;TRX_reduct: thioredoxin-disulfide reductase|ProSitePatterns;PS00573;Pyridine nucleotide-disulphide oxidoreductases class-II active site.|MobiDBLite;mobidb-lite;consensus disorder prediction|Pfam;PF07992;Pyridine nucleotide-disulphide oxi…
OG0000870	AO090009000291	AO090009000291	kexB	K01341			ko01000|ko01002|ko03110	Gene3D;G3DSA:2.60.120.260;|ProSitePatterns;PS00137;Serine proteases, subtilase family, histidine active site.|SUPERFAMILY;SSF49785;|Gene3D;G3DSA:3.40.50.200;|Pfam;PF01483;Proprotein convertase P-domain|MobiDBLite;mobidb-lite;consensus disorder prediction|Pfam;PF00082;Subtilase family|CDD;cd04059;Peptidases_S8_Protein_convertases_Kexins_Furin...|ProSitePatterns;PS00138;Serine proteases, subtilase …
OG0000871	AO090009000294	AO090009000294		K06126		map01100|map01110|map00130	ko01000	Hamap;MF_03193;Ubiquinone biosynthesis monooxygenase COQ6, mitochondrial [COQ6].|TIGRFAM;TIGR01988;Ubi-OHases: ubiquinone biosynthesis hydroxylase, UbiH/UbiF/VisC/COQ6 family|Pfam;PF01494;FAD binding domain|Gene3D;G3DSA:3.50.50.60;|PRINTS;PR00420;Aromatic-ring hydroxylase (flavoprotein monooxygenase) signature|ProSitePatterns;PS01304;ubiH/COQ6 monooxygenase family signature.|SUPERFAMILY;SSF51905;
OG0000872	AO090009000297	AO090009000297						ProSiteProfiles;PS50112;PAS repeat profile.|Pfam;PF00320;GATA zinc finger|SUPERFAMILY;SSF55785;|ProSitePatterns;PS00344;GATA-type zinc finger domain.|ProSiteProfiles;PS50114;GATA-type zinc finger domain profile.|MobiDBLite;mobidb-lite;consensus disorder prediction|SUPERFAMILY;SSF57716;|Gene3D;G3DSA:3.30.50.10;|Coils;Coil;|TIGRFAM;TIGR00229;sensory_box: PAS domain S-box protein|SMART;SM00401;|Gene…
OG0000873	AO090009000298	AO090009000298						Coils;Coil;|MobiDBLite;mobidb-lite;consensus disorder prediction
OG0000874	AO090009000299	AO090009000299						CDD;cd00322;FNR_like|ProSiteProfiles;PS51384;Ferredoxin reductase-type FAD binding domain profile.|Pfam;PF08030;Ferric reductase NAD binding domain|MobiDBLite;mobidb-lite;consensus disorder prediction|SUPERFAMILY;SSF52343;|Gene3D;G3DSA:3.40.50.80;
OG0000875	AO090009000301	AO090009000301						TIGRFAM;TIGR01489;DKMTPPase-SF: 2,3-diketo-5-methylthio-1-phosphopentane phosphatase|SUPERFAMILY;SSF56784;|TIGRFAM;TIGR01488;HAD-SF-IB: HAD phosphoserine phosphatase-like hydrolase, family IB|Pfam;PF12710;haloacid dehalogenase-like hydrolase|Gene3D;G3DSA:3.40.50.1000;|Gene3D;G3DSA:3.90.1470.20;
OG0000876	AO090009000308	AO090009000308		K01930		map01100|map00790|map01523	ko01000	PIRSF;PIRSF038895;|Pfam;PF08245;Mur ligase middle domain|ProSitePatterns;PS01012;Folylpolyglutamate synthase signature 2.|Gene3D;G3DSA:3.90.190.20;|SUPERFAMILY;SSF53244;|TIGRFAM;TIGR01499;folC: bifunctional protein FolC|Gene3D;G3DSA:3.40.1190.10;|SUPERFAMILY;SSF53623;
OG0000877	AO090009000310	AO090009000310						Gene3D;G3DSA:2.40.240.110;|MobiDBLite;mobidb-lite;consensus disorder prediction
OG0000878	AO090009000311	AO090009000311	vps5	K17917		map04144	ko04131	SMART;SM00312;|Gene3D;G3DSA:3.30.1520.10;|SUPERFAMILY;SSF64268;|Pfam;PF09325;Vps5 C terminal like|CDD;cd07627;BAR_Vps5p|MobiDBLite;mobidb-lite;consensus disorder prediction|Coils;Coil;|Pfam;PF00787;PX domain|Gene3D;G3DSA:1.20.1270.60;|ProSiteProfiles;PS50195;PX domain profile.|SUPERFAMILY;SSF103657;
OG0000879	AO090009000312	AO090009000312		K08964		map01100|map00270	ko01000	SUPERFAMILY;SSF53639;|Gene3D;G3DSA:3.40.225.10;|MobiDBLite;mobidb-lite;consensus disorder prediction|Hamap;MF_03116;Methylthioribulose-1-phosphate dehydratase [APIP].|Pfam;PF00596;Class II Aldolase and Adducin N-terminal domain|TIGRFAM;TIGR03328;salvage_mtnB: methylthioribulose-1-phosphate dehydratase|SMART;SM01007;
OG0000880	AO090009000318	AO090009000318		K03847	M00055	map01100|map00510|map00513	ko01000|ko01003	Pfam;PF03901;Alg9-like mannosyltransferase family
OG0000881	AO090009000320	AO090009000320	creB	K11872			ko01000|ko01002|ko04121	ProSiteProfiles;PS50235;Ubiquitin specific protease (USP) domain profile.|ProSitePatterns;PS00972;Ubiquitin specific protease (USP) domain signature 1.|ProSitePatterns;PS00973;Ubiquitin specific protease (USP) domain signature 2.|MobiDBLite;mobidb-lite;consensus disorder prediction|SUPERFAMILY;SSF54001;|Pfam;PF00443;Ubiquitin carboxyl-terminal hydrolase|Coils;Coil;|CDD;cd02663;Peptidase_C19G|Gene…
OG0000882	AO090009000322	AO090009000322						CDD;cd06174;MFS|ProSiteProfiles;PS50850;Major facilitator superfamily (MFS) profile.|Pfam;PF07690;Major Facilitator Superfamily|SUPERFAMILY;SSF103473;|Gene3D;G3DSA:1.20.1250.20;
OG0000883	AO090009000324	AO090009000324		K01624	M00001|M00003|M00344	map01100|map01110|map01120|map01130|map01200|map01230|map00010|map00030|map00051|map00710|map00680	ko01000	Pfam;PF01116;Fructose-bisphosphate aldolase class-II|CDD;cd00947;TBP_aldolase_IIB|PIRSF;PIRSF001359;|SUPERFAMILY;SSF51569;|Gene3D;G3DSA:3.20.20.70;
OG0000884	AO090009000325	AO090009000325		K02830		map04111|map04113|map04218	ko01000|ko03400	Pfam;PF02144;Repair protein Rad1/Rec1/Rad17|PRINTS;PR01245;Repair protein Rad1/Rec1 family signature|MobiDBLite;mobidb-lite;consensus disorder prediction
OG0000885	AO090009000327	AO090009000327		K06062		map04330|map04919|map05203|map05166	ko01000|ko03021|ko03036	SUPERFAMILY;SSF55729;|Gene3D;G3DSA:1.20.920.10;|SMART;SM00297;|ProSitePatterns;PS00633;Bromodomain signature.|MobiDBLite;mobidb-lite;consensus disorder prediction|ProSiteProfiles;PS50014;Bromodomain profile.|Pfam;PF00439;Bromodomain|Pfam;PF00583;Acetyltransferase (GNAT) family|CDD;cd05509;Bromo_gcn5_like|Gene3D;G3DSA:3.40.630.30;|PRINTS;PR00503;Bromodomain signature|CDD;cd04301;NAT_SF|ProSiteProf…
OG0000886	AO090009000328	AO090009000328	rgsB					SMART;SM00315;|ProSiteProfiles;PS50132;RGS domain profile.|Pfam;PF00615;Regulator of G protein signaling domain|MobiDBLite;mobidb-lite;consensus disorder prediction|SUPERFAMILY;SSF48097;
OG0000887	AO090009000329	AO090009000329		K12180			ko04121	SMART;SM00088;|SMART;SM00753;motif in proteasome subunits, Int-6, Nip-1 and TRIP-15|Gene3D;G3DSA:1.25.40.570;|MobiDBLite;mobidb-lite;consensus disorder prediction
OG0000888	AO090009000330	AO090009000330		K17686		map04016|map01524	ko01000	TIGRFAM;TIGR00003;TIGR00003: copper ion binding protein|CDD;cd02094;P-type_ATPase_Cu-like|MobiDBLite;mobidb-lite;consensus disorder prediction|SFLD;SFLDF00027;p-type atpase|Gene3D;G3DSA:3.40.50.1000;|SUPERFAMILY;SSF81665;|TIGRFAM;TIGR01525;ATPase-IB_hvy: heavy metal translocating P-type ATPase|SUPERFAMILY;SSF56784;|SUPERFAMILY;SSF81653;|PRINTS;PR00119;P-type cation-transporting ATPase superfamily…
OG0000889	AO090009000332	AO090009000332						MobiDBLite;mobidb-lite;consensus disorder prediction|Pfam;PF09184;PPP4R2
OG0000890	AO090009000333	AO090009000333		K11808		map01100|map01110|map00230	ko01000	SUPERFAMILY;SSF51246;|Pfam;PF02222;ATP-grasp domain|ProSiteProfiles;PS50975;ATP-grasp fold profile.|Pfam;PF00731;AIR carboxylase|Gene3D;G3DSA:3.30.1490.20;|Hamap;MF_01929;N5-carboxyaminoimidazole ribonucleotide mutase [purE].|TIGRFAM;TIGR01161;purK: phosphoribosylaminoimidazole carboxylase, ATPase subunit|SUPERFAMILY;SSF52255;|SMART;SM01001;|Gene3D;G3DSA:3.40.50.7700;|Gene3D;G3DSA:3.40.50.20;|TIG…
OG0000891	AO090009000335	AO090009000335						Pfam;PF04082;Fungal specific transcription factor domain|SMART;SM00906;|CDD;cd12148;fungal_TF_MHR
OG0000892	AO090009000339	AO090009000339						CDD;cd06174;MFS|Pfam;PF07690;Major Facilitator Superfamily|SUPERFAMILY;SSF103473;|Gene3D;G3DSA:1.20.1250.20;
OG0000893	AO090009000342	AO090009000342		K17989	M00570	map01100|map01110|map01130|map01200|map01230|map00260|map00270|map00290	ko01000	ProSitePatterns;PS00165;Serine/threonine dehydratases pyridoxal-phosphate attachment site.|Gene3D;G3DSA:3.40.50.1100;|Pfam;PF00291;Pyridoxal-phosphate dependent enzyme|CDD;cd06448;L-Ser-dehyd|SUPERFAMILY;SSF53686;
OG0000894	AO090009000343	AO090009000343						Coils;Coil;|Pfam;PF00350;Dynamin family|SUPERFAMILY;SSF52540;
OG0000895	AO090009000345	AO090009000345		K09527			ko03110	Pfam;PF14559;Tetratricopeptide repeat|PRINTS;PR00625;DnaJ domain signature|SUPERFAMILY;SSF46565;|CDD;cd06257;DnaJ|Gene3D;G3DSA:1.10.287.110;|Pfam;PF13174;Tetratricopeptide repeat|Pfam;PF00515;Tetratricopeptide repeat|MobiDBLite;mobidb-lite;consensus disorder prediction|ProSiteProfiles;PS50005;TPR repeat profile.|Pfam;PF00226;DnaJ domain|ProSiteProfiles;PS50293;TPR repeat region circular profile.|…
OG0000896	AO090009000348	AO090009000348		K20475			ko04131	Pfam;PF08314;Secretory pathway protein Sec39|MobiDBLite;mobidb-lite;consensus disorder prediction
OG0000897	AO090009000352	AO090009000352						Gene3D;G3DSA:1.20.1440.30;|PIRSF;PIRSF036794;|Gene3D;G3DSA:3.40.1660.10;|Pfam;PF05139;Erythromycin esterase|SUPERFAMILY;SSF159501;|Gene3D;G3DSA:3.30.1870.10;
OG0000898	AO090009000354	AO090009000354						MobiDBLite;mobidb-lite;consensus disorder prediction
OG0000899	AO090009000356	AO090009000356	bgl1	K05349		map01100|map01110|map00500|map00460|map00940	ko01000	Pfam;PF14310;Fibronectin type III-like domain|SUPERFAMILY;SSF52279;|Pfam;PF01915;Glycosyl hydrolase family 3 C-terminal domain|PRINTS;PR00133;Glycosyl hydrolase family 3 signature|SMART;SM01217;|Gene3D;G3DSA:2.60.40.10;|MobiDBLite;mobidb-lite;consensus disorder prediction|Gene3D;G3DSA:3.20.20.300;|Pfam;PF00933;Glycosyl hydrolase family 3 N terminal domain|Gene3D;G3DSA:3.40.50.1700;|ProSitePattern…
OG0000900	AO090009000360	AO090009000360						Pfam;PF04082;Fungal specific transcription factor domain|SMART;SM00066;|SUPERFAMILY;SSF57701;|PRINTS;PR00755;Aflatoxin biosynthesis regulatory protein signature|MobiDBLite;mobidb-lite;consensus disorder prediction|SMART;SM00906;|Gene3D;G3DSA:4.10.240.10;|ProSiteProfiles;PS50048;Zn(2)-C6 fungal-type DNA-binding domain profile.|ProSitePatterns;PS00463;Zn(2)-C6 fungal-type DNA-binding domain signatu…
OG0000901	AO090009000365	AO090009000365						Pfam;PF11274;Protein of unknown function (DUF3074)|CDD;cd08864;SRPBCC_DUF3074|ProSiteProfiles;PS50848;START domain profile.|CDD;cd14686;bZIP|MobiDBLite;mobidb-lite;consensus disorder prediction|Coils;Coil;|SUPERFAMILY;SSF55961;|Gene3D;G3DSA:3.30.530.20;
OG0000902	AO090009000370	AO090009000370						Coils;Coil;|MobiDBLite;mobidb-lite;consensus disorder prediction
OG0000903	AO090009000371	AO090009000371						MobiDBLite;mobidb-lite;consensus disorder prediction
OG0000904	AO090009000372	AO090009000372						Pfam;PF14611;Mitochondrial inner-membrane-bound regulator|MobiDBLite;mobidb-lite;consensus disorder prediction
OG0000905	AO090009000373	AO090009000373						Gene3D;G3DSA:3.20.20.80;|SUPERFAMILY;SSF51445;
OG0000906	AO090009000376	AO090009000376		K18083		map01100|map00562|map04070|map04138	ko01000|ko01009	SUPERFAMILY;SSF50729;|ProSiteProfiles;PS51339;Myotubularin phosphatase domain.|Gene3D;G3DSA:2.30.29.30;|MobiDBLite;mobidb-lite;consensus disorder prediction|SUPERFAMILY;SSF52799;|ProSitePatterns;PS00383;Tyrosine specific protein phosphatases active site.|Pfam;PF06602;Myotubularin-like phosphatase domain
OG0000907	AO090009000378	AO090009000378		K01890		map00970	ko01000|ko01007|ko03016	CDD;cd00769;PheRS_beta_core|Gene3D;G3DSA:3.30.930.10;|SUPERFAMILY;SSF46955;|SMART;SM00873;|SMART;SM00874;|SUPERFAMILY;SSF55681;|Gene3D;G3DSA:3.30.56.10;|Pfam;PF03484;tRNA synthetase B5 domain|Pfam;PF03483;B3/4 domain|Gene3D;G3DSA:3.50.40.10;|TIGRFAM;TIGR00471;pheT_arch: phenylalanine--tRNA ligase, beta subunit|ProSiteProfiles;PS51483;B5 domain profile.|SUPERFAMILY;SSF56037;
OG0000908	AO090009000379	AO090009000379		K03456		map03015|map04350|map04390|map04391|map04071|map04151|map04152|map04111|map04113|map04114|map04530|map04261|map04728|map04730|map05160|map05165|map05142	ko01009|ko03036	ProSiteProfiles;PS50077;HEAT repeat profile.|SUPERFAMILY;SSF48371;|Gene3D;G3DSA:1.25.10.10;|Pfam;PF13646;HEAT repeats
OG0000909	AO090009000381	AO090009000381						SMART;SM00672;|Pfam;PF05686;Glycosyl transferase family 90
OG0000910	AO090009000382	AO090009000382						Pfam;PF12697;Alpha/beta hydrolase family|SUPERFAMILY;SSF53474;
OG0000911	AO090009000383	AO090009000383		K00750	M00854	map01100|map00500	ko01000|ko01003	CDD;cd02537;GT8_Glycogenin|SUPERFAMILY;SSF53448;|Gene3D;G3DSA:3.90.550.10;|MobiDBLite;mobidb-lite;consensus disorder prediction|Pfam;PF01501;Glycosyl transferase family 8
OG0000912	AO090009000384	AO090009000384		K00456		map01100|map00270|map00430	ko01000	Gene3D;G3DSA:2.60.120.10;|SUPERFAMILY;SSF51182;|Pfam;PF05995;Cysteine dioxygenase type I
OG0000913	AO090009000385	AO090009000385		K06944				ProSiteProfiles;PS51710;OBG-type guanine nucleotide-binding (G) domain profile.|ProSitePatterns;PS00905;GTP1/OBG family signature.|CDD;cd01896;DRG|Pfam;PF16897;C-terminal region of MMR_HSR1 domain|TIGRFAM;TIGR00231;small_GTP: small GTP-binding protein domain|Gene3D;G3DSA:3.40.50.300;|PRINTS;PR00326;GTP1/OBG GTP-binding protein family signature|Coils;Coil;|SUPERFAMILY;SSF52540;|Gene3D;G3DSA:3.10.2…
OG0000914	AO090009000388	AO090009000388						Gene3D;G3DSA:1.10.10.60;|MobiDBLite;mobidb-lite;consensus disorder prediction|SMART;SM00674;|SUPERFAMILY;SSF46689;|Pfam;PF03221;Tc5 transposase DNA-binding domain|ProSiteProfiles;PS51253;CENPB-type HTH domain profile.|Pfam;PF04218;CENP-B N-terminal DNA-binding domain
OG0000915	AO090009000390	AO090701000940						ProDom;PD039565;NRRL KLUYVEROMYCES STRAIN LACTIS Y- CEREVISIAE YDR179WA CHROMOSOME Q03983 YDR179W-A|ProSiteProfiles;PS51207;PXA domain profile.|Pfam;PF02194;PXA domain|MobiDBLite;mobidb-lite;consensus disorder prediction|SMART;SM00313;
OG0000916	AO090009000391	AO090009000391		K01240		map01100|map00240|map00760	ko01000	Pfam;PF01156;Inosine-uridine preferring nucleoside hydrolase|SUPERFAMILY;SSF53590;|Gene3D;G3DSA:3.90.245.10;|CDD;cd02651;nuc_hydro_IU_UC_XIUA
OG0000917	AO090009000398	AO090009000398		K10768			ko01000	ProSiteProfiles;PS51471;Fe(2+) 2-oxoglutarate dioxygenase domain profile.|Pfam;PF13532;2OG-Fe(II) oxygenase superfamily|SUPERFAMILY;SSF51197;|Gene3D;G3DSA:2.60.120.590;
OG0000918	AO090009000401	AO090009000401						SUPERFAMILY;SSF50729;|SUPERFAMILY;SSF103657;|Pfam;PF16016;Domain of unknown function (DUF4782)|ProSiteProfiles;PS50003;PH domain profile.|Gene3D;G3DSA:2.30.29.30;|MobiDBLite;mobidb-lite;consensus disorder prediction|Pfam;PF16746;BAR domain of APPL family|Gene3D;G3DSA:1.20.1270.60;|ProSiteProfiles;PS51778;VASt domain profile.|CDD;cd13280;PH_SIP3|CDD;cd07609;BAR_SIP3_fungi|SMART;SM00233;|Pfam;PF001…
OG0000919	AO090009000407	AO090009000407						Pfam;PF10330;Putative Sin3 binding protein|MobiDBLite;mobidb-lite;consensus disorder prediction
OG0000920	AO090009000415	AO090009000415		K06664		map04146	ko04121	Coils;Coil;|Pfam;PF04757;Pex2 / Pex12 amino terminal region|MobiDBLite;mobidb-lite;consensus disorder prediction
OG0000921	AO090009000416	AO090009000416						Pfam;PF04185;Phosphoesterase family
OG0000922	AO090009000417	AO090009000417		K00128		map01100|map01110|map01120|map01130|map00010|map00053|map00620|map00071|map00561|map00280|map00310|map00330|map00340|map00380|map00410|map00981|map00903|map00625	ko01000	Pfam;PF00171;Aldehyde dehydrogenase family|Gene3D;G3DSA:3.40.309.10;|SUPERFAMILY;SSF53720;|Gene3D;G3DSA:3.40.605.10;
OG0000923	AO090009000418	AO090009000418						MobiDBLite;mobidb-lite;consensus disorder prediction
OG0000924	AO090009000419	AO090009000419						Pfam;PF03810;Importin-beta N-terminal domain|ProSiteProfiles;PS50166;Importin-beta N-terminal domain profile.|Coils;Coil;|SMART;SM00913;|SUPERFAMILY;SSF48371;|Gene3D;G3DSA:1.25.10.10;
OG0000925	AO090009000421	AO090009000421		K12880		map03040|map03013	ko03019|ko03041	Gene3D;G3DSA:2.130.10.10;|SMART;SM00320;|PRINTS;PR00320;G protein beta WD-40 repeat signature|ProSiteProfiles;PS50294;Trp-Asp (WD) repeats circular profile.|ProSiteProfiles;PS50082;Trp-Asp (WD) repeats profile.|SUPERFAMILY;SSF50978;|Pfam;PF00400;WD domain, G-beta repeat|ProSitePatterns;PS00678;Trp-Asp (WD) repeats signature.
OG0000926	AO090009000423	AO090009000423		K10742		map03030	ko01000|ko03032	Pfam;PF13087;AAA domain|Pfam;PF01930;Domain of unknown function DUF83|Pfam;PF08696;DNA replication factor Dna2|Gene3D;G3DSA:3.40.50.300;|MobiDBLite;mobidb-lite;consensus disorder prediction|SUPERFAMILY;SSF52540;|CDD;cd00009;AAA|Pfam;PF13086;AAA domain|CDD;cd01983;Fer4_NifH
OG0000927	AO090009000424	AO090009000424						Pfam;PF10183;ESSS subunit of NADH:ubiquinone oxidoreductase (complex I)
OG0000928	AO090009000425	AO090009000425		K11206			ko01000	Pfam;PF00795;Carbon-nitrogen hydrolase|CDD;cd07572;nit|SUPERFAMILY;SSF56317;|Gene3D;G3DSA:3.60.110.10;|ProSiteProfiles;PS50263;Carbon-nitrogen hydrolase domain profile.
OG0000929	AO090009000426	AO090009000426		K12585		map03018	ko01000|ko03019	Gene3D;G3DSA:3.40.50.1010;|SUPERFAMILY;SSF50249;|SUPERFAMILY;SSF88723;|ProSitePatterns;PS01175;Ribonuclease II family signature.|Gene3D;G3DSA:2.40.50.140;|Pfam;PF17216;Rrp44-like cold shock domain|Pfam;PF13638;PIN domain|SMART;SM00670;|Pfam;PF00773;RNB domain|Pfam;PF17215;S1 domain|Coils;Coil;|CDD;cd09862;PIN_Rrp44|SMART;SM00955;|Gene3D;G3DSA:2.40.50.700;|Gene3D;G3DSA:2.40.50.690;
OG0000930	AO090009000427	AO090009000427						CDD;cd06174;MFS|MobiDBLite;mobidb-lite;consensus disorder prediction|Pfam;PF07690;Major Facilitator Superfamily|SUPERFAMILY;SSF103473;|Gene3D;G3DSA:1.20.1250.20;
OG0000931	AO090009000428	AO090009000428						Pfam;PF00412;LIM domain|ProSitePatterns;PS00478;LIM zinc-binding domain signature.|Gene3D;G3DSA:2.10.110.10;|ProSiteProfiles;PS50023;LIM domain profile.|MobiDBLite;mobidb-lite;consensus disorder prediction|SUPERFAMILY;SSF57716;|CDD;cd08368;LIM|Coils;Coil;|SMART;SM00132;
OG0000932	AO090009000430	AO090009000430		K03439			ko01000|ko03016	Pfam;PF02390;Putative methyltransferase|MobiDBLite;mobidb-lite;consensus disorder prediction|Coils;Coil;|SUPERFAMILY;SSF53335;|ProSiteProfiles;PS51625;SAM-dependent methyltransferase TRMB-type domain profile.|Hamap;MF_03055;tRNA (guanine-N(7)-)-methyltransferase [METTL1].
OG0000933	AO090009000431	AO090009000431		K12189		map04144	ko04131|ko04147	Gene3D;G3DSA:1.10.10.570;|SUPERFAMILY;SSF46785;|Gene3D;G3DSA:1.10.10.10;|Pfam;PF05871;ESCRT-II complex subunit
OG0000934	AO090009000432	AO090009000432						Gene3D;G3DSA:3.40.50.10190;|Pfam;PF16770;Regulator of Ty1 transposition protein 107 BRCT domain|SMART;SM00292;|MobiDBLite;mobidb-lite;consensus disorder prediction|CDD;cd00027;BRCT|Pfam;PF12738;twin BRCT domain|Pfam;PF00533;BRCA1 C Terminus (BRCT) domain|SUPERFAMILY;SSF52113;|ProSiteProfiles;PS50172;BRCT domain profile.
OG0000935	AO090009000434	AO090009000434		K04711		map00600	ko01000	Pfam;PF05875;Ceramidase
OG0000936	AO090009000436	AO090009000436		K15118			ko02000	SUPERFAMILY;SSF103506;|Hamap;MF_03064;Solute carrier family 25 member 38 [SLC25A38].|Gene3D;G3DSA:1.50.40.10;|ProSiteProfiles;PS50920;Solute carrier (Solcar) repeat profile.|Pfam;PF00153;Mitochondrial carrier protein
OG0000937	AO090009000439	AO090009000439						Gene3D;G3DSA:2.60.120.330;|SUPERFAMILY;SSF51197;
OG0000938	AO090009000440	AO090009000440						Gene3D;G3DSA:1.20.910.10;|Pfam;PF14518;Iron-containing redox enzyme|SMART;SM01236;
OG0000939	AO090009000441	AO090009000441						MobiDBLite;mobidb-lite;consensus disorder prediction
OG0000940	AO090009000443	AO090009000443						ProSiteProfiles;PS51471;Fe(2+) 2-oxoglutarate dioxygenase domain profile.|Gene3D;G3DSA:2.60.120.330;|Pfam;PF14226;non-haem dioxygenase in morphine synthesis N-terminal|Pfam;PF03171;2OG-Fe(II) oxygenase superfamily|SUPERFAMILY;SSF51197;|PRINTS;PR00682;Isopenicillin N synthase signature
OG0000941	AO090009000447	AO090009000447		K12606		map03018	ko03019	SUPERFAMILY;SSF48371;|Gene3D;G3DSA:1.25.10.10;|MobiDBLite;mobidb-lite;consensus disorder prediction|SUPERFAMILY;SSF81995;|Pfam;PF04078;Cell differentiation family, Rcd1-like
OG0000942	AO090009000453	AO090009000453						SMART;SM00398;|SUPERFAMILY;SSF47095;|ProSiteProfiles;PS50118;HMG boxes A and B DNA-binding domains profile.|MobiDBLite;mobidb-lite;consensus disorder prediction|Pfam;PF00505;HMG (high mobility group) box|Gene3D;G3DSA:1.10.30.10;
OG0000943	AO090009000457	AO090009000457						SUPERFAMILY;SSF50729;|SMART;SM00233;|Pfam;PF15406;Pleckstrin homology domain|ProSiteProfiles;PS50003;PH domain profile.|Gene3D;G3DSA:2.30.29.30;|MobiDBLite;mobidb-lite;consensus disorder prediction|Coils;Coil;|CDD;cd00821;PH
OG0000944	AO090009000462	AO090009000462		K20131			ko04131	Gene3D;G3DSA:1.20.1050.80;|MobiDBLite;mobidb-lite;consensus disorder prediction|Gene3D;G3DSA:1.10.8.10;|Gene3D;G3DSA:1.10.246.120;|ProSiteProfiles;PS51140;CUE domain profile.|SUPERFAMILY;SSF46934;|SMART;SM00167;|CDD;cd14369;CUE_VPS9_like|SUPERFAMILY;SSF109993;|Pfam;PF02845;CUE domain|Pfam;PF02204;Vacuolar sorting protein 9 (VPS9) domain|SMART;SM00546;|ProSiteProfiles;PS51205;VPS9 domain profile.
OG0000945	AO090009000468	AO090009000468		K22736			ko02000	CDD;cd02435;CCC1|Pfam;PF01988;VIT family|MobiDBLite;mobidb-lite;consensus disorder prediction
OG0000946	AO090009000469	AO090009000469						PIRSF;PIRSF000332;|Pfam;PF00743;Flavin-binding monooxygenase-like|Pfam;PF13738;Pyridine nucleotide-disulphide oxidoreductase|Gene3D;G3DSA:3.50.50.60;|PRINTS;PR00370;Flavin-containing monooxygenase (FMO) signature|SUPERFAMILY;SSF51905;
OG0000947	AO090009000471	AO090009000471						Gene3D;G3DSA:1.50.10.10;|SUPERFAMILY;SSF48208;|Pfam;PF17390;Bacterial alpha-L-rhamnosidase C-terminal domain|Gene3D;G3DSA:2.60.420.10;|Pfam;PF17389;Bacterial alpha-L-rhamnosidase 6 hairpin glycosidase domain
OG0000948	AO090009000477	AO090009000477						Coils;Coil;|MobiDBLite;mobidb-lite;consensus disorder prediction|Pfam;PF04791;LMBR1-like membrane protein
OG0000949	AO090009000481	AO090009000481		K12391		map04142|map05170	ko04131	Gene3D;G3DSA:2.60.40.1230;|Pfam;PF02883;Adaptin C-terminal domain|MobiDBLite;mobidb-lite;consensus disorder prediction|SUPERFAMILY;SSF49348;|ProSiteProfiles;PS50180;Gamma-adaptin ear (GAE) domain profile.|SMART;SM00809;|PIRSF;PIRSF037094;|Pfam;PF01602;Adaptin N terminal region|SUPERFAMILY;SSF48371;|Gene3D;G3DSA:1.25.10.10;
OG0000950	AO090009000483	AO090009000483						Gene3D;G3DSA:3.60.21.10;|MobiDBLite;mobidb-lite;consensus disorder prediction|Pfam;PF00149;Calcineurin-like phosphoesterase|SUPERFAMILY;SSF56300;|CDD;cd07379;MPP_239FB
OG0000951	AO090009000488	AO090009000488						SUPERFAMILY;SSF53187;|Pfam;PF04389;Peptidase family M28|CDD;cd03875;M28_Fxna_like|MobiDBLite;mobidb-lite;consensus disorder prediction|Gene3D;G3DSA:3.40.630.10;
OG0000952	AO090009000492	AO090009000492		K21197		map04138		Gene3D;G3DSA:1.10.472.10;|MobiDBLite;mobidb-lite;consensus disorder prediction|Pfam;PF08613;Cyclin
OG0000953	AO090009000493	AO090009000493						SUPERFAMILY;SSF50475;|Pfam;PF13883;Pyridoxamine 5'-phosphate oxidase|Gene3D;G3DSA:2.30.110.10;
OG0000954	AO090009000505	AO090009000505		K01924		map01100|map00471|map00550	ko01000|ko01011	Hamap;MF_00046;UDP-N-acetylmuramate--L-alanine ligase [murC].|TIGRFAM;TIGR01082;murC: UDP-N-acetylmuramate--L-alanine ligase|Pfam;PF08245;Mur ligase middle domain|SUPERFAMILY;SSF53623;|SUPERFAMILY;SSF51984;|Gene3D;G3DSA:3.90.190.20;|Gene3D;G3DSA:3.40.50.720;|Pfam;PF01225;Mur ligase family, catalytic domain|SUPERFAMILY;SSF53244;|Pfam;PF02875;Mur ligase family, glutamate ligase domain|Gene3D;G3DSA:…
OG0000955	AO090009000513	AO090009000513						SUPERFAMILY;SSF51679;|PIRSF;PIRSF000337;|Gene3D;G3DSA:3.20.20.30;|Pfam;PF00296;Luciferase-like monooxygenase|TIGRFAM;TIGR03860;FMN_nitrolo: FMN-dependent oxidoreductase, nitrilotriacetate monooxygenase family
OG0000956	AO090009000522	AO090009000522						CDD;cd06174;MFS|Pfam;PF07690;Major Facilitator Superfamily|SUPERFAMILY;SSF103473;|Gene3D;G3DSA:1.20.1250.20;
OG0000957	AO090009000524	AO090009000524
OG0000958	AO090009000526	AO090009000526						ProSiteProfiles;PS50048;Zn(2)-C6 fungal-type DNA-binding domain profile.|SUPERFAMILY;SSF57701;|MobiDBLite;mobidb-lite;consensus disorder prediction|Pfam;PF00172;Fungal Zn(2)-Cys(6) binuclear cluster domain|Gene3D;G3DSA:4.10.240.10;|SMART;SM00066;|ProSitePatterns;PS00463;Zn(2)-C6 fungal-type DNA-binding domain signature.|CDD;cd12148;fungal_TF_MHR|CDD;cd00067;GAL4
OG0000959	AO090009000528	AO090009000528						Pfam;PF11905;Domain of unknown function (DUF3425)
OG0000960	AO090009000530	AO090009000530						ProSiteProfiles;PS50048;Zn(2)-C6 fungal-type DNA-binding domain profile.|SUPERFAMILY;SSF57701;|Pfam;PF11951;Fungal specific transcription factor domain|MobiDBLite;mobidb-lite;consensus disorder prediction|Pfam;PF00172;Fungal Zn(2)-Cys(6) binuclear cluster domain|Gene3D;G3DSA:4.10.240.10;|Coils;Coil;|ProSitePatterns;PS00463;Zn(2)-C6 fungal-type DNA-binding domain signature.|SMART;SM00066;|CDD;cd00…
OG0000961	AO090009000531	AO090009000531						MobiDBLite;mobidb-lite;consensus disorder prediction
OG0000962	AO090009000536	AO090009000536						MobiDBLite;mobidb-lite;consensus disorder prediction|Gene3D;G3DSA:1.20.1250.20;|Pfam;PF07690;Major Facilitator Superfamily|ProSiteProfiles;PS50850;Major facilitator superfamily (MFS) profile.|CDD;cd06174;MFS|SUPERFAMILY;SSF103473;
OG0000963	AO090009000537	AO090009000537						Gene3D;G3DSA:2.60.120.10;|MobiDBLite;mobidb-lite;consensus disorder prediction|SUPERFAMILY;SSF51182;
OG0000964	AO090009000539	AO090009000539						SUPERFAMILY;SSF69322;|MobiDBLite;mobidb-lite;consensus disorder prediction|Gene3D;G3DSA:2.120.10.30;
OG0000965	AO090009000545	AO090009000545		K13366		map01100|map00330|map00410	ko01000	Gene3D;G3DSA:3.90.660.10;|SUPERFAMILY;SSF54373;|PRINTS;PR00757;Flavin-containing amine oxidase signature|Gene3D;G3DSA:3.50.50.60;|Pfam;PF01593;Flavin containing amine oxidoreductase|SUPERFAMILY;SSF51905;
OG0000966	AO090009000551	AO090009000551						Gene3D;G3DSA:3.90.1200.10;|SUPERFAMILY;SSF56112;|Pfam;PF03881;Fructosamine kinase
OG0000967	AO090009000552	AO090009000552		K19564			ko02000	Pfam;PF13520;Amino acid permease|PIRSF;PIRSF006060;|Gene3D;G3DSA:1.20.1740.10;
OG0000968	AO090009000554	AO090009000554		K05349		map01100|map01110|map00500|map00460|map00940	ko01000	Pfam;PF14310;Fibronectin type III-like domain|SUPERFAMILY;SSF52279;|Pfam;PF01915;Glycosyl hydrolase family 3 C-terminal domain|Gene3D;G3DSA:2.60.40.10;|SMART;SM01217;|MobiDBLite;mobidb-lite;consensus disorder prediction|PRINTS;PR00133;Glycosyl hydrolase family 3 signature|Pfam;PF00933;Glycosyl hydrolase family 3 N terminal domain|Gene3D;G3DSA:3.40.50.1700;|Gene3D;G3DSA:3.20.20.300;|SUPERFAMILY;SS…
OG0000969	AO090009000555	AO090009000555						MobiDBLite;mobidb-lite;consensus disorder prediction|Pfam;PF11951;Fungal specific transcription factor domain
OG0000970	AO090009000556	AO090009000556						Gene3D;G3DSA:3.40.462.20;|ProSiteProfiles;PS51387;PCMH-type FAD-binding domain profile.|SUPERFAMILY;SSF56176;|Pfam;PF08031;Berberine and berberine like|Gene3D;G3DSA:3.30.465.40;|Pfam;PF01565;FAD binding domain
OG0000971	AO090009000557	AO090009000557		K01638	M00012	map01100|map01110|map01120|map01200|map00620|map00630	ko01000	CDD;cd00727;malate_synt_A|Gene3D;G3DSA:3.20.20.360;|TIGRFAM;TIGR01344;malate_syn_A: malate synthase A|ProSitePatterns;PS00510;Malate synthase signature.|PIRSF;PIRSF001363;|Gene3D;G3DSA:1.20.1220.12;|SUPERFAMILY;SSF51645;|Pfam;PF01274;Malate synthase
OG0000972	AO090009000558	AO090009000558		K01915		map01100|map01120|map01230|map00630|map00910|map00250|map00220|map02020|map04217|map04724|map04727	ko01000|ko04147	SUPERFAMILY;SSF55931;|Pfam;PF00120;Glutamine synthetase, catalytic domain|Gene3D;G3DSA:3.30.590.10;|SUPERFAMILY;SSF54368;|SMART;SM01230;
OG0000973	AO090009000559	AO090009000559						PRINTS;PR00081;Glucose/ribitol dehydrogenase family signature|ProSitePatterns;PS00061;Short-chain dehydrogenases/reductases family signature.|CDD;cd05233;SDR_c|Gene3D;G3DSA:3.40.50.720;|SUPERFAMILY;SSF51735;|Pfam;PF13561;Enoyl-(Acyl carrier protein) reductase|PRINTS;PR00080;Short-chain dehydrogenase/reductase (SDR) superfamily signature
OG0000974	AO090009000560	AO090009000560						ProSiteProfiles;PS51683;SAM-dependent O-methyltransferase class II-type profile.|Pfam;PF00891;O-methyltransferase|SUPERFAMILY;SSF53335;|Gene3D;G3DSA:3.40.50.150;
OG0000975	AO090009000562	AO090009000562
OG0000976	AO090009000564	AO090009000564						Pfam;PF02386;Cation transport protein
OG0000977	AO090009000565	AO090009000565						Gene3D;G3DSA:1.20.1560.10;|ProSitePatterns;PS00211;ABC transporters family signature.|ProSiteProfiles;PS50929;ABC transporter integral membrane type-1 fused domain profile.|ProSiteProfiles;PS50893;ATP-binding cassette, ABC transporter-type domain profile.|SMART;SM00382;|Gene3D;G3DSA:3.40.50.300;|Pfam;PF00664;ABC transporter transmembrane region|SUPERFAMILY;SSF52540;|CDD;cd03250;ABCC_MRP_domain1|S…
OG0000978	AO090009000568	AO090009000568		K01647	M00009|M00010|M00012	map01100|map01110|map01120|map01130|map01200|map01210|map01230|map00020|map00630	ko01000	Gene3D;G3DSA:1.10.580.10;|PRINTS;PR00143;Citrate synthase signature|Gene3D;G3DSA:1.10.230.10;|Pfam;PF00285;Citrate synthase, C-terminal domain|SUPERFAMILY;SSF48256;|ProSitePatterns;PS00480;Citrate synthase signature.|CDD;cd06106;ScCit3_like
OG0000979	AO090009000571	AO090009000571						Pfam;PF04082;Fungal specific transcription factor domain|ProSiteProfiles;PS50048;Zn(2)-C6 fungal-type DNA-binding domain profile.|SUPERFAMILY;SSF57701;|MobiDBLite;mobidb-lite;consensus disorder prediction|SMART;SM00906;|Pfam;PF00172;Fungal Zn(2)-Cys(6) binuclear cluster domain|Gene3D;G3DSA:4.10.240.10;|Coils;Coil;|ProSitePatterns;PS00463;Zn(2)-C6 fungal-type DNA-binding domain signature.|CDD;cd12…
OG0000980	AO090009000572	AO090009000572						SUPERFAMILY;SSF103473;|Gene3D;G3DSA:1.20.1250.20;|ProSiteProfiles;PS50850;Major facilitator superfamily (MFS) profile.|CDD;cd06174;MFS|TIGRFAM;TIGR00879;SP: MFS transporter, sugar porter (SP) family|Pfam;PF00083;Sugar (and other) transporter|PRINTS;PR00171;Sugar transporter signature
OG0000981	AO090009000575	AO090009000575		K00008		map01100|map00040|map00051	ko01000	SUPERFAMILY;SSF50129;|ProSitePatterns;PS00059;Zinc-containing alcohol dehydrogenases signature.|Gene3D;G3DSA:3.40.50.720;|Pfam;PF00107;Zinc-binding dehydrogenase|SUPERFAMILY;SSF51735;|Pfam;PF08240;Alcohol dehydrogenase GroES-like domain|CDD;cd05285;sorbitol_DH|SMART;SM00829;|Gene3D;G3DSA:3.90.180.10;
OG0000982	AO090009000577	AO090009000577						MobiDBLite;mobidb-lite;consensus disorder prediction
OG0000983	AO090009000579	AO090009000579						Gene3D;G3DSA:3.30.465.40;|ProSiteProfiles;PS51387;PCMH-type FAD-binding domain profile.|SUPERFAMILY;SSF56176;|Pfam;PF08031;Berberine and berberine like|Gene3D;G3DSA:3.40.462.20;|Pfam;PF01565;FAD binding domain
OG0000984	AO090009000582	AO090009000582	fatC					CDD;cd05937;FATP_chFAT1_like|Gene3D;G3DSA:3.40.50.12780;|MobiDBLite;mobidb-lite;consensus disorder prediction|Pfam;PF00501;AMP-binding enzyme|ProSitePatterns;PS00455;Putative AMP-binding domain signature.|Gene3D;G3DSA:3.30.300.30;|Pfam;PF13193;AMP-binding enzyme C-terminal domain|SUPERFAMILY;SSF56801;
OG0000985	AO090009000589	AO090009000589		K00652	M00123	map01100|map00780	ko01000|ko01007	SUPERFAMILY;SSF53383;|Gene3D;G3DSA:3.40.640.10;|Pfam;PF00155;Aminotransferase class I and II|Gene3D;G3DSA:3.90.1150.10;|ProSitePatterns;PS00599;Aminotransferases class-II pyridoxal-phosphate attachment site.
OG0000986	AO090009000590	AO090009000590		K19562	M00123	map01100|map00780	ko01000	Gene3D;G3DSA:3.40.640.10;|Gene3D;G3DSA:3.40.50.300;|SUPERFAMILY;SSF52540;|Pfam;PF00202;Aminotransferase class-III|SUPERFAMILY;SSF53383;|Pfam;PF13500;AAA domain|Hamap;MF_00336;ATP-dependent dethiobiotin synthetase BioD [bioD].|ProSitePatterns;PS00600;Aminotransferases class-III pyridoxal-phosphate attachment site.
OG0000987	AO090009000596	AO090009000596		K00249	M00087|M00036	map01100|map01110|map01130|map01212|map00071|map00280|map03320	ko01000	Pfam;PF00441;Acyl-CoA dehydrogenase, C-terminal domain|Pfam;PF02771;Acyl-CoA dehydrogenase, N-terminal domain|Pfam;PF02770;Acyl-CoA dehydrogenase, middle domain|SUPERFAMILY;SSF56645;|Gene3D;G3DSA:2.40.110.10;|Gene3D;G3DSA:1.20.140.10;|Gene3D;G3DSA:1.10.540.10;|SUPERFAMILY;SSF47203;
OG0000988	AO090009000597	AO090009000597						ProSiteProfiles;PS51469;SUN domain profile.|Gene3D;G3DSA:2.60.120.260;|Pfam;PF07738;Sad1 / UNC-like C-terminal|MobiDBLite;mobidb-lite;consensus disorder prediction
OG0000989	AO090009000600	AO090009000600		K00077		map01100|map01110|map00770	ko01000	Pfam;PF08546;Ketopantoate reductase PanE/ApbA C terminal|Gene3D;G3DSA:1.10.1040.10;|SUPERFAMILY;SSF48179;|SUPERFAMILY;SSF51735;|TIGRFAM;TIGR00745;apbA_panE: 2-dehydropantoate 2-reductase|Pfam;PF02558;Ketopantoate reductase PanE/ApbA|Gene3D;G3DSA:3.40.50.720;
OG0000990	AO090009000607	AO090009000607		K20181		map04138	ko04131	Pfam;PF05131;Pep3/Vps18/deep orange family|ProSiteProfiles;PS50236;Clathrin heavy-chain (CHCR) repeat profile.|Coils;Coil;|CDD;cd16462;RING-H2_Pep3p_like
OG0000991	AO090009000608	AO090009000608						ProSiteProfiles;PS50235;Ubiquitin specific protease (USP) domain profile.|Pfam;PF13423;Ubiquitin carboxyl-terminal hydrolase|MobiDBLite;mobidb-lite;consensus disorder prediction|SUPERFAMILY;SSF54001;|Coils;Coil;|Gene3D;G3DSA:3.90.70.10;|CDD;cd02670;Peptidase_C19N
OG0000992	AO090009000609	AO090009000609		K02931		map03010	ko03011	Pfam;PF00673;ribosomal L5P family C-terminus|Pfam;PF00281;Ribosomal protein L5|SUPERFAMILY;SSF55282;|MobiDBLite;mobidb-lite;consensus disorder prediction|Gene3D;G3DSA:3.30.1440.10;
OG0000993	AO090009000610	AO090009000610		K11228		map04011	ko01000|ko01001	ProSitePatterns;PS00108;Serine/Threonine protein kinases active-site signature.|Gene3D;G3DSA:1.10.150.50;|Gene3D;G3DSA:3.10.20.90;|Pfam;PF14847;Ras-binding domain of Byr2|CDD;cd09534;SAM_Ste11_fungal|Gene3D;G3DSA:3.30.200.20;|ProSiteProfiles;PS50200;Ras-associating (RA) domain profile.|ProSiteProfiles;PS50105;SAM domain profile.|MobiDBLite;mobidb-lite;consensus disorder prediction|SMART;SM01304;|…
OG0000994	AO090009000617	AO090009000617		K00856		map01100|map00230	ko01000	SUPERFAMILY;SSF53613;|Pfam;PF00294;pfkB family carbohydrate kinase|Gene3D;G3DSA:3.30.1110.10;|Gene3D;G3DSA:3.40.1190.20;|PRINTS;PR00989;Adenosine kinase signature|CDD;cd01168;adenosine_kinase
OG0000995	AO090009000618	AO090009000618						MobiDBLite;mobidb-lite;consensus disorder prediction|Pfam;PF08589;Fungal protein of unknown function (DUF1770)
OG0000996	AO090009000619	AO090009000619						Pfam;PF15612;WSTF, HB1, Itc1p, MBD9 motif 1|MobiDBLite;mobidb-lite;consensus disorder prediction
OG0000997	AO090009000621	AO090009000621						SUPERFAMILY;SSF57884;|Gene3D;G3DSA:1.10.10.60;|Gene3D;G3DSA:3.40.10.10;|Pfam;PF02805;Metal binding domain of Ada|SUPERFAMILY;SSF46689;|ProSiteProfiles;PS01124;Bacterial regulatory proteins, araC family DNA-binding domain profile.|Pfam;PF00165;Bacterial regulatory helix-turn-helix proteins, AraC family
OG0000998	AO090009000622	AO090009000622						SUPERFAMILY;SSF103657;|MobiDBLite;mobidb-lite;consensus disorder prediction|Gene3D;G3DSA:1.20.1270.60;|Coils;Coil;|Pfam;PF03114;BAR domain|SMART;SM00721;|ProSiteProfiles;PS51021;BAR domain profile.
OG0000999	AO090009000623	AO090009000623		K11786			ko01000|ko03021|ko03036	ProSiteProfiles;PS51194;Superfamilies 1 and 2 helicase C-terminal domain profile.|SMART;SM01314;|Gene3D;G3DSA:3.40.50.10810;|SMART;SM00490;|Gene3D;G3DSA:3.40.50.300;|MobiDBLite;mobidb-lite;consensus disorder prediction|Pfam;PF00271;Helicase conserved C-terminal domain|SUPERFAMILY;SSF47370;|Gene3D;G3DSA:1.20.920.10;|Pfam;PF00439;Bromodomain|ProSiteProfiles;PS50014;Bromodomain profile.|Pfam;PF07529…
OG0001000	AO090009000626	AO090009000626		K19730		map04140|map04136|map04211	ko04131	Pfam;PF07855;Autophagy-related protein 101
OG0001001	AO090009000627	AO090009000627		K13336		map04146	ko04131	Coils;Coil;|MobiDBLite;mobidb-lite;consensus disorder prediction|Pfam;PF04882;Peroxin-3
OG0001002	AO090009000628	AO090009000628						MobiDBLite;mobidb-lite;consensus disorder prediction|Gene3D;G3DSA:1.20.1250.20;|Pfam;PF07690;Major Facilitator Superfamily|ProSiteProfiles;PS50850;Major facilitator superfamily (MFS) profile.|CDD;cd06174;MFS|SUPERFAMILY;SSF103473;
OG0001003	AO090009000629	AO090009000629		K03005	M00182	map03020	ko03021	Coils;Coil;|MobiDBLite;mobidb-lite;consensus disorder prediction|Pfam;PF06870;A49-like RNA polymerase I associated factor
OG0001004	AO090009000630	AO090009000630		K00643	M00868	map01100|map01110|map00260|map00860	ko01000|ko01007	Gene3D;G3DSA:3.40.640.10;|Gene3D;G3DSA:3.90.1150.10;|ProSitePatterns;PS00599;Aminotransferases class-II pyridoxal-phosphate attachment site.|TIGRFAM;TIGR01821;5aminolev_synth: 5-aminolevulinic acid synthase|SUPERFAMILY;SSF53383;|Pfam;PF00155;Aminotransferase class I and II|CDD;cd06454;KBL_like
OG0001005	AO090009000637	AO090009000637		K15378			ko02000	CDD;cd06174;MFS|Pfam;PF13347;MFS/sugar transport protein|Gene3D;G3DSA:1.20.1250.20;|MobiDBLite;mobidb-lite;consensus disorder prediction|SUPERFAMILY;SSF103473;
OG0001006	AO090009000638	AO090009000638	steA	K11215		map04011	ko03000	Gene3D;G3DSA:3.30.160.60;|ProDom;PD018365;NUCLEAR TRANSCRIPTION METAL-BINDING ZINC-FINGER ZINC FACTOR DNA-BINDING STE12 REPRESSOR CANDIDA|Pfam;PF00096;Zinc finger, C2H2 type|SMART;SM00355;|MobiDBLite;mobidb-lite;consensus disorder prediction|SUPERFAMILY;SSF57667;|Pfam;PF02200;STE like transcription factor|SMART;SM00424;|ProSitePatterns;PS00028;Zinc finger C2H2 type domain signature.|ProSiteProfil…
OG0001007	AO090009000641	AO090009000641		K01814		map01100|map01110|map01230|map00340	ko01000	Pfam;PF00977;Histidine biosynthesis protein|CDD;cd04723;HisA_HisF|TIGRFAM;TIGR02129;hisA_euk: phosphoribosylformimino-5-aminoimidazole carboxamide ribotide isomerase|SUPERFAMILY;SSF51366;|Gene3D;G3DSA:3.20.20.70;
OG0001008	AO090009000643	AO090009000643		K07739			ko01000|ko03016|ko03036	SUPERFAMILY;SSF55729;|Gene3D;G3DSA:3.80.30.20;|SMART;SM00729;|SFLD;SFLDF00344;ELP3-like|Pfam;PF00583;Acetyltransferase (GNAT) family|TIGRFAM;TIGR01211;ELP3: radical SAM enzyme/protein acetyltransferase, ELP3 family|Pfam;PF04055;Radical SAM superfamily|PIRSF;PIRSF005669;|MobiDBLite;mobidb-lite;consensus disorder prediction|ProSiteProfiles;PS51186;Gcn5-related N-acetyltransferase (GNAT) domain prof…
OG0001009	AO090009000647	AO090009000647						MobiDBLite;mobidb-lite;consensus disorder prediction
OG0001010	AO090009000648	AO090009000648		K10684		map04120	ko01000|ko04121	PRINTS;PR01849;Ubiquitin-activating enzyme E1 signature|Pfam;PF00899;ThiF family|CDD;cd01492;Aos1_SUMO|Gene3D;G3DSA:3.40.50.720;|SUPERFAMILY;SSF69572;
OG0001011	AO090009000649	AO090009000649						CDD;cd08760;Cyt_b561_FRRS1_like|Pfam;PF10355;Protein of unknown function (Ytp1)|MobiDBLite;mobidb-lite;consensus disorder prediction|Pfam;PF10348;Domain of unknown function (DUF2427)
OG0001012	AO090009000651	AO090009000651		K05658		map02010|map04976|map05206|map05226	ko01000|ko02000|ko04147|ko04090	ProSitePatterns;PS00211;ABC transporters family signature.|ProSiteProfiles;PS50929;ABC transporter integral membrane type-1 fused domain profile.|ProSiteProfiles;PS50893;ATP-binding cassette, ABC transporter-type domain profile.|SMART;SM00382;|Gene3D;G3DSA:3.40.50.300;|MobiDBLite;mobidb-lite;consensus disorder prediction|Pfam;PF00664;ABC transporter transmembrane region|SUPERFAMILY;SSF52540;|SUPE…
OG0001013	AO090009000653	AO090009000653		K03094		map04141|map04120|map04310|map04341|map04350|map04110|map04111|map04114|map04710|map05200|map05170	ko04121|ko03036	SUPERFAMILY;SSF81382;|SMART;SM00512;|SUPERFAMILY;SSF54695;|PIRSF;PIRSF028729;|Pfam;PF01466;Skp1 family, dimerisation domain|Gene3D;G3DSA:3.30.710.10;|Pfam;PF03931;Skp1 family, tetramerisation domain
OG0001014	AO090009000655	AO090009000655		K10839		map04141|map03420	ko03051|ko03400	CDD;cd14281;UBA2_Rad23_like|SMART;SM00213;|CDD;cd01805;RAD23_N|Gene3D;G3DSA:3.10.20.90;|Pfam;PF00627;UBA/TS-N domain|SMART;SM00727;|SUPERFAMILY;SSF101238;|SMART;SM00165;|PRINTS;PR01839;DNA repair protein Rad23 signature|MobiDBLite;mobidb-lite;consensus disorder prediction|Gene3D;G3DSA:1.10.8.10;|Gene3D;G3DSA:1.10.10.540;|TIGRFAM;TIGR00601;rad23: UV excision repair protein Rad23|SUPERFAMILY;SSF469…
OG0001015	AO090009000664	AO090009000664		K20300			ko04131	SMART;SM01399;|SUPERFAMILY;SSF64356;|MobiDBLite;mobidb-lite;consensus disorder prediction|Pfam;PF04099;Sybindin-like family|Gene3D;G3DSA:3.30.450.70;
OG0001016	AO090009000665	AO090009000665						MobiDBLite;mobidb-lite;consensus disorder prediction
OG0001017	AO090009000669	AO090009000669		K01056			ko01000|ko03012	Gene3D;G3DSA:3.40.50.1470;|CDD;cd00462;PTH|Pfam;PF01195;Peptidyl-tRNA hydrolase|SUPERFAMILY;SSF53178;
OG0001018	AO090009000670	AO090009000670
OG0001019	AO090009000672	AO090009000672		K01880		map00970	ko01000|ko01007|ko03016|ko03029	CDD;cd00858;GlyRS_anticodon|Pfam;PF03129;Anticodon binding domain|ProSiteProfiles;PS50862;Aminoacyl-transfer RNA synthetases class-II family profile.|Gene3D;G3DSA:1.20.1430.20;|Gene3D;G3DSA:1.10.30.30;|SUPERFAMILY;SSF55681;|Gene3D;G3DSA:3.30.930.10;|PRINTS;PR01043;Glycyl-tRNA synthetase signature|TIGRFAM;TIGR00389;glyS_dimeric: glycine--tRNA ligase|Gene3D;G3DSA:3.40.50.800;|CDD;cd00774;GlyRS-like…
OG0001020	AO090009000682	AO090009000682		K00872	M00018	map01100|map01110|map01120|map01230|map00260	ko01000	Pfam;PF00288;GHMP kinases N terminal domain|Pfam;PF08544;GHMP kinases C terminal|SUPERFAMILY;SSF55060;|Hamap;MF_00384;Homoserine kinase [thrB].|PIRSF;PIRSF000676;|ProSitePatterns;PS00627;GHMP kinases putative ATP-binding domain.|PRINTS;PR00958;Homoserine kinase signature|Gene3D;G3DSA:3.30.230.10;|SUPERFAMILY;SSF54211;|TIGRFAM;TIGR00191;thrB: homoserine kinase|Gene3D;G3DSA:3.30.70.890;
OG0001021	AO090009000684	AO090009000684		K03868		map04141|map04120|map03420|map04310|map04341|map04350|map04066|map04110|map04111|map04114|map04710|map05200|map05211|map05170	ko01000|ko04121|ko03400	CDD;cd16485;mRING-H2-C3H2C2D_RBX1|Pfam;PF12678;RING-H2 zinc finger domain|MobiDBLite;mobidb-lite;consensus disorder prediction|Gene3D;G3DSA:3.30.40.10;|ProSiteProfiles;PS50089;Zinc finger RING-type profile.|SUPERFAMILY;SSF57850;
OG0001022	AO090009000685	AO090009000685						Pfam;PF15365;Proline-rich nuclear receptor coactivator motif|MobiDBLite;mobidb-lite;consensus disorder prediction
OG0001023	AO090009000687	AO090009000687						Gene3D;G3DSA:3.40.30.10;|CDD;cd02989;Phd_like_TxnDC9|SUPERFAMILY;SSF52833;|MobiDBLite;mobidb-lite;consensus disorder prediction
OG0001024	AO090009000702	AO090009000702		K00928	M00018	map01100|map01110|map01120|map01130|map01210|map01230|map00260|map00270|map00300|map00261	ko01000	Pfam;PF13840;ACT domain|SUPERFAMILY;SSF53633;|ProSiteProfiles;PS51671;ACT domain profile.|CDD;cd04934;ACT_AK-Hom3_1|SUPERFAMILY;SSF55021;|Pfam;PF00696;Amino acid kinase family|CDD;cd04247;AAK_AK-Hom3|Coils;Coil;|Gene3D;G3DSA:3.30.2130.10;|Gene3D;G3DSA:3.40.1160.10;|TIGRFAM;TIGR00657;asp_kinases: aspartate kinase|ProSitePatterns;PS00324;Aspartokinase signature.
OG0001025	AO090009000707	AO090009000707		K10357			ko03019|ko04131|ko03029|ko04812	ProSiteProfiles;PS51456;Myosin motor domain profile.|CDD;cd15480;fMyo2p_CBD|ProSiteProfiles;PS51126;Dilute domain profile.|Pfam;PF00063;Myosin head (motor domain)|Pfam;PF00612;IQ calmodulin-binding motif|MobiDBLite;mobidb-lite;consensus disorder prediction|Gene3D;G3DSA:3.30.70.3240;|Gene3D;G3DSA:1.10.10.820;|Gene3D;G3DSA:3.40.850.10;|Pfam;PF01843;DIL domain|ProSiteProfiles;PS50096;IQ motif profil…
OG0001026	AO090009000710	AO090009000710		K15562			ko01000|ko01001|ko03021	Gene3D;G3DSA:3.30.200.20;|MobiDBLite;mobidb-lite;consensus disorder prediction|ProSitePatterns;PS00108;Serine/Threonine protein kinases active-site signature.|SMART;SM00220;|CDD;cd07866;STKc_BUR1|ProSiteProfiles;PS50011;Protein kinase domain profile.|ProSitePatterns;PS00107;Protein kinases ATP-binding region signature.|SUPERFAMILY;SSF56112;|Gene3D;G3DSA:1.10.510.10;|Pfam;PF00069;Protein kinase do…
OG0001027	AO090009000713	AO090009000713		K07208		map04072|map04151|map04152|map04150|map04140|map04218|map04910|map04919|map04211|map04714|map05231|map05168|map05163|map05165	ko04031	TIGRFAM;TIGR00231;small_GTP: small GTP-binding protein domain|PRINTS;PR00449;Transforming protein P21 ras signature|SMART;SM00174;|CDD;cd04137;RheB|Pfam;PF00071;Ras family|Gene3D;G3DSA:3.40.50.300;|SMART;SM00173;|SUPERFAMILY;SSF52540;|SMART;SM00175;|ProSiteProfiles;PS51421;small GTPase Ras family profile.
OG0001028	AO090005001650	AO090005001650		K14290		map03013|map03008|map04013|map05166|map05164	ko03019|ko03009|ko03016|ko03036	Pfam;PF03810;Importin-beta N-terminal domain|ProSiteProfiles;PS50166;Importin-beta N-terminal domain profile.|Pfam;PF08389;Exportin 1-like protein|Coils;Coil;|SMART;SM01102;|SMART;SM00913;|SUPERFAMILY;SSF48371;|Gene3D;G3DSA:1.25.10.10;|Pfam;PF08767;CRM1 C terminal
OG0001029	AO090005001646	AO090005001646		K00111		map01110|map00564	ko01000	SUPERFAMILY;SSF54373;|ProSitePatterns;PS00978;FAD-dependent glycerol-3-phosphate dehydrogenase signature 2.|MobiDBLite;mobidb-lite;consensus disorder prediction|Pfam;PF16901;C-terminal domain of alpha-glycerophosphate oxidase|Gene3D;G3DSA:3.30.9.10;|Gene3D;G3DSA:3.50.50.60;|Pfam;PF01266;FAD dependent oxidoreductase|PRINTS;PR01001;FAD-dependent glycerol-3-phosphate dehydrogenase family signature|S…
OG0001030	AO090005001640	AO090005001640		K11558			ko03036	Pfam;PF08234;Chromosome segregation protein Spc25|Coils;Coil;|Gene3D;G3DSA:3.30.457.50;|MobiDBLite;mobidb-lite;consensus disorder prediction
OG0001031	AO090005001637	AO090005001637						Pfam;PF10056;Uncharacterized conserved protein (DUF2293)|MobiDBLite;mobidb-lite;consensus disorder prediction
OG0001032	AO090005001596	AO090005001596						ProSitePatterns;PS00216;Sugar transport proteins signature 1.|CDD;cd06174;MFS|Pfam;PF07690;Major Facilitator Superfamily|MobiDBLite;mobidb-lite;consensus disorder prediction|SUPERFAMILY;SSF103473;
OG0001033	AO090005001593	AO090005001593
OG0001034	AO090005001590	AO090005001590		K03249		map03013	ko03012|ko04147	Gene3D;G3DSA:3.40.140.10;|SMART;SM00232;|Pfam;PF13012;Maintenance of mitochondrial structure and function|ProSiteProfiles;PS50249;MPN domain profile.|Hamap;MF_03005;Eukaryotic translation initiation factor 3 subunit F [EIF3F].|MobiDBLite;mobidb-lite;consensus disorder prediction|Pfam;PF01398;JAB1/Mov34/MPN/PAD-1 ubiquitin protease|CDD;cd08064;MPN_eIF3f
OG0001035	AO090005001589	AO090005001589		K03127		map03022	ko03021	SUPERFAMILY;SSF47113;|Gene3D;G3DSA:1.10.20.10;|CDD;cd07978;TAF13|MobiDBLite;mobidb-lite;consensus disorder prediction|Coils;Coil;|Pfam;PF02269;Transcription initiation factor IID, 18kD subunit
OG0001036	AO090005001587	AO090005001587		K12871		map03040	ko03041	MobiDBLite;mobidb-lite;consensus disorder prediction|Pfam;PF08315;cwf18 pre-mRNA splicing factor
OG0001037	AO090005001585	AO090005001585						ProSiteProfiles;PS51673;SUZ domain profile.|ProSiteProfiles;PS51061;R3H domain profile.|Pfam;PF01424;R3H domain|Pfam;PF12752;SUZ domain|MobiDBLite;mobidb-lite;consensus disorder prediction|Coils;Coil;|CDD;cd02642;R3H_encore_like|Gene3D;G3DSA:3.30.1370.50;|SUPERFAMILY;SSF82708;
OG0001038	AO090005001584	AO090005001584	gprP	K07297		map04152|map04920|map04211|map04932		Coils;Coil;|Pfam;PF03006;Haemolysin-III related
OG0001039	AO090005001578	AO090005001578						Pfam;PF04082;Fungal specific transcription factor domain|ProSiteProfiles;PS50048;Zn(2)-C6 fungal-type DNA-binding domain profile.|SUPERFAMILY;SSF57701;|MobiDBLite;mobidb-lite;consensus disorder prediction|SMART;SM00906;|Pfam;PF00172;Fungal Zn(2)-Cys(6) binuclear cluster domain|Gene3D;G3DSA:4.10.240.10;|SMART;SM00066;|ProSitePatterns;PS00463;Zn(2)-C6 fungal-type DNA-binding domain signature.|CDD;c…
OG0001040	AO090005001576	AO090005001576						SUPERFAMILY;SSF54637;|Gene3D;G3DSA:3.10.129.10;|MobiDBLite;mobidb-lite;consensus disorder prediction
OG0001041	AO090005001570	AO090005001570						Pfam;PF13499;EF-hand domain pair|CDD;cd00051;EFh|SMART;SM00291;|MobiDBLite;mobidb-lite;consensus disorder prediction|ProSitePatterns;PS01357;Zinc finger ZZ-type signature.|Gene3D;G3DSA:3.30.60.90;|ProSiteProfiles;PS50222;EF-hand calcium-binding domain profile.|ProSiteProfiles;PS50135;Zinc finger ZZ-type profile.|CDD;cd02340;ZZ_NBR1_like|Gene3D;G3DSA:1.10.238.10;|ProSitePatterns;PS00018;EF-hand ca…
OG0001042	AO090005001568	AO090005001568		K01265			ko01000|ko01002	Hamap;MF_01974;Methionine aminopeptidase [map].|MobiDBLite;mobidb-lite;consensus disorder prediction|TIGRFAM;TIGR00500;met_pdase_I: methionine aminopeptidase, type I|Pfam;PF15801;zf-MYND-like zinc finger, mRNA-binding|Gene3D;G3DSA:3.90.230.10;|Pfam;PF00557;Metallopeptidase family M24|SUPERFAMILY;SSF55920;|PRINTS;PR00599;Methionine aminopeptidase-1 signature|ProSitePatterns;PS00680;Methionine amin…
OG0001043	AO090005001564	AO090005001564						MobiDBLite;mobidb-lite;consensus disorder prediction
OG0001044	AO090005001563	AO090005001563						MobiDBLite;mobidb-lite;consensus disorder prediction
OG0001045	AO090005001555	AO090005001555		K00921		map01100|map00562|map04070|map04145|map04810	ko01000|ko04131	Coils;Coil;|Gene3D;G3DSA:1.20.58.1870;|Pfam;PF00118;TCP-1/cpn60 chaperonin family|SMART;SM00064;|SMART;SM00330;|SUPERFAMILY;SSF57903;|CDD;cd03334;Fab1_TCP|SUPERFAMILY;SSF54849;|ProSiteProfiles;PS51455;Phosphatidylinositol phosphate kinase (PIPK) domain profile.|MobiDBLite;mobidb-lite;consensus disorder prediction|Gene3D;G3DSA:3.30.40.10;|Gene3D;G3DSA:3.30.800.10;|SUPERFAMILY;SSF52029;|ProSiteProf…
OG0001046	AO090005001553	AO090005001553		K01179		map01100|map00500|map02020	ko01000	Gene3D;G3DSA:3.20.20.80;|SUPERFAMILY;SSF51445;|Pfam;PF00150;Cellulase (glycosyl hydrolase family 5)
OG0001047	AO090005001550	AO090005001550						Gene3D;G3DSA:2.130.10.10;|SMART;SM00320;|ProSiteProfiles;PS50294;Trp-Asp (WD) repeats circular profile.|ProSiteProfiles;PS50082;Trp-Asp (WD) repeats profile.|SUPERFAMILY;SSF50978;|Pfam;PF00400;WD domain, G-beta repeat|SUPERFAMILY;SSF101908;|ProSitePatterns;PS00678;Trp-Asp (WD) repeats signature.
OG0001048	AO090005001549	AO090005001549		K10846		map03420	ko03400	Gene3D;G3DSA:3.40.50.1010;|PRINTS;PR00853;Xeroderma pigmentosum group G/yeast RAD superfamily signature|Pfam;PF00867;XPG I-region|Pfam;PF00752;XPG N-terminal domain|SMART;SM00279;|ProSitePatterns;PS00841;XPG protein signature 1.|ProSitePatterns;PS00842;XPG protein signature 2.|MobiDBLite;mobidb-lite;consensus disorder prediction|SMART;SM00485;|PRINTS;PR00066;Xeroderma pigmentosum group G protein …
OG0001049	AO090005001548	AO090005001548						Coils;Coil;|Pfam;PF13805;Eisosome component PIL1|MobiDBLite;mobidb-lite;consensus disorder prediction|Gene3D;G3DSA:1.20.1270.60;
OG0001050	AO090005001668	AO090005001668						Coils;Coil;|Gene3D;G3DSA:1.20.5.170;|SUPERFAMILY;SSF57959;|SMART;SM00338;|Pfam;PF07716;Basic region leucine zipper|MobiDBLite;mobidb-lite;consensus disorder prediction|CDD;cd14705;bZIP_Zip1|ProSitePatterns;PS00036;Basic-leucine zipper (bZIP) domain signature.|ProSiteProfiles;PS50217;Basic-leucine zipper (bZIP) domain profile.
OG0001051	AO090005001545	AO090005001545						Pfam;PF04082;Fungal specific transcription factor domain|SMART;SM00066;|MobiDBLite;mobidb-lite;consensus disorder prediction|Gene3D;G3DSA:4.10.240.10;|SMART;SM00906;|Pfam;PF00172;Fungal Zn(2)-Cys(6) binuclear cluster domain|ProSiteProfiles;PS50048;Zn(2)-C6 fungal-type DNA-binding domain profile.|CDD;cd12148;fungal_TF_MHR|SUPERFAMILY;SSF57701;|CDD;cd00067;GAL4
OG0001052	AO090005001541	AO090005001541						MobiDBLite;mobidb-lite;consensus disorder prediction
OG0001053	AO090005001540	AO090005001540		K20044			ko04131	Gene3D;G3DSA:1.20.58.150;|Pfam;PF07651;ANTH domain|MobiDBLite;mobidb-lite;consensus disorder prediction|SUPERFAMILY;SSF89009;|CDD;cd03564;ANTH_AP180_CALM|Gene3D;G3DSA:1.25.40.90;|SMART;SM00273;|SUPERFAMILY;SSF48464;|ProSiteProfiles;PS50942;ENTH domain profile.
OG0001054	AO090005001531	AO090005001531		K22337		map01100|map00500		SUPERFAMILY;SSF53756;|SUPERFAMILY;SSF56784;|Pfam;PF02358;Trehalose-phosphatase|Gene3D;G3DSA:3.40.50.2000;|MobiDBLite;mobidb-lite;consensus disorder prediction|Gene3D;G3DSA:3.30.70.1020;|Pfam;PF00982;Glycosyltransferase family 20|CDD;cd03788;GT1_TPS|Gene3D;G3DSA:3.40.50.1000;
OG0001055	AO090005001530	AO090005001530		K00697		map01100|map00500	ko01000|ko01003	SUPERFAMILY;SSF53756;|CDD;cd03788;GT1_TPS|TIGRFAM;TIGR02400;trehalose_OtsA: alpha,alpha-trehalose-phosphate synthase (UDP-forming)|Gene3D;G3DSA:3.40.50.2000;|Pfam;PF00982;Glycosyltransferase family 20
OG0001056	AO090005001529	AO090005001529						Gene3D;G3DSA:3.40.50.720;|SUPERFAMILY;SSF51735;|Pfam;PF05368;NmrA-like family|Gene3D;G3DSA:3.90.25.10;|CDD;cd05251;NmrA_like_SDR_a
OG0001057	AO090005001524	AO090005001524						MobiDBLite;mobidb-lite;consensus disorder prediction
OG0001058	AO090005001523	AO090005001523		K20824			ko04131	CDD;cd06168;LSMD1|Gene3D;G3DSA:2.30.30.100;|Pfam;PF01423;LSM domain|SUPERFAMILY;SSF50182;|SMART;SM00651;
OG0001059	AO090005001522	AO090005001522		K06269		map03015|map04390|map04024|map04022|map04113|map04114|map04218|map04510|map04810|map04611|map04910|map04921|map04261|map04270|map04728|map04720|map04750|map05205|map05031|map05034|map04931|map05168	ko01000|ko01009|ko03021|ko03019|ko03041	Pfam;PF16891;Serine-threonine protein phosphatase N-terminal domain|PIRSF;PIRSF000909;|Gene3D;G3DSA:3.60.21.10;|PRINTS;PR00114;Serine/threonine phosphatase family signature|MobiDBLite;mobidb-lite;consensus disorder prediction|ProSitePatterns;PS00125;Serine/threonine specific protein phosphatases signature.|Pfam;PF00149;Calcineurin-like phosphoesterase|SUPERFAMILY;SSF56300;|SMART;SM00156;
OG0001060	AO090005001518	AO090005001518						CDD;cd00043;CYCLIN|ProSitePatterns;PS00292;Cyclins signature.|Pfam;PF02984;Cyclin, C-terminal domain|Pfam;PF00134;Cyclin, N-terminal domain|SMART;SM01332;|Gene3D;G3DSA:1.10.472.10;|SMART;SM00385;|PIRSF;PIRSF001771;|SUPERFAMILY;SSF47954;
OG0001061	AO090005001515	AO090005001515		K09569			ko01000|ko03110	Pfam;PF00254;FKBP-type peptidyl-prolyl cis-trans isomerase|Gene3D;G3DSA:3.10.50.40;|ProSiteProfiles;PS50059;FKBP-type peptidyl-prolyl cis-trans isomerase domain profile.|SUPERFAMILY;SSF54534;
OG0001062	AO090005001514	AO090005001514		K14709			ko02000	TIGRFAM;TIGR00820;zip: ZIP zinc/iron transport family|Pfam;PF02535;ZIP Zinc transporter|MobiDBLite;mobidb-lite;consensus disorder prediction
OG0001063	AO090005001512	AO090005001512						MobiDBLite;mobidb-lite;consensus disorder prediction
OG0001064	AO090005001509	AO090005001509
OG0001065	AO090005001508	AO090005001508						CDD;cd00377;ICL_PEPM|ProSitePatterns;PS00161;Isocitrate lyase signature.|SUPERFAMILY;SSF51621;|Pfam;PF13714;Phosphoenolpyruvate phosphomutase|Gene3D;G3DSA:3.20.20.60;
OG0001066	AO090005001507	AO090005001507		K22285			ko04131|ko02000	SUPERFAMILY;SSF144000;|ProSitePatterns;PS01013;Oxysterol-binding protein family signature.|MobiDBLite;mobidb-lite;consensus disorder prediction|Coils;Coil;|Pfam;PF01237;Oxysterol-binding protein|Gene3D;G3DSA:1.20.120.1290;|Gene3D;G3DSA:2.40.160.120;
OG0001067	AO090005001506	AO090005001506						Gene3D;G3DSA:3.40.50.850;|SUPERFAMILY;SSF52499;|Pfam;PF00857;Isochorismatase family
OG0001068	AO090005001504	AO090005001504		K15544		map03015	ko01000|ko03021|ko03019	Pfam;PF04722;Ssu72-like protein|MobiDBLite;mobidb-lite;consensus disorder prediction|Gene3D;G3DSA:3.40.50.2300;
OG0001069	AO090005001500	AO090005001500		K13339		map04146	ko04131	SMART;SM00382;|Gene3D;G3DSA:3.40.50.300;|MobiDBLite;mobidb-lite;consensus disorder prediction|Gene3D;G3DSA:1.10.8.60;|SUPERFAMILY;SSF52540;|CDD;cd00009;AAA|Pfam;PF00004;ATPase family associated with various cellular activities (AAA)|ProSitePatterns;PS00674;AAA-protein family signature.
OG0001070	AO090005001495	AO090005001495						MobiDBLite;mobidb-lite;consensus disorder prediction|Gene3D;G3DSA:1.20.1250.20;|Pfam;PF07690;Major Facilitator Superfamily|ProSiteProfiles;PS50850;Major facilitator superfamily (MFS) profile.|CDD;cd06174;MFS|SUPERFAMILY;SSF103473;
OG0001071	AO090005001491	AO090005001491						SUPERFAMILY;SSF47616;|Pfam;PF13417;Glutathione S-transferase, N-terminal domain|Gene3D;G3DSA:1.20.1050.10;|SUPERFAMILY;SSF52833;|Gene3D;G3DSA:3.40.30.10;
OG0001072	AO090005001490	AO090005001490		K01784	M00632	map01100|map00052|map00520	ko01000	Gene3D;G3DSA:3.40.50.720;|MobiDBLite;mobidb-lite;consensus disorder prediction|SUPERFAMILY;SSF51735;|Gene3D;G3DSA:3.90.25.10;|CDD;cd05247;UDP_G4E_1_SDR_e|Pfam;PF01370;NAD dependent epimerase/dehydratase family
OG0001073	AO090005001489	AO090005001489						Pfam;PF12138;Spherulation-specific family 4
OG0001074	AO090005001486	AO090005001486						Pfam;PF03537;Glycoside-hydrolase family GH114|SUPERFAMILY;SSF51445;|Gene3D;G3DSA:3.20.20.70;
OG0001075	AO090005001482	AO090005001482		K01282			ko01000	Pfam;PF00930;Dipeptidyl peptidase IV (DPP IV) N-terminal region|Gene3D;G3DSA:2.140.10.30;|MobiDBLite;mobidb-lite;consensus disorder prediction|Gene3D;G3DSA:3.40.50.1820;|SUPERFAMILY;SSF53474;|SUPERFAMILY;SSF82171;|Pfam;PF00326;Prolyl oligopeptidase family
OG0001076	AO090005001476	AO090005001476						SUPERFAMILY;SSF48264;|Gene3D;G3DSA:1.10.630.10;
OG0001077	AO090005001475	AO090005001475	otam					Pfam;PF04082;Fungal specific transcription factor domain|SMART;SM00066;|SUPERFAMILY;SSF57701;|MobiDBLite;mobidb-lite;consensus disorder prediction|CDD;cd12148;fungal_TF_MHR|CDD;cd00067;GAL4
OG0001078	AO090005001472	AO090005001472						PIRSF;PIRSF000137;|SUPERFAMILY;SSF54373;|Gene3D;G3DSA:3.30.560.10;|Gene3D;G3DSA:3.50.50.60;|ProSitePatterns;PS00624;GMC oxidoreductases signature 2.|Pfam;PF00732;GMC oxidoreductase|SUPERFAMILY;SSF51905;|Pfam;PF05199;GMC oxidoreductase
OG0001079	AO090005001461	AO090005001461		K03257		map03013	ko03019|ko03012|ko04147	ProSiteProfiles;PS51194;Superfamilies 1 and 2 helicase C-terminal domain profile.|ProSiteProfiles;PS51192;Superfamilies 1 and 2 helicase ATP-binding type-1 domain profile.|ProSitePatterns;PS00039;DEAD-box subfamily ATP-dependent helicases signature.|SMART;SM00487;|Pfam;PF00270;DEAD/DEAH box helicase|Pfam;PF00271;Helicase conserved C-terminal domain|SUPERFAMILY;SSF52540;|CDD;cd00268;DEADc|ProSiteP…
OG0001080	AO090005001460	AO090005001460						SUPERFAMILY;SSF51197;|Pfam;PF13621;Cupin-like domain|Gene3D;G3DSA:1.20.1280.50;|ProSiteProfiles;PS51184;JmjC domain profile.|SMART;SM00256;|MobiDBLite;mobidb-lite;consensus disorder prediction|Gene3D;G3DSA:2.60.120.650;|SUPERFAMILY;SSF81383;|SMART;SM00558;|ProSiteProfiles;PS50181;F-box domain profile.|Pfam;PF12937;F-box-like
OG0001081	AO090005001459	AO090005001459		K11344			ko03036	Coils;Coil;|MobiDBLite;mobidb-lite;consensus disorder prediction|Pfam;PF09340;Histone acetyltransferase subunit NuA4
OG0001082	AO090005001457	AO090005001457						MobiDBLite;mobidb-lite;consensus disorder prediction
OG0001083	AO090005001456	AO090005001456						Coils;Coil;|Pfam;PF10998;Protein of unknown function (DUF2838)|MobiDBLite;mobidb-lite;consensus disorder prediction
OG0001084	AO090005001452	AO090005001452		K06636		map04110|map04111|map04113|map04114	ko03036	PIRSF;PIRSF005719;|SUPERFAMILY;SSF75553;|Gene3D;G3DSA:3.30.70.1620;|CDD;cd03275;ABC_SMC1_euk|Gene3D;G3DSA:3.40.50.300;|MobiDBLite;mobidb-lite;consensus disorder prediction|Coils;Coil;|SUPERFAMILY;SSF52540;|SMART;SM00968;|Gene3D;G3DSA:1.20.1060.20;|Pfam;PF06470;SMC proteins Flexible Hinge Domain|Pfam;PF02463;RecF/RecN/SMC N terminal domain
OG0001085	AO090005001450	AO090005001450						ProSiteProfiles;PS51826;Peripheral subunit-binding (PSBD) domain profile.|SUPERFAMILY;SSF47005;|Gene3D;G3DSA:4.10.320.10;|Pfam;PF02817;e3 binding domain
OG0001086	AO090005001448	AO090005001448		K03364		map04120|map04110|map04111|map04914	ko04121	CDD;cd00200;WD40|Gene3D;G3DSA:2.130.10.10;|SMART;SM00320;|ProSiteProfiles;PS50294;Trp-Asp (WD) repeats circular profile.|ProSiteProfiles;PS50082;Trp-Asp (WD) repeats profile.|MobiDBLite;mobidb-lite;consensus disorder prediction|Pfam;PF00400;WD domain, G-beta repeat|SUPERFAMILY;SSF50978;|ProSitePatterns;PS00678;Trp-Asp (WD) repeats signature.
OG0001087	AO090005001444	AO090005001444		K01358		map04112|map04212	ko01000|ko01002	SUPERFAMILY;SSF52096;|ProSitePatterns;PS00381;Endopeptidase Clp serine active site.|CDD;cd07017;S14_ClpP_2|Gene3D;G3DSA:3.90.226.10;|Pfam;PF00574;Clp protease|PRINTS;PR00127;Clp protease catalytic subunit P signature|Hamap;MF_00444;ATP-dependent Clp protease proteolytic subunit [clpP].|ProSitePatterns;PS00382;Endopeptidase Clp histidine active site.
OG0001088	AO090005001443	AO090005001443						MobiDBLite;mobidb-lite;consensus disorder prediction
OG0001089	AO090005001438	AO090005001438						Pfam;PF10780;39S ribosomal protein L53/MRP-L53|MobiDBLite;mobidb-lite;consensus disorder prediction
OG0001090	AO090005001435	AO090005001435		K05543			ko01000|ko03016	Pfam;PF01207;Dihydrouridine synthase (Dus)|Gene3D;G3DSA:3.20.20.70;|CDD;cd02801;DUS_like_FMN|MobiDBLite;mobidb-lite;consensus disorder prediction|ProSitePatterns;PS01136;Uncharacterized protein family UPF0034 signature.|SUPERFAMILY;SSF51395;
OG0001091	AO090005001434	AO090005001434		K14439		map04550	ko01000|ko03036	ProSiteProfiles;PS51194;Superfamilies 1 and 2 helicase C-terminal domain profile.|ProSiteProfiles;PS51192;Superfamilies 1 and 2 helicase ATP-binding type-1 domain profile.|Gene3D;G3DSA:3.40.50.10810;|SMART;SM00487;|MobiDBLite;mobidb-lite;consensus disorder prediction|Pfam;PF00271;Helicase conserved C-terminal domain|Coils;Coil;|SUPERFAMILY;SSF52540;|Pfam;PF00176;SNF2 family N-terminal domain|CDD;…
OG0001092	AO090005001431	AO090005001431						ProSiteProfiles;PS51371;CBS domain profile.|Gene3D;G3DSA:3.10.580.10;|MobiDBLite;mobidb-lite;consensus disorder prediction|SUPERFAMILY;SSF54631;
OG0001093	AO090005001430	AO090005001430		K15102			ko02000|ko04147	SUPERFAMILY;SSF103506;|Gene3D;G3DSA:1.50.40.10;|MobiDBLite;mobidb-lite;consensus disorder prediction|ProSiteProfiles;PS50920;Solute carrier (Solcar) repeat profile.|Pfam;PF00153;Mitochondrial carrier protein
OG0001094	AO090005001427	AO090005001427		K00036	M00004|M00006	map01100|map01110|map01120|map01130|map01200|map00030|map00480|map05230	ko01000|ko04147	Pfam;PF00479;Glucose-6-phosphate dehydrogenase, NAD binding domain|PRINTS;PR00079;Glucose-6-phosphate dehydrogenase signature|TIGRFAM;TIGR00871;zwf: glucose-6-phosphate dehydrogenase|Gene3D;G3DSA:3.40.50.720;|SUPERFAMILY;SSF55347;|SUPERFAMILY;SSF51735;|Pfam;PF02781;Glucose-6-phosphate dehydrogenase, C-terminal domain|PIRSF;PIRSF000110;|Hamap;MF_00966;Glucose-6-phosphate 1-dehydrogenase [zwf].|Pro…
OG0001095	AO090005001425	AO090005001425						Pfam;PF08101;Domain of unknown function (DUF1708)|CDD;cd04401;RhoGAP_fMSB1|MobiDBLite;mobidb-lite;consensus disorder prediction
OG0001096	AO090005001424	AO090005001424		K09265		map04011	ko03000	CDD;cd00265;MADS_MEF2_like|PRINTS;PR00404;MADS domain signature|MobiDBLite;mobidb-lite;consensus disorder prediction|Pfam;PF00319;SRF-type transcription factor (DNA-binding and dimerisation domain)|Gene3D;G3DSA:3.40.1810.10;|ProSiteProfiles;PS50066;MADS-box domain profile.|SMART;SM00432;|ProSitePatterns;PS00350;MADS-box domain signature.|SUPERFAMILY;SSF55455;
OG0001097	AO090005001423	AO090005001423						CDD;cd06174;MFS|MobiDBLite;mobidb-lite;consensus disorder prediction|Gene3D;G3DSA:1.20.1250.20;|Pfam;PF07690;Major Facilitator Superfamily|ProSiteProfiles;PS50850;Major facilitator superfamily (MFS) profile.|PRINTS;PR01036;Tetracycline resistance protein TetB signature|Gene3D;G3DSA:1.20.1720.10;|SUPERFAMILY;SSF103473;
OG0001098	AO090005001421	AO090005001421						Pfam;PF00106;short chain dehydrogenase|PRINTS;PR00081;Glucose/ribitol dehydrogenase family signature|Gene3D;G3DSA:3.40.50.720;|SUPERFAMILY;SSF51735;
OG0001099	AO090005001413	AO090005001413						MobiDBLite;mobidb-lite;consensus disorder prediction
OG0001100	AO090005001412	AO090005001412		K03238		map03013	ko01009|ko03012	SUPERFAMILY;SSF75689;|Gene3D;G3DSA:3.30.70.3150;|Pfam;PF01873;Domain found in IF2B/IF5|MobiDBLite;mobidb-lite;consensus disorder prediction|ProSiteProfiles;PS50096;IQ motif profile.|SUPERFAMILY;SSF100966;|SMART;SM00653;
OG0001101	AO090005001407	AO090005001407		K03627				CDD;cd00093;HTH_XRE|ProSiteProfiles;PS50943;Cro/C1-type HTH domain profile.|Gene3D;G3DSA:1.10.260.40;|Pfam;PF08523;Multiprotein bridging factor 1|MobiDBLite;mobidb-lite;consensus disorder prediction|SUPERFAMILY;SSF47413;|Pfam;PF01381;Helix-turn-helix|SMART;SM00530;
OG0001102	AO090005001406	AO090005001406		K03246		map03013	ko03012	Gene3D;G3DSA:2.130.10.10;|SMART;SM00320;|ProSiteProfiles;PS50294;Trp-Asp (WD) repeats circular profile.|ProSiteProfiles;PS50082;Trp-Asp (WD) repeats profile.|SUPERFAMILY;SSF50978;|Pfam;PF00400;WD domain, G-beta repeat|Hamap;MF_03008;Eukaryotic translation initiation factor 3 subunit I [EIF3I].|ProSitePatterns;PS00678;Trp-Asp (WD) repeats signature.
OG0001103	AO090005001405	AO090005001405		K00288	M00141	map01100|map01120|map00670	ko01000|ko04147	Gene3D;G3DSA:1.10.8.770;|Pfam;PF01268;Formate--tetrahydrofolate ligase|Pfam;PF02882;Tetrahydrofolate dehydrogenase/cyclohydrolase, NAD(P)-binding domain|Hamap;MF_01576;Bifunctional protein FolD [folD].|ProSitePatterns;PS00721;Formate--tetrahydrofolate ligase signature 1.|Gene3D;G3DSA:3.40.50.10860;|CDD;cd00477;FTHFS|Hamap;MF_01543;Formate--tetrahydrofolate ligase [fhs].|Gene3D;G3DSA:3.40.50.720;|…
OG0001104	AO090005001400	AO090005001400						SUPERFAMILY;SSF51126;|Pfam;PF00295;Glycosyl hydrolases family 28|Gene3D;G3DSA:2.160.20.10;
OG0001105	AO090005001398	AO090005001398						Pfam;PF10604;Polyketide cyclase / dehydrase and lipid transport|CDD;cd07822;SRPBCC_4|SUPERFAMILY;SSF55961;|Gene3D;G3DSA:3.30.530.20;
OG0001106	AO090005001396	AO090005001396		K15267			ko03009	SUPERFAMILY;SSF53335;|MobiDBLite;mobidb-lite;consensus disorder prediction|Gene3D;G3DSA:3.40.50.150;
OG0001107	AO090005001392	AO090005001392		K15445			ko01000|ko03016	Coils;Coil;|ProSiteProfiles;PS51675;SAM-dependent methyltransferase TRM10-type domain profile.|Pfam;PF01746;tRNA (Guanine-1)-methyltransferase|Gene3D;G3DSA:3.40.1280.30;|MobiDBLite;mobidb-lite;consensus disorder prediction
OG0001108	AO090005001389	AO090005001389						Pfam;PF00150;Cellulase (glycosyl hydrolase family 5)|ProSitePatterns;PS00659;Glycosyl hydrolases family 5 signature.|SUPERFAMILY;SSF51445;|MobiDBLite;mobidb-lite;consensus disorder prediction
OG0001109	AO090005001388	AO090005001388		K12600		map03018	ko03019	ProSiteProfiles;PS50293;TPR repeat region circular profile.|MobiDBLite;mobidb-lite;consensus disorder prediction|ProSiteProfiles;PS50005;TPR repeat profile.|Pfam;PF13424;Tetratricopeptide repeat|Coils;Coil;|SMART;SM00028;|Pfam;PF13432;Tetratricopeptide repeat|SUPERFAMILY;SSF48452;|Gene3D;G3DSA:1.25.40.10;
OG0001110	AO090005001387	AO090005001387		K15364		map03460	ko03400	SMART;SM01161;|Pfam;PF08585;RecQ mediated genome instability protein|Gene3D;G3DSA:2.40.50.770;|MobiDBLite;mobidb-lite;consensus disorder prediction
OG0001111	AO090005001372	AO090005001372						Gene3D;G3DSA:3.30.465.10;|Gene3D;G3DSA:3.30.465.40;|ProSiteProfiles;PS51387;PCMH-type FAD-binding domain profile.|SUPERFAMILY;SSF56176;|Pfam;PF08031;Berberine and berberine like|Gene3D;G3DSA:3.40.462.20;|Pfam;PF01565;FAD binding domain
OG0001112	AO090005001364	AO090005001364						PIRSF;PIRSF007138;|Pfam;PF12351;Ca2+ regulator and membrane fusion protein Fig1
OG0001113	AO090005001361	AO090005001361		K15414			ko00536	Gene3D;G3DSA:3.10.280.10;|Pfam;PF02330;Mitochondrial glycoprotein|MobiDBLite;mobidb-lite;consensus disorder prediction|SUPERFAMILY;SSF54529;
OG0001114	AO090005001360	AO090005001360		K02684	M00261	map03030	ko01000|ko03032	CDD;cd04860;AE_Prim_S|SUPERFAMILY;SSF56747;|TIGRFAM;TIGR00335;primase_sml: putative DNA primase, eukaryotic-type, small subunit|MobiDBLite;mobidb-lite;consensus disorder prediction|Pfam;PF01896;DNA primase small subunit
OG0001115	AO090005001358	AO090005001358						CDD;cd05283;CAD1|SUPERFAMILY;SSF50129;|ProSitePatterns;PS00059;Zinc-containing alcohol dehydrogenases signature.|Gene3D;G3DSA:3.40.50.720;|Pfam;PF00107;Zinc-binding dehydrogenase|SUPERFAMILY;SSF51735;|Pfam;PF08240;Alcohol dehydrogenase GroES-like domain|SMART;SM00829;|Gene3D;G3DSA:3.90.180.10;
OG0001116	AO090005001355	AO090005001355		K17783			ko01000|ko03029	ProSiteProfiles;PS51324;ERV/ALR sulfhydryl oxidase domain profile.|Pfam;PF04777;Erv1 / Alr family|MobiDBLite;mobidb-lite;consensus disorder prediction|Gene3D;G3DSA:1.20.120.310;|SUPERFAMILY;SSF69000;
OG0001117	AO090005001354	AO090005001354		K05236			ko04131|ko04147	CDD;cd00200;WD40|Gene3D;G3DSA:2.130.10.10;|SMART;SM00320;|SUPERFAMILY;SSF51004;|PRINTS;PR00320;G protein beta WD-40 repeat signature|ProSiteProfiles;PS50294;Trp-Asp (WD) repeats circular profile.|ProSiteProfiles;PS50082;Trp-Asp (WD) repeats profile.|SUPERFAMILY;SSF50978;|Pfam;PF00400;WD domain, G-beta repeat|Coils;Coil;|Pfam;PF06957;Coatomer (COPI) alpha subunit C-terminus|Pfam;PF04053;Coatomer W…
OG0001118	AO090005001351	AO090005001351						Coils;Coil;|MobiDBLite;mobidb-lite;consensus disorder prediction
OG0001119	AO090005001345	AO090005001345						SUPERFAMILY;SSF82171;|MobiDBLite;mobidb-lite;consensus disorder prediction
OG0001120	AO090005001344	AO090005001344						PIRSF;PIRSF037299;|Pfam;PF00722;Glycosyl hydrolases family 16|MobiDBLite;mobidb-lite;consensus disorder prediction|SUPERFAMILY;SSF49899;|Gene3D;G3DSA:2.60.120.200;|ProSiteProfiles;PS51762;Glycosyl hydrolases family 16 (GH16) domain profile.|CDD;cd02183;GH16_fungal_CRH1_transglycosylase
OG0001121	AO090005001342	AO090005001342						MobiDBLite;mobidb-lite;consensus disorder prediction
OG0001122	AO090005001340	AO090005001340						Pfam;PF11719;DNA replication and checkpoint protein|Coils;Coil;|Gene3D;G3DSA:1.10.10.1460;|MobiDBLite;mobidb-lite;consensus disorder prediction
OG0001123	AO090005001334	AO090005001334						Pfam;PF04082;Fungal specific transcription factor domain|SMART;SM00906;|CDD;cd12148;fungal_TF_MHR
OG0001124	AO090005001332	AO090005001332		K03325			ko02000	PIRSF;PIRSF005508;|Gene3D;G3DSA:1.20.1530.20;|Pfam;PF01758;Sodium Bile acid symporter family|MobiDBLite;mobidb-lite;consensus disorder prediction|TIGRFAM;TIGR00832;acr3: arsenical-resistance protein
OG0001125	AO090005001331	AO090005001331		K18064				Pfam;PF00581;Rhodanese-like domain|Gene3D;G3DSA:3.40.250.10;|SUPERFAMILY;SSF52821;|SMART;SM00450;|CDD;cd01443;Cdc25_Acr2p|ProSiteProfiles;PS50206;Rhodanese domain profile.
OG0001126	AO090005001326	AO090005001326						MobiDBLite;mobidb-lite;consensus disorder prediction
OG0001127	AO090005001321	AO090005001321						Pfam;PF13468;Glyoxalase-like domain|Gene3D;G3DSA:3.10.180.10;
OG0001128	AO090005001314	AO090005001314						MobiDBLite;mobidb-lite;consensus disorder prediction
OG0001129	AO090005001311	AO090005001311						ProSiteProfiles;PS51762;Glycosyl hydrolases family 16 (GH16) domain profile.|CDD;cd02183;GH16_fungal_CRH1_transglycosylase|Gene3D;G3DSA:2.60.120.200;|Pfam;PF00722;Glycosyl hydrolases family 16|SUPERFAMILY;SSF49899;
OG0001130	AO090005001308	AO090005001308						Gene3D;G3DSA:1.20.1610.10;|Pfam;PF07971;Glycosyl hydrolase family 92|SUPERFAMILY;SSF48208;|Gene3D;G3DSA:1.20.1050.60;|Gene3D;G3DSA:2.70.98.10;
OG0001131	AO090005001305	AO090005001305		K15028			ko03012	Gene3D;G3DSA:1.25.40.250;|SUPERFAMILY;SSF46785;|Hamap;MF_03010;Eukaryotic translation initiation factor 3 subunit K [EIF3K].|Pfam;PF10075;CSN8/PSMD8/EIF3K family|SUPERFAMILY;SSF48371;|Gene3D;G3DSA:1.10.10.10;
OG0001132	AO090005001304	AO090005001304		K14801			ko03009	MobiDBLite;mobidb-lite;consensus disorder prediction|Pfam;PF04194;Programmed cell death protein 2, C-terminal putative domain
OG0001133	AO090005001302	AO090005001302		K00600	M00141	map01100|map01110|map01120|map01130|map01200|map01230|map00630|map00680|map00260|map00460|map00670|map01523	ko01000	Gene3D;G3DSA:3.40.640.10;|Gene3D;G3DSA:3.90.1150.10;|PIRSF;PIRSF000412;|ProSitePatterns;PS00096;Serine hydroxymethyltransferase pyridoxal-phosphate attachment site.|CDD;cd00378;SHMT|Coils;Coil;|Hamap;MF_00051;Serine hydroxymethyltransferase [glyA].|SUPERFAMILY;SSF53383;|Pfam;PF00464;Serine hydroxymethyltransferase
OG0001134	AO090005001301	AO090005001301						Pfam;PF07544;RNA polymerase II transcription mediator complex subunit 9|Coils;Coil;|MobiDBLite;mobidb-lite;consensus disorder prediction
OG0001135	AO090005001300	AO090005001300	gpmA	K15633	M00001|M00002|M00003	map01100|map01110|map01120|map01130|map01200|map01230|map00010|map00680|map00260	ko01000	Gene3D;G3DSA:3.40.1450.10;|CDD;cd16010;iPGM|Hamap;MF_01038;2,3-bisphosphoglycerate-independent phosphoglycerate mutase [gpmI].|Pfam;PF01676;Metalloenzyme superfamily|SUPERFAMILY;SSF53649;|Gene3D;G3DSA:3.40.720.10;|SUPERFAMILY;SSF64158;|PIRSF;PIRSF001492;|TIGRFAM;TIGR01307;pgm_bpd_ind: phosphoglycerate mutase (2,3-diphosphoglycerate-independent)|Pfam;PF06415;BPG-independent PGAM N-terminus (iPGM_N)
OG0001136	AO090005001298	AO090005001298		K12196		map04144|map04217	ko04131	Pfam;PF09336;Vps4 C terminal oligomerisation domain|SUPERFAMILY;SSF116846;|SMART;SM00382;|Gene3D;G3DSA:3.40.50.300;|MobiDBLite;mobidb-lite;consensus disorder prediction|Pfam;PF04212;MIT (microtubule interacting and transport) domain|SMART;SM00745;|Gene3D;G3DSA:1.10.8.60;|CDD;cd00009;AAA|SUPERFAMILY;SSF52540;|CDD;cd02678;MIT_VPS4|Gene3D;G3DSA:1.20.58.280;|Pfam;PF00004;ATPase family associated with…
OG0001137	AO090005001296	AO090005001296						Coils;Coil;|Pfam;PF07093;SGT1 protein|MobiDBLite;mobidb-lite;consensus disorder prediction
OG0001138	AO090005001291	AO090005001291		K14564		map03008	ko03009	Gene3D;G3DSA:1.10.246.90;|Gene3D;G3DSA:1.10.150.460;|SMART;SM00931;|MobiDBLite;mobidb-lite;consensus disorder prediction|Coils;Coil;|ProSiteProfiles;PS51358;Nop domain profile.|Pfam;PF08156;NOP5NT (NUC127) domain|Gene3D;G3DSA:1.10.287.660;|Pfam;PF01798;snoRNA binding domain, fibrillarin|SUPERFAMILY;SSF89124;
OG0001139	AO090005001290	AO090005001290		K09498			ko03110|ko04147	ProSitePatterns;PS00750;Chaperonins TCP-1 signature 1.|TIGRFAM;TIGR02347;chap_CCT_zeta: T-complex protein 1, zeta subunit|Gene3D;G3DSA:3.50.7.10;|Pfam;PF00118;TCP-1/cpn60 chaperonin family|CDD;cd03342;TCP1_zeta|PRINTS;PR00304;Tailless complex polypeptide 1 (chaperone) signature|SUPERFAMILY;SSF54849;|ProSitePatterns;PS00995;Chaperonins TCP-1 signature 3.|SUPERFAMILY;SSF52029;|ProSitePatterns;PS007…
OG0001140	AO090005001289	AO090005001289						SUPERFAMILY;SSF55729;|ProSiteProfiles;PS51726;MYST-type histone acetyltransferase (HAT) domain profile.|Pfam;PF01853;MOZ/SAS family|MobiDBLite;mobidb-lite;consensus disorder prediction|Gene3D;G3DSA:3.40.630.30;|Gene3D;G3DSA:3.30.60.60;|Gene3D;G3DSA:1.10.10.10;
OG0001141	AO090005001282	AO090005001282						ProSitePatterns;PS00463;Zn(2)-C6 fungal-type DNA-binding domain signature.|SUPERFAMILY;SSF57701;|Pfam;PF11951;Fungal specific transcription factor domain|Pfam;PF00172;Fungal Zn(2)-Cys(6) binuclear cluster domain|MobiDBLite;mobidb-lite;consensus disorder prediction|Gene3D;G3DSA:4.10.240.10;|ProSiteProfiles;PS50048;Zn(2)-C6 fungal-type DNA-binding domain profile.|SMART;SM00066;|CDD;cd00067;GAL4
OG0001142	AO090005001279	AO090005001279		K14007		map04141	ko04131	Gene3D;G3DSA:2.60.40.1670;|Pfam;PF00626;Gelsolin repeat|SUPERFAMILY;SSF53300;|SUPERFAMILY;SSF81811;|Pfam;PF08033;Sec23/Sec24 beta-sandwich domain|Gene3D;G3DSA:2.30.30.380;|Pfam;PF04815;Sec23/Sec24 helical domain|Gene3D;G3DSA:3.40.20.10;|MobiDBLite;mobidb-lite;consensus disorder prediction|Gene3D;G3DSA:1.20.120.730;|Gene3D;G3DSA:3.40.50.410;|Pfam;PF04810;Sec23/Sec24 zinc finger|SUPERFAMILY;SSF8291…
OG0001143	AO090005001278	AO090005001278						ProSitePatterns;PS00218;Amino acid permeases signature.|Pfam;PF13520;Amino acid permease|PIRSF;PIRSF006060;|Gene3D;G3DSA:1.20.1740.10;
OG0001144	AO090005001275	AO090005001275		K14557		map03008	ko03009	Pfam;PF08640;U3 small nucleolar RNA-associated protein 6|SMART;SM00386;|SUPERFAMILY;SSF48452;
OG0001145	AO090005001273	AO090005001273						Gene3D;G3DSA:3.30.70.330;|SMART;SM00360;|MobiDBLite;mobidb-lite;consensus disorder prediction|SUPERFAMILY;SSF54928;|CDD;cd12342;RRM_Nab3p|Pfam;PF00076;RNA recognition motif. (a.k.a. RRM, RBD, or RNP domain)|ProSiteProfiles;PS50102;Eukaryotic RNA Recognition Motif (RRM) profile.|SUPERFAMILY;SSF52954;
OG0001146	AO090005001271	AO090005001271		K20318			ko04131	Pfam;PF09801;Integral membrane protein S linking to the trans Golgi network|MobiDBLite;mobidb-lite;consensus disorder prediction
OG0001147	AO090005001270	AO090005001270
OG0001148	AO090005001266	AO090005001266		K21544			ko03000	Gene3D;G3DSA:3.30.160.60;|SUPERFAMILY;SSF57667;|MobiDBLite;mobidb-lite;consensus disorder prediction|Pfam;PF00096;Zinc finger, C2H2 type|ProSiteProfiles;PS50157;Zinc finger C2H2 type domain profile.
OG0001149	AO090005001262	AO090005001262						Gene3D;G3DSA:1.10.10.1420;|MobiDBLite;mobidb-lite;consensus disorder prediction|Pfam;PF16679;DNA replication factor Cdt1 C-terminal domain
OG0001150	AO090005001261	AO090005001261		K08735		map03430|map05200|map05210|map01524	ko03400	Pfam;PF05188;MutS domain II|PIRSF;PIRSF005813;|SMART;SM00534;|Pfam;PF00488;MutS domain V|Pfam;PF01624;MutS domain I|SMART;SM00533;|Gene3D;G3DSA:3.40.50.300;|SUPERFAMILY;SSF48334;|Pfam;PF05190;MutS family domain IV|Gene3D;G3DSA:3.30.420.110;|ProSitePatterns;PS00486;DNA mismatch repair proteins mutS family signature.|CDD;cd03285;ABC_MSH2_euk|SUPERFAMILY;SSF52540;|Pfam;PF05192;MutS domain III|Gene3D…
OG0001151	AO090005001256	AO090005001256		K05767		map04810	ko04812|ko04147	SMART;SM00323;|CDD;cd05132;RasGAP_GAPA|ProSiteProfiles;PS50018;Ras GTPase-activating proteins profile.|Gene3D;G3DSA:1.10.506.10;|MobiDBLite;mobidb-lite;consensus disorder prediction|SUPERFAMILY;SSF48350;|SUPERFAMILY;SSF143885;|Coils;Coil;|ProSitePatterns;PS00509;Ras GTPase-activating proteins domain signature.|Pfam;PF00616;GTPase-activator protein for Ras-like GTPase|Pfam;PF03836;RasGAP C-terminus
OG0001152	AO090005001253	AO090005001253		K17765		map04139	ko03029	Hamap;MF_03104;Mitochondrial distribution and morphology protein 12 [MDM12].|MobiDBLite;mobidb-lite;consensus disorder prediction|Pfam;PF10296;Maintenance of mitochondrial morphology protein 1
OG0001153	AO090005001249	AO090005001249		K19366		map04144		MobiDBLite;mobidb-lite;consensus disorder prediction|Pfam;PF06911;Senescence-associated protein
OG0001154	AO090005001248	AO090005001248						ProSitePatterns;PS00073;Acyl-CoA dehydrogenases signature 2.|Pfam;PF02770;Acyl-CoA dehydrogenase, middle domain|Pfam;PF02771;Acyl-CoA dehydrogenase, N-terminal domain|CDD;cd01158;SCAD_SBCAD|Gene3D;G3DSA:1.10.540.10;|SUPERFAMILY;SSF56645;|PIRSF;PIRSF016578;|Gene3D;G3DSA:2.40.110.10;|ProSitePatterns;PS00072;Acyl-CoA dehydrogenases signature 1.|Gene3D;G3DSA:1.20.140.10;|Pfam;PF00441;Acyl-CoA dehydro…
OG0001155	AO090005001245	AO090005001245		K05283		map01100|map00563	ko01000	Pfam;PF06423;GWT1|PIRSF;PIRSF017321;|MobiDBLite;mobidb-lite;consensus disorder prediction
OG0001156	AO090005001244	AO090005001244						Pfam;PF01425;Amidase|Gene3D;G3DSA:3.90.1300.10;|ProSitePatterns;PS00571;Amidases signature.|SUPERFAMILY;SSF75304;|MobiDBLite;mobidb-lite;consensus disorder prediction
OG0001157	AO090005001243	AO090005001243	pdeA					Pfam;PF02112;cAMP phosphodiesterases class-II|PRINTS;PR00388;3'5'-cyclic nucleotide class II phosphodiesterase signature|SUPERFAMILY;SSF56281;|CDD;cd07735;class_II_PDE_MBL-fold|MobiDBLite;mobidb-lite;consensus disorder prediction
OG0001158	AO090005001241	AO090005001241						Gene3D;G3DSA:2.60.120.920;|Pfam;PF00622;SPRY domain|MobiDBLite;mobidb-lite;consensus disorder prediction|SMART;SM00449;|SUPERFAMILY;SSF49899;|ProSiteProfiles;PS50188;B30.2/SPRY domain profile.|CDD;cd12910;SPRY_SSH4_like
OG0001159	AO090005001240	AO090005001240		K14213			ko01000|ko01002	SMART;SM01011;|CDD;cd01087;Prolidase|ProSitePatterns;PS00491;Aminopeptidase P and proline dipeptidase signature.|SUPERFAMILY;SSF53092;|Gene3D;G3DSA:3.90.230.10;|Pfam;PF00557;Metallopeptidase family M24|Pfam;PF05195;Aminopeptidase P, N-terminal domain|Gene3D;G3DSA:3.40.350.10;|SUPERFAMILY;SSF55920;
OG0001160	AO090005001239	AO090005001239						MobiDBLite;mobidb-lite;consensus disorder prediction
OG0001161	AO090005001238	AO090005001238		K09540		map03060|map04141	ko03110|ko02044	Gene3D;G3DSA:2.60.40.150;|PRINTS;PR00625;DnaJ domain signature|SUPERFAMILY;SSF46565;|CDD;cd06257;DnaJ|Gene3D;G3DSA:1.10.287.110;|Pfam;PF02889;Sec63 Brl domain|MobiDBLite;mobidb-lite;consensus disorder prediction|Pfam;PF00226;DnaJ domain|Coils;Coil;|SUPERFAMILY;SSF81296;|SMART;SM00973;|ProSiteProfiles;PS50076;dnaJ domain profile.|SUPERFAMILY;SSF158702;|SMART;SM00271;
OG0001162	AO090005001234	AO090005001234		K00107			ko01000	Gene3D;G3DSA:3.30.465.10;|SUPERFAMILY;SSF56176;|MobiDBLite;mobidb-lite;consensus disorder prediction|TIGRFAM;TIGR01678;FAD_lactone_ox: sugar 1,4-lactone oxidases|ProSiteProfiles;PS51387;PCMH-type FAD-binding domain profile.|Gene3D;G3DSA:3.30.43.10;|Pfam;PF04030;D-arabinono-1,4-lactone oxidase|ProSitePatterns;PS00862;Oxygen oxidoreductases covalent FAD-binding site.|Pfam;PF01565;FAD binding domain…
OG0001163	AO090005001233	AO090005001233						SMART;SM00262;|SUPERFAMILY;SSF55753;|Gene3D;G3DSA:3.40.20.10;|MobiDBLite;mobidb-lite;consensus disorder prediction|Pfam;PF00626;Gelsolin repeat|Pfam;PF13254;Domain of unknown function (DUF4045)
OG0001164	AO090005001231	AO090005001231		K13181			ko01000|ko03041|ko03009	ProSiteProfiles;PS51194;Superfamilies 1 and 2 helicase C-terminal domain profile.|ProSiteProfiles;PS51192;Superfamilies 1 and 2 helicase ATP-binding type-1 domain profile.|Pfam;PF00270;DEAD/DEAH box helicase|ProSitePatterns;PS00039;DEAD-box subfamily ATP-dependent helicases signature.|SMART;SM00487;|Gene3D;G3DSA:3.40.50.300;|MobiDBLite;mobidb-lite;consensus disorder prediction|Pfam;PF00271;Helica…
OG0001165	AO090005001230	AO090005001230		K01649	M00432	map01100|map01110|map01210|map01230|map00620|map00290	ko01000	Pfam;PF00682;HMGL-like|TIGRFAM;TIGR00970;leuA_yeast: 2-isopropylmalate synthase|Gene3D;G3DSA:3.20.20.70;|SUPERFAMILY;SSF89000;|SUPERFAMILY;SSF110921;|ProSiteProfiles;PS50991;Pyruvate carboxyltransferase domain.|ProSitePatterns;PS00815;Alpha-isopropylmalate and homocitrate synthases signature 1.|CDD;cd07942;DRE_TIM_LeuA|SMART;SM00917;|Hamap;MF_00572;2-isopropylmalate synthase [leuA].|Pfam;PF08502;…
OG0001166	AO090005001229	AO090005001229						PRINTS;PR00081;Glucose/ribitol dehydrogenase family signature|ProSitePatterns;PS00061;Short-chain dehydrogenases/reductases family signature.|CDD;cd05233;SDR_c|Gene3D;G3DSA:3.40.50.720;|SUPERFAMILY;SSF51735;|Coils;Coil;|Pfam;PF13561;Enoyl-(Acyl carrier protein) reductase
OG0001167	AO090005001225	AO090005001225		K02989	M00177	map03010	ko03011	ProSitePatterns;PS00052;Ribosomal protein S7 signature.|Pfam;PF00177;Ribosomal protein S7p/S5e|SUPERFAMILY;SSF47973;|CDD;cd14867;uS7_Eukaryote|PIRSF;PIRSF002122;|TIGRFAM;TIGR01028;uS7_euk_arch: ribosomal protein uS7|Gene3D;G3DSA:1.10.455.10;
OG0001168	AO090005001224	AO090005001224		K14856			ko03009	Pfam;PF05285;SDA1|SUPERFAMILY;SSF48371;|Pfam;PF08158;NUC130/3NT domain|MobiDBLite;mobidb-lite;consensus disorder prediction
OG0001169	AO090005001222	AO090005001222		K09486		map04141	ko03110	Pfam;PF00012;Hsp70 protein|SUPERFAMILY;SSF100934;|Gene3D;G3DSA:1.20.1270.10;|MobiDBLite;mobidb-lite;consensus disorder prediction|CDD;cd10230;HYOU1-like_NBD|Gene3D;G3DSA:3.90.640.10;|Coils;Coil;|Gene3D;G3DSA:3.30.420.40;|Gene3D;G3DSA:3.30.30.30;|PRINTS;PR00301;70kDa heat shock protein signature|SUPERFAMILY;SSF53067;|Gene3D;G3DSA:2.60.34.10;
OG0001170	AO090005001221	AO090005001221						Pfam;PF10644;Misato Segment II tubulin-like domain|CDD;cd06060;misato|Pfam;PF14881;Tubulin domain|SUPERFAMILY;SSF52490;
OG0001171	AO090005001220	AO090005001220						Coils;Coil;|MobiDBLite;mobidb-lite;consensus disorder prediction
OG0001172	AO090005001217	AO090005001217						Pfam;PF14831;Domain of unknown function (DUF4484)|Pfam;PF09804;Uncharacterized conserved protein (DUF2347)|MobiDBLite;mobidb-lite;consensus disorder prediction
OG0001173	AO090005001214	AO090005001214						Coils;Coil;|MobiDBLite;mobidb-lite;consensus disorder prediction
OG0001174	AO090005001213	AO090005001213		K10877		map03440	ko01000|ko03400	ProSiteProfiles;PS51194;Superfamilies 1 and 2 helicase C-terminal domain profile.|ProSiteProfiles;PS51192;Superfamilies 1 and 2 helicase ATP-binding type-1 domain profile.|Gene3D;G3DSA:3.40.50.10810;|SMART;SM00490;|Gene3D;G3DSA:3.40.50.300;|MobiDBLite;mobidb-lite;consensus disorder prediction|Pfam;PF00271;Helicase conserved C-terminal domain|SUPERFAMILY;SSF52540;|Gene3D;G3DSA:1.20.120.850;|Pfam;P…
OG0001175	AO090005001212	AO090005001212						ProSitePatterns;PS00218;Amino acid permeases signature.|PIRSF;PIRSF006060;|Pfam;PF13520;Amino acid permease|Gene3D;G3DSA:1.20.1740.10;|MobiDBLite;mobidb-lite;consensus disorder prediction
OG0001176	AO090005001211	AO090005001211						MobiDBLite;mobidb-lite;consensus disorder prediction
OG0001177	AO090005001210	AO090005001210						PRINTS;PR00081;Glucose/ribitol dehydrogenase family signature|CDD;cd05233;SDR_c|Gene3D;G3DSA:3.40.50.720;|SUPERFAMILY;SSF51735;|ProSiteProfiles;PS51677;NodB homology domain profile.|Pfam;PF01522;Polysaccharide deacetylase|CDD;cd10938;CE4_HpPgdA_like|Pfam;PF13561;Enoyl-(Acyl carrier protein) reductase|SUPERFAMILY;SSF88713;|Gene3D;G3DSA:3.20.20.370;
OG0001178	AO090005001204	AO090005001204		K09550			ko03110	PIRSF;PIRSF016477;|Gene3D;G3DSA:1.10.287.370;|SUPERFAMILY;SSF46579;|MobiDBLite;mobidb-lite;consensus disorder prediction|Coils;Coil;|Pfam;PF01920;Prefoldin subunit
OG0001179	AO090005001199	AO090005001199						Pfam;PF07942;N2227-like protein|SUPERFAMILY;SSF53335;|SMART;SM01296;
OG0001180	AO090005001197	AO090005001197						Pfam;PF11927;Protein of unknown function (DUF3445)
OG0001181	AO090005001195	AO090005001195
OG0001182	AO090005001193	AO090005001193		K01176		map01100|map00500|map04973	ko01000	Gene3D;G3DSA:3.20.20.80;|SUPERFAMILY;SSF51445;|Gene3D;G3DSA:2.60.40.1180;|SMART;SM00642;|CDD;cd11318;AmyAc_bac_fung_AmyA|SUPERFAMILY;SSF51011;|Pfam;PF00128;Alpha amylase, catalytic domain|Gene3D;G3DSA:2.40.30.140;
OG0001183	AO090005001191	AO090005001191						SUPERFAMILY;SSF56112;
OG0001184	AO090005001186	AO090005001186						Pfam;PF01650;Peptidase C13 family|Gene3D;G3DSA:3.40.50.1460;|PRINTS;PR00776;Hemoglobinase (C13) cysteine protease signature|MobiDBLite;mobidb-lite;consensus disorder prediction
OG0001185	AO090005001182	AO090005001182		K14376		map03015	ko01000|ko03019	SUPERFAMILY;SSF55003;|Gene3D;G3DSA:3.30.460.10;|CDD;cd05402;NT_PAP_TUTase|PIRSF;PIRSF018425;|MobiDBLite;mobidb-lite;consensus disorder prediction|Gene3D;G3DSA:3.30.70.590;|SUPERFAMILY;SSF81631;|Pfam;PF04928;Poly(A) polymerase central domain|Gene3D;G3DSA:1.10.1410.10;|Pfam;PF01909;Nucleotidyltransferase domain|Pfam;PF04926;Poly(A) polymerase predicted RNA binding domain|SUPERFAMILY;SSF81301;
OG0001186	AO090005001181	AO090005001181						SUPERFAMILY;SSF53474;|Gene3D;G3DSA:3.40.50.1820;|Pfam;PF00561;alpha/beta hydrolase fold|PIRSF;PIRSF000443;
OG0001187	AO090005001180	AO090005001180						SMART;SM00903;|Gene3D;G3DSA:2.30.110.10;|Pfam;PF01613;Flavin reductase like domain|SUPERFAMILY;SSF50475;|MobiDBLite;mobidb-lite;consensus disorder prediction
OG0001188	AO090005001179	AO090005001179						Pfam;PF04082;Fungal specific transcription factor domain|SMART;SM00066;|SUPERFAMILY;SSF57701;|MobiDBLite;mobidb-lite;consensus disorder prediction|SMART;SM00906;|ProSiteProfiles;PS50048;Zn(2)-C6 fungal-type DNA-binding domain profile.|Gene3D;G3DSA:4.10.240.10;|ProSitePatterns;PS00463;Zn(2)-C6 fungal-type DNA-binding domain signature.|CDD;cd12148;fungal_TF_MHR|Pfam;PF00172;Fungal Zn(2)-Cys(6) binu…
OG0001189	AO090005001177	AO090005001177						Pfam;PF07731;Multicopper oxidase|ProSitePatterns;PS00080;Multicopper oxidases signature 2.|CDD;cd13876;CuRO_2_Abr2_like|CDD;cd13898;CuRO_3_Abr2_like|CDD;cd13850;CuRO_1_Abr2_like|SUPERFAMILY;SSF49503;|Pfam;PF00394;Multicopper oxidase|ProSitePatterns;PS00079;Multicopper oxidases signature 1.|Pfam;PF07732;Multicopper oxidase|Gene3D;G3DSA:2.60.40.420;
OG0001190	AO090005001176	AO090005001176						Pfam;PF06244;Coiled-coil domain-containing protein 124|Coils;Coil;|MobiDBLite;mobidb-lite;consensus disorder prediction
OG0001191	AO090005001175	AO090005001175		K13341		map04146		Gene3D;G3DSA:2.130.10.10;|SMART;SM00320;|ProSiteProfiles;PS50294;Trp-Asp (WD) repeats circular profile.|ProSiteProfiles;PS50082;Trp-Asp (WD) repeats profile.|SUPERFAMILY;SSF50978;|Pfam;PF00400;WD domain, G-beta repeat|ProSitePatterns;PS00678;Trp-Asp (WD) repeats signature.
OG0001192	AO090005001173	AO090005001173		K00164	M00009|M00011	map01100|map01110|map01120|map01130|map01200|map00020	ko01000	SUPERFAMILY;SSF52518;|Pfam;PF00676;Dehydrogenase E1 component|Pfam;PF16078;2-oxoglutarate dehydrogenase N-terminus|Gene3D;G3DSA:1.10.287.1150;|Gene3D;G3DSA:3.40.50.970;
OG0001193	AO090005001169	AO090005001169						Pfam;PF04082;Fungal specific transcription factor domain|SMART;SM00066;|SUPERFAMILY;SSF57701;|MobiDBLite;mobidb-lite;consensus disorder prediction|Pfam;PF00172;Fungal Zn(2)-Cys(6) binuclear cluster domain|SMART;SM00906;|Gene3D;G3DSA:4.10.240.10;|ProSiteProfiles;PS50048;Zn(2)-C6 fungal-type DNA-binding domain profile.|CDD;cd12148;fungal_TF_MHR|CDD;cd00067;GAL4
OG0001194	AO090005001166	AO090005001166						ProSiteProfiles;PS51471;Fe(2+) 2-oxoglutarate dioxygenase domain profile.|CDD;cd14279;CUE|MobiDBLite;mobidb-lite;consensus disorder prediction|Pfam;PF13532;2OG-Fe(II) oxygenase superfamily|ProSiteProfiles;PS51140;CUE domain profile.|Gene3D;G3DSA:2.60.120.590;|SUPERFAMILY;SSF51197;
OG0001195	AO090005001160	AO090005001160						CDD;cd11665;LamB_like|SUPERFAMILY;SSF88713;|Gene3D;G3DSA:3.20.20.370;|Pfam;PF03746;LamB/YcsF family
OG0001196	AO090005001159	AO090005001159		K01941		map01100|map00220|map00791	ko01000	SMART;SM00878;|ProSiteProfiles;PS50975;ATP-grasp fold profile.|Pfam;PF00364;Biotin-requiring enzyme|Gene3D;G3DSA:3.40.50.20;|SMART;SM00796;|Gene3D;G3DSA:3.30.470.20;|SUPERFAMILY;SSF56059;|ProSiteProfiles;PS50979;Biotin carboxylation domain profile.|CDD;cd06850;biotinyl_domain|SUPERFAMILY;SSF51246;|Gene3D;G3DSA:3.30.1360.40;|SUPERFAMILY;SSF51230;|Pfam;PF00289;Biotin carboxylase, N-terminal domain|…
OG0001197	AO090005001158	AO090005001158		K10277			ko01000|ko03036	ProSiteProfiles;PS51184;JmjC domain profile.|SUPERFAMILY;SSF51197;|Pfam;PF13621;Cupin-like domain|MobiDBLite;mobidb-lite;consensus disorder prediction
OG0001198	AO090005001157	AO090005001157		K03979			ko01000|ko03009	Gene3D;G3DSA:2.70.210.12;|ProSiteProfiles;PS51710;OBG-type guanine nucleotide-binding (G) domain profile.|Hamap;MF_01454;GTPase Obg [obg].|MobiDBLite;mobidb-lite;consensus disorder prediction|CDD;cd01898;Obg|PRINTS;PR00326;GTP1/OBG GTP-binding protein family signature|SUPERFAMILY;SSF82051;|SUPERFAMILY;SSF52540;|Pfam;PF01926;50S ribosome-binding GTPase|Pfam;PF01018;GTP1/OBG
OG0001199	AO090005001154	AO090005001154						CDD;cd06174;MFS|ProSiteProfiles;PS50850;Major facilitator superfamily (MFS) profile.|Pfam;PF07690;Major Facilitator Superfamily|MobiDBLite;mobidb-lite;consensus disorder prediction|SUPERFAMILY;SSF103473;
OG0001200	AO090005001148	AO090005001148		K17679			ko01000|ko03029	ProSiteProfiles;PS51194;Superfamilies 1 and 2 helicase C-terminal domain profile.|ProSiteProfiles;PS51192;Superfamilies 1 and 2 helicase ATP-binding type-1 domain profile.|Pfam;PF00270;DEAD/DEAH box helicase|SMART;SM00487;|Gene3D;G3DSA:3.40.50.300;|MobiDBLite;mobidb-lite;consensus disorder prediction|Pfam;PF00271;Helicase conserved C-terminal domain|SUPERFAMILY;SSF52540;|ProSitePatterns;PS00039;D…
OG0001201	AO090005001147	AO090005001147						CDD;cd05288;PGDH|SUPERFAMILY;SSF50129;|Gene3D;G3DSA:3.40.50.720;|Pfam;PF00107;Zinc-binding dehydrogenase|SUPERFAMILY;SSF51735;|SMART;SM00829;|Pfam;PF16884;N-terminal domain of oxidoreductase|Gene3D;G3DSA:3.90.180.10;
OG0001202	AO090005001141	AO090005001141						ProSiteProfiles;PS50048;Zn(2)-C6 fungal-type DNA-binding domain profile.|SUPERFAMILY;SSF57701;|Pfam;PF11951;Fungal specific transcription factor domain|Pfam;PF00172;Fungal Zn(2)-Cys(6) binuclear cluster domain|MobiDBLite;mobidb-lite;consensus disorder prediction|Gene3D;G3DSA:4.10.240.10;|ProSitePatterns;PS00463;Zn(2)-C6 fungal-type DNA-binding domain signature.|SMART;SM00066;|CDD;cd00067;GAL4
OG0001203	AO090005001139	AO090005001139		K19619			ko01000|ko03400	Gene3D;G3DSA:3.60.10.10;|SUPERFAMILY;SSF56219;|CDD;cd09080;TDP2
OG0001204	AO090005001138	AO090005001138						SUPERFAMILY;SSF53300;|Gene3D;G3DSA:3.40.50.410;|MobiDBLite;mobidb-lite;consensus disorder prediction|ProSiteProfiles;PS50234;VWFA domain profile.|SMART;SM00327;
OG0001205	AO090005001664	AO090005001664		K03351		map04120|map04110|map04111|map04113|map04114|map04914|map05166	ko04121|ko03036	Pfam;PF12894;Anaphase-promoting complex subunit 4 WD40 domain|Pfam;PF12896;Anaphase-promoting complex, cyclosome, subunit 4|SUPERFAMILY;SSF50978;
OG0001206	AO090005001133	AO090005001133		K14293		map03013	ko03009|ko03036	Pfam;PF03810;Importin-beta N-terminal domain|ProSiteProfiles;PS50166;Importin-beta N-terminal domain profile.|Pfam;PF13513;HEAT-like repeat|SMART;SM00913;|SUPERFAMILY;SSF48371;|Gene3D;G3DSA:1.25.10.10;
OG0001207	AO090005001132	AO090005001132		K02957	M00177	map03010	ko03011	Pfam;PF00410;Ribosomal protein S8|ProSitePatterns;PS00053;Ribosomal protein S8 signature.|Gene3D;G3DSA:3.30.1490.10;|Gene3D;G3DSA:3.30.1370.30;|SUPERFAMILY;SSF56047;
OG0001208	AO090005001131	AO090005001131						Pfam;PF06441;Epoxide hydrolase N terminus|PRINTS;PR00412;Epoxide hydrolase signature|Gene3D;G3DSA:3.40.50.1820;|SUPERFAMILY;SSF53474;|PIRSF;PIRSF001112;
OG0001209	AO090005001126	AO090005001126						Gene3D;G3DSA:3.10.20.90;|MobiDBLite;mobidb-lite;consensus disorder prediction|ProSiteProfiles;PS50053;Ubiquitin domain profile.|Coils;Coil;|CDD;cd01769;UBL|SUPERFAMILY;SSF54236;|Pfam;PF00240;Ubiquitin family
OG0001210	AO090005001124	AO090005001124		K01613	M00093	map01100|map01110|map00564	ko01000	Hamap;MF_03208;Phosphatidylserine decarboxylase proenzyme [PISD].|Coils;Coil;|Pfam;PF02666;Phosphatidylserine decarboxylase|TIGRFAM;TIGR00163;PS_decarb: phosphatidylserine decarboxylase
OG0001211	AO090005001122	AO090005001122		K00052	M00432	map01100|map01110|map01210|map01230|map00660|map00290	ko01000	TIGRFAM;TIGR00169;leuB: 3-isopropylmalate dehydrogenase|Pfam;PF00180;Isocitrate/isopropylmalate dehydrogenase|Gene3D;G3DSA:3.40.718.10;|ProSitePatterns;PS00470;Isocitrate and isopropylmalate dehydrogenases signature.|SUPERFAMILY;SSF53659;|SMART;SM01329;
OG0001212	AO090005001121	AO090005001121		K00999		map01100|map00562|map00564|map04070	ko01000	Pfam;PF01066;CDP-alcohol phosphatidyltransferase|Gene3D;G3DSA:1.20.120.1760;|ProSitePatterns;PS00379;CDP-alcohol phosphatidyltransferases signature.|MobiDBLite;mobidb-lite;consensus disorder prediction
OG0001213	AO090005001120	AO090005001120		K19708		map04139	ko01000|ko01009	ProSitePatterns;PS01032;PPM-type phosphatase domain signature.|ProSiteProfiles;PS51746;PPM-type phosphatase domain profile.|Pfam;PF00481;Protein phosphatase 2C|MobiDBLite;mobidb-lite;consensus disorder prediction|SMART;SM00332;|CDD;cd00143;PP2Cc|SUPERFAMILY;SSF81606;
OG0001214	AO090005001118	AO090005001118		K13091			ko03041	CDD;cd12285;RRM3_RBM39_like|TIGRFAM;TIGR01622;SF-CC1: splicing factor, CC1-like family|Pfam;PF15519;linker between RRM2 and RRM3 domains in RBM39 protein|Gene3D;G3DSA:3.30.70.330;|CDD;cd12284;RRM2_RBM23_RBM39|SMART;SM00360;|MobiDBLite;mobidb-lite;consensus disorder prediction|SUPERFAMILY;SSF54928;|Pfam;PF00076;RNA recognition motif. (a.k.a. RRM, RBD, or RNP domain)|ProSiteProfiles;PS50102;Eukaryo…
OG0001215	AO090005001110	AO090005001110						Gene3D;G3DSA:3.30.160.60;|Gene3D;G3DSA:1.10.10.60;|SMART;SM00389;|SMART;SM00355;|MobiDBLite;mobidb-lite;consensus disorder prediction|SUPERFAMILY;SSF46689;|ProSiteProfiles;PS50071;'Homeobox' domain profile.|ProSitePatterns;PS00028;Zinc finger C2H2 type domain signature.|CDD;cd00086;homeodomain|Pfam;PF05920;Homeobox KN domain|ProSiteProfiles;PS50157;Zinc finger C2H2 type domain profile.
OG0001216	AO090005001107	AO090005001107		K00227	M00102	map01100|map01110|map01130|map00100	ko01000	Pfam;PF04116;Fatty acid hydroxylase superfamily|Coils;Coil;
OG0001217	AO090005001105	AO090005001105						SUPERFAMILY;SSF48371;|Gene3D;G3DSA:1.25.10.10;|MobiDBLite;mobidb-lite;consensus disorder prediction|Pfam;PF13513;HEAT-like repeat
OG0001218	AO090005001102	AO090005001102						ProSiteProfiles;PS50048;Zn(2)-C6 fungal-type DNA-binding domain profile.|SUPERFAMILY;SSF57701;|Pfam;PF11951;Fungal specific transcription factor domain|Pfam;PF00172;Fungal Zn(2)-Cys(6) binuclear cluster domain|Gene3D;G3DSA:4.10.240.10;|SMART;SM00066;|ProSitePatterns;PS00463;Zn(2)-C6 fungal-type DNA-binding domain signature.|CDD;cd00067;GAL4
OG0001219	AO090005001100	AO090005001100						MobiDBLite;mobidb-lite;consensus disorder prediction
OG0001220	AO090005001099	AO090005001099		K05610			ko01000|ko01002|ko04121	PIRSF;PIRSF038120;|PRINTS;PR00707;Ubiquitin C-terminal hydrolase (C12) family signature|CDD;cd09617;Peptidase_C12_UCH37_BAP1|SUPERFAMILY;SSF54001;|Pfam;PF01088;Ubiquitin carboxyl-terminal hydrolase, family 1|Gene3D;G3DSA:3.40.532.10;
OG0001221	AO090005001098	AO090005001098		K00866	M00090	map01100|map00564	ko01000	Pfam;PF01633;Choline/ethanolamine kinase|CDD;cd05157;ETNK_euk|MobiDBLite;mobidb-lite;consensus disorder prediction|Coils;Coil;|Pfam;PF04428;Choline kinase N terminus|SUPERFAMILY;SSF56112;
OG0001222	AO090005001097	AO090005001097		K01114		map01100|map01110|map00562|map00564|map00565|map02024|map04919	ko01000|ko02042	Gene3D;G3DSA:3.40.720.10;|CDD;cd16014;PLC|Pfam;PF04185;Phosphoesterase family
OG0001223	AO090005001095	AO090005001095						MobiDBLite;mobidb-lite;consensus disorder prediction|Pfam;PF03547;Membrane transport protein
OG0001224	AO090005001086	AO090005001086						MobiDBLite;mobidb-lite;consensus disorder prediction|SUPERFAMILY;SSF103473;|ProSiteProfiles;PS51257;Prokaryotic membrane lipoprotein lipid attachment site profile.|ProSiteProfiles;PS50850;Major facilitator superfamily (MFS) profile.|CDD;cd06174;MFS|Gene3D;G3DSA:1.20.1250.20;|TIGRFAM;TIGR00879;SP: MFS transporter, sugar porter (SP) family|Pfam;PF00083;Sugar (and other) transporter|PRINTS;PR00171;S…
OG0001225	AO090005001085	AO090005001085						SUPERFAMILY;SSF51556;|Pfam;PF04909;Amidohydrolase|Gene3D;G3DSA:3.20.20.140;
OG0001226	AO090005001084	AO090005001084		K01187		map01100|map00052|map00500	ko01000	SUPERFAMILY;SSF51445;|Gene3D;G3DSA:2.60.40.1180;|Pfam;PF13802;Galactose mutarotase-like|MobiDBLite;mobidb-lite;consensus disorder prediction|ProSitePatterns;PS00129;Glycosyl hydrolases family 31 active site.|SUPERFAMILY;SSF51011;|Pfam;PF16863;N-terminal barrel of NtMGAM and CtMGAM, maltase-glucoamylase|CDD;cd06602;GH31_MGAM_SI_GAA|SUPERFAMILY;SSF74650;|CDD;cd14752;GH31_N|Gene3D;G3DSA:2.60.40.1760…
OG0001227	AO090005001083	AO090005001083						Gene3D;G3DSA:3.40.50.10470;|SUPERFAMILY;SSF100950;|Pfam;PF01008;Initiation factor 2 subunit family
OG0001228	AO090005001078	AO090005001078	ladA	K00008		map01100|map00040|map00051	ko01000	SUPERFAMILY;SSF50129;|ProSitePatterns;PS00059;Zinc-containing alcohol dehydrogenases signature.|Gene3D;G3DSA:3.40.50.720;|Pfam;PF00107;Zinc-binding dehydrogenase|SUPERFAMILY;SSF51735;|Pfam;PF08240;Alcohol dehydrogenase GroES-like domain|CDD;cd05285;sorbitol_DH|Gene3D;G3DSA:3.90.180.10;
OG0001229	AO090005001075	AO090005001075						Coils;Coil;
OG0001230	AO090005001074	AO090005001074						Pfam;PF10294;Lysine methyltransferase|SUPERFAMILY;SSF53335;|Gene3D;G3DSA:3.40.50.150;|CDD;cd02440;AdoMet_MTases
OG0001231	AO090005001073	AO090005001073		K12184		map04144	ko04131|ko04147	ProSiteProfiles;PS51310;VPS28 C-terminal domain profile.|PIRSF;PIRSF017535;|SUPERFAMILY;SSF140427;|Gene3D;G3DSA:1.20.1440.200;|SUPERFAMILY;SSF140111;|Gene3D;G3DSA:1.20.120.1130;|ProSiteProfiles;PS51313;VPS28 N-terminal domain profile.|Pfam;PF03997;VPS28 protein
OG0001232	AO090005001072	AO090005001072		K14833			ko03009	Pfam;PF03715;Noc2p family|Coils;Coil;|MobiDBLite;mobidb-lite;consensus disorder prediction
OG0001233	AO090005001058	AO090005001058						SUPERFAMILY;SSF50969;|Gene3D;G3DSA:2.130.10.10;
OG0001234	AO090005001054	AO090005001054						Pfam;PF01187;Macrophage migration inhibitory factor (MIF)|SUPERFAMILY;SSF55331;|Gene3D;G3DSA:3.30.429.10;|MobiDBLite;mobidb-lite;consensus disorder prediction
OG0001235	AO090005001052	AO090005001052		K01465	M00051	map01100|map00240	ko01000	PIRSF;PIRSF001237;|Hamap;MF_00219;Dihydroorotase [pyrC].|SUPERFAMILY;SSF51556;|ProSitePatterns;PS00482;Dihydroorotase signature 1.|Gene3D;G3DSA:3.20.20.140;|ProSitePatterns;PS00483;Dihydroorotase signature 2.|TIGRFAM;TIGR00856;pyrC_dimer: dihydroorotase, homodimeric type
OG0001236	AO090005001050	AO090005001050
OG0001237	AO090005001045	AO090005001045						Coils;Coil;|Pfam;PF07572;Bucentaur or craniofacial development|MobiDBLite;mobidb-lite;consensus disorder prediction|ProSiteProfiles;PS51279;Bucentaur C-terminal (BCNT-C) domain profile.
OG0001238	AO090005001044	AO090005001044		K01166			ko01000|ko03016	Pfam;PF00445;Ribonuclease T2 family|Gene3D;G3DSA:3.90.730.10;|ProSitePatterns;PS00530;Ribonuclease T2 family histidine active site 1.|CDD;cd01061;RNase_T2_euk|ProSitePatterns;PS00531;Ribonuclease T2 family histidine active site 2.|SUPERFAMILY;SSF55895;
OG0001239	AO090005001042	AO090005001042						SUPERFAMILY;SSF55729;|CDD;cd04301;NAT_SF|Gene3D;G3DSA:3.40.630.30;|Pfam;PF00583;Acetyltransferase (GNAT) family|ProSiteProfiles;PS51186;Gcn5-related N-acetyltransferase (GNAT) domain profile.
OG0001240	AO090005001041	AO090005001041	brlA					Gene3D;G3DSA:3.30.160.60;|Pfam;PF00096;Zinc finger, C2H2 type|SMART;SM00355;|MobiDBLite;mobidb-lite;consensus disorder prediction|SUPERFAMILY;SSF57667;|ProSitePatterns;PS00028;Zinc finger C2H2 type domain signature.|ProSiteProfiles;PS50157;Zinc finger C2H2 type domain profile.
OG0001241	AO090005001036	AO090005001036		K11361			ko03021|ko03036	Coils;Coil;|Pfam;PF12090;Spt20 family|MobiDBLite;mobidb-lite;consensus disorder prediction
OG0001242	AO090005001033	AO090005001033						MobiDBLite;mobidb-lite;consensus disorder prediction
OG0001243	AO090005001019	AO090005001019						MobiDBLite;mobidb-lite;consensus disorder prediction
OG0001244	AO090005001018	AO090005001018		K06176			ko01000|ko03016	PIRSF;PIRSF037016;|CDD;cd02576;PseudoU_synth_ScPUS7|ProSiteProfiles;PS50984;TRUD domain profile.|MobiDBLite;mobidb-lite;consensus disorder prediction|TIGRFAM;TIGR00094;tRNA_TruD_broad: tRNA pseudouridine synthase, TruD family|Gene3D;G3DSA:3.30.2350.20;|SUPERFAMILY;SSF55120;|Pfam;PF01142;tRNA pseudouridine synthase D (TruD)
OG0001245	AO090005001002	AO090005001002						Pfam;PF05236;Transcription initiation factor TFIID component TAF4 family|MobiDBLite;mobidb-lite;consensus disorder prediction
OG0001246	AO090005001001	AO090005001001		K14403		map03015	ko01000|ko03021|ko03019	Pfam;PF00753;Metallo-beta-lactamase superfamily|Pfam;PF11718;Pre-mRNA 3'-end-processing endonuclease polyadenylation factor C-term|SMART;SM00849;|CDD;cd16292;CPSF3-like_MBL-fold|MobiDBLite;mobidb-lite;consensus disorder prediction|Gene3D;G3DSA:3.60.15.10;|Gene3D;G3DSA:3.40.50.10890;|Coils;Coil;|Pfam;PF10996;Beta-Casp domain|SMART;SM01098;|SMART;SM01027;|Pfam;PF07521;Zn-dependent metallo-hydrolase…
OG0001247	AO090005001000	AO090005001000						CDD;cd00610;OAT_like|SUPERFAMILY;SSF53383;|Gene3D;G3DSA:3.40.640.10;|Gene3D;G3DSA:3.90.1150.10;|Pfam;PF00202;Aminotransferase class-III
OG0001248	AO090005000986	AO090005000986	xylA	K15920		map01100|map00520	ko01000	Pfam;PF14310;Fibronectin type III-like domain|SUPERFAMILY;SSF52279;|Pfam;PF01915;Glycosyl hydrolase family 3 C-terminal domain|Gene3D;G3DSA:2.60.40.10;|SMART;SM01217;|ProSitePatterns;PS00549;Bacterioferritin signature.|Gene3D;G3DSA:3.20.20.300;|Pfam;PF00933;Glycosyl hydrolase family 3 N terminal domain|Gene3D;G3DSA:3.40.50.1700;|SUPERFAMILY;SSF51445;
OG0001249	AO090005000984	AO090005000984
OG0001250	AO090005000980	AO090005000980		K03857		map01100|map00563	ko01000|ko01003	SUPERFAMILY;SSF53756;|Pfam;PF00534;Glycosyl transferases group 1|Gene3D;G3DSA:3.40.50.2000;|CDD;cd03796;GT1_PIG-A_like|Pfam;PF08288;PIGA (GPI anchor biosynthesis)
OG0001251	AO090005000978	AO090005000978		K07952			ko04131|ko04031	Pfam;PF00025;ADP-ribosylation factor family|ProSiteProfiles;PS51417;small GTPase Arf family profile.|SMART;SM00178;|Gene3D;G3DSA:3.40.50.300;|MobiDBLite;mobidb-lite;consensus disorder prediction|SMART;SM00177;|SUPERFAMILY;SSF52540;
OG0001252	AO090005000977	AO090005000977						SUPERFAMILY;SSF51905;|Gene3D;G3DSA:3.50.50.60;|MobiDBLite;mobidb-lite;consensus disorder prediction
OG0001253	AO090005000976	AO090005000976		K12817		map03040	ko03041	Gene3D;G3DSA:1.10.720.150;|Gene3D;G3DSA:1.20.940.10;|Coils;Coil;|MobiDBLite;mobidb-lite;consensus disorder prediction|Pfam;PF02840;Prp18 domain|Pfam;PF08799;pre-mRNA processing factor 4 (PRP4) like|SUPERFAMILY;SSF158230;|SUPERFAMILY;SSF47938;
OG0001254	AO090005000975	AO090005000975		K14324		map03013|map03015	ko03019|ko03036	Pfam;PF06487;Sin3 associated polypeptide p18 (SAP18)|Gene3D;G3DSA:3.10.20.550;|MobiDBLite;mobidb-lite;consensus disorder prediction
OG0001255	AO090005000973	AO090005000973		K00799		map01100|map00480|map00980|map00982|map00983|map05200|map05204|map05225|map05418|map01524	ko01000|ko02000	SFLD;SFLDG00358;Main (cytGST)|CDD;cd03189;GST_C_GTT1_like|ProSiteProfiles;PS50404;Soluble glutathione S-transferase N-terminal domain profile.|Pfam;PF02798;Glutathione S-transferase, N-terminal domain|Gene3D;G3DSA:3.40.30.10;|Pfam;PF00043;Glutathione S-transferase, C-terminal domain|Gene3D;G3DSA:1.20.1050.10;|ProSiteProfiles;PS50405;Soluble glutathione S-transferase C-terminal domain profile.|CDD…
OG0001256	AO090005000967	AO090005000967						Pfam;PF00106;short chain dehydrogenase|CDD;cd05233;SDR_c|Gene3D;G3DSA:3.40.50.720;|SUPERFAMILY;SSF51735;
OG0001257	AO090005000961	AO090005000961						SUPERFAMILY;SSF55048;|Gene3D;G3DSA:3.10.129.110;|ProSiteProfiles;PS50075;Carrier protein (CP) domain profile.|ProSitePatterns;PS00606;Beta-ketoacyl synthases active site.|MobiDBLite;mobidb-lite;consensus disorder prediction|Pfam;PF00109;Beta-ketoacyl synthase, N-terminal domain|SMART;SM00827;Acyl transferase domain in polyketide synthase (PKS) enzymes.|SMART;SM00823;Phosphopantetheine attachment …
OG0001258	AO090005000959	AO090005000959						MobiDBLite;mobidb-lite;consensus disorder prediction|Pfam;PF12396;Protein of unknown function (DUF3659)
OG0001259	AO090005000949	AO090005000949
OG0001260	AO090005000943	AO090005000943						SUPERFAMILY;SSF51905;|Gene3D;G3DSA:3.50.50.60;|Pfam;PF13450;NAD(P)-binding Rossmann-like domain
OG0001261	AO090005000942	AO090005000942						SUPERFAMILY;SSF55729;|Gene3D;G3DSA:3.40.630.30;|Pfam;PF00583;Acetyltransferase (GNAT) family|CDD;cd04301;NAT_SF
OG0001262	AO090005000940	AO090005000940		K14709			ko02000	MobiDBLite;mobidb-lite;consensus disorder prediction|Pfam;PF02535;ZIP Zinc transporter
OG0001263	AO090005000936	AO090005000936		K00826	M00019|M00570|M00036	map01100|map01110|map01130|map01210|map01230|map00270|map00280|map00290|map00770	ko01000|ko01007	Pfam;PF01063;Amino-transferase class IV|Gene3D;G3DSA:3.30.470.10;|PIRSF;PIRSF006468;|MobiDBLite;mobidb-lite;consensus disorder prediction|SUPERFAMILY;SSF56752;|CDD;cd01557;BCAT_beta_family|Gene3D;G3DSA:3.20.10.10;|TIGRFAM;TIGR01123;ilvE_II: branched-chain amino acid aminotransferase
OG0001264	AO090005000930	AO090005000930						Gene3D;G3DSA:3.40.50.1820;|Pfam;PF07859;alpha/beta hydrolase fold|SUPERFAMILY;SSF53474;
OG0001265	AO090005000927	AO090005000927		K08257			ko01000|ko00537	PIRSF;PIRSF016302;|Gene3D;G3DSA:1.50.10.20;|SUPERFAMILY;SSF48208;|Pfam;PF03663;Glycosyl hydrolase family 76|MobiDBLite;mobidb-lite;consensus disorder prediction
OG0001266	AO090005000915	AO090005000915						SMART;SM00066;|SUPERFAMILY;SSF57701;|Pfam;PF11951;Fungal specific transcription factor domain|MobiDBLite;mobidb-lite;consensus disorder prediction|Pfam;PF00172;Fungal Zn(2)-Cys(6) binuclear cluster domain|Gene3D;G3DSA:4.10.240.10;|ProSiteProfiles;PS50048;Zn(2)-C6 fungal-type DNA-binding domain profile.|ProSitePatterns;PS00463;Zn(2)-C6 fungal-type DNA-binding domain signature.|CDD;cd00067;GAL4
OG0001267	AO090005000909	AO090005000909						PRINTS;PR00081;Glucose/ribitol dehydrogenase family signature|ProSitePatterns;PS00061;Short-chain dehydrogenases/reductases family signature.|Gene3D;G3DSA:3.40.50.720;|SUPERFAMILY;SSF51735;|PRINTS;PR00080;Short-chain dehydrogenase/reductase (SDR) superfamily signature|Pfam;PF13561;Enoyl-(Acyl carrier protein) reductase
OG0001268	AO090005000905	AO090005000905						Gene3D;G3DSA:3.40.50.12780;|Pfam;PF00501;AMP-binding enzyme|ProSitePatterns;PS00455;Putative AMP-binding domain signature.|Gene3D;G3DSA:3.30.300.30;|Pfam;PF13193;AMP-binding enzyme C-terminal domain|SUPERFAMILY;SSF56801;|CDD;cd05911;Firefly_Luc_like
OG0001269	AO090005000904	AO090005000904		K17806			ko03029	Pfam;PF08566;Mitochondrial import protein Pam17
OG0001270	AO090005000903	AO090005000903						SUPERFAMILY;SSF52096;|CDD;cd06558;crotonase-like|Gene3D;G3DSA:3.90.226.10;|Gene3D;G3DSA:1.10.12.10;|Pfam;PF00378;Enoyl-CoA hydratase/isomerase
OG0001271	AO090005000900	AO090005000900						MobiDBLite;mobidb-lite;consensus disorder prediction|Pfam;PF12223;Protein of unknown function (DUF3602)
OG0001272	AO090005000899	AO090005000899						Pfam;PF11951;Fungal specific transcription factor domain
OG0001273	AO090005000898	AO090005000898						ProSiteProfiles;PS51821;Velvet domain profile.|MobiDBLite;mobidb-lite;consensus disorder prediction|Gene3D;G3DSA:2.60.40.3960;|Pfam;PF11754;Velvet factor
OG0001274	AO090005000896	AO090005000896		K14855			ko03009	CDD;cd00200;WD40|Gene3D;G3DSA:2.130.10.10;|SMART;SM00320;|PRINTS;PR00320;G protein beta WD-40 repeat signature|Pfam;PF08154;NLE (NUC135) domain|ProSiteProfiles;PS50294;Trp-Asp (WD) repeats circular profile.|SUPERFAMILY;SSF50978;|ProSiteProfiles;PS50082;Trp-Asp (WD) repeats profile.|Pfam;PF00400;WD domain, G-beta repeat|ProSitePatterns;PS00678;Trp-Asp (WD) repeats signature.
OG0001275	AO090005000895	AO090005000895		K08740			ko03400	Pfam;PF05188;MutS domain II|SMART;SM00534;|Pfam;PF00488;MutS domain V|Pfam;PF05192;MutS domain III|SMART;SM00533;|SUPERFAMILY;SSF53150;|MobiDBLite;mobidb-lite;consensus disorder prediction|SUPERFAMILY;SSF48334;|Pfam;PF05190;MutS family domain IV|ProSitePatterns;PS00486;DNA mismatch repair proteins mutS family signature.|PIRSF;PIRSF005813;|SUPERFAMILY;SSF52540;|Gene3D;G3DSA:1.10.1420.10;|Gene3D;G3…
OG0001276	AO090005000893	AO090005000893		K15223			ko03021	Pfam;PF08766;DEK C terminal domain|MobiDBLite;mobidb-lite;consensus disorder prediction|SMART;SM00151;|SUPERFAMILY;SSF47592;|SUPERFAMILY;SSF109715;|Gene3D;G3DSA:1.10.245.10;|Pfam;PF02201;SWIB/MDM2 domain
OG0001277	AO090005000892	AO090005000892		K03253		map03013	ko03019|ko03012	CDD;cd12278;RRM_eIF3B|SUPERFAMILY;SSF69322;|Gene3D;G3DSA:3.30.70.330;|SMART;SM00360;|MobiDBLite;mobidb-lite;consensus disorder prediction|Hamap;MF_03001;Eukaryotic translation initiation factor 3 subunit B [EIF3B].|Pfam;PF08662;Eukaryotic translation initiation factor eIF2A|PIRSF;PIRSF036424;|SUPERFAMILY;SSF54928;|Pfam;PF00076;RNA recognition motif. (a.k.a. RRM, RBD, or RNP domain)|ProSiteProfile…
OG0001278	AO090005000891	AO090005000891		K15071			ko04121	ProSiteProfiles;PS50181;F-box domain profile.|Pfam;PF07393;Exocyst complex component Sec10|Gene3D;G3DSA:1.20.1280.50;|MobiDBLite;mobidb-lite;consensus disorder prediction|SUPERFAMILY;SSF81383;
OG0001279	AO090005000890	AO090005000890		K22399			ko03036	MobiDBLite;mobidb-lite;consensus disorder prediction
OG0001280	AO090005000887	AO090005000887						MobiDBLite;mobidb-lite;consensus disorder prediction
OG0001281	AO090005000875	AO090005000875
OG0001282	AO090005000874	AO090005000874						MobiDBLite;mobidb-lite;consensus disorder prediction
OG0001283	AO090005000873	AO090005000873						MobiDBLite;mobidb-lite;consensus disorder prediction
OG0001284	AO090005000872	AO090005000872						SUPERFAMILY;SSF52047;|MobiDBLite;mobidb-lite;consensus disorder prediction
OG0001285	AO090005000871	AO090005000871						Gene3D;G3DSA:2.30.60.10;|SMART;SM01111;|Pfam;PF08881;CVNH domain|SUPERFAMILY;SSF51322;
OG0001286	AO090005000870	AO090005000870						MobiDBLite;mobidb-lite;consensus disorder prediction
OG0001287	AO090005000868	AO090005000868						Coils;Coil;|MobiDBLite;mobidb-lite;consensus disorder prediction
OG0001288	AO090005000867	AO090005000867						SUPERFAMILY;SSF54637;|Gene3D;G3DSA:3.10.129.90;|Pfam;PF13622;Thioesterase-like superfamily
OG0001289	AO090005000866	AO090005000866						MobiDBLite;mobidb-lite;consensus disorder prediction
OG0001290	AO090005001662	AO090005001662						Gene3D;G3DSA:3.30.160.60;|Pfam;PF04082;Fungal specific transcription factor domain|Pfam;PF00096;Zinc finger, C2H2 type|CDD;cd12148;fungal_TF_MHR|SMART;SM00355;|MobiDBLite;mobidb-lite;consensus disorder prediction|SUPERFAMILY;SSF57667;|ProSitePatterns;PS00028;Zinc finger C2H2 type domain signature.|ProSiteProfiles;PS50157;Zinc finger C2H2 type domain profile.
OG0001291	AO090005000863	AO090005000863						MobiDBLite;mobidb-lite;consensus disorder prediction|Gene3D;G3DSA:1.20.1250.20;|Pfam;PF07690;Major Facilitator Superfamily|ProSiteProfiles;PS50850;Major facilitator superfamily (MFS) profile.|CDD;cd06174;MFS|SUPERFAMILY;SSF103473;
OG0001292	AO090005000861	AO090005000861
OG0001293	AO090005000860	AO090005000860						Gene3D;G3DSA:3.90.850.10;|SUPERFAMILY;SSF56529;|Pfam;PF01557;Fumarylacetoacetate (FAA) hydrolase family
OG0001294	AO090005000858	AO090005000858						Gene3D;G3DSA:3.40.50.1820;|SUPERFAMILY;SSF53474;|Pfam;PF00561;alpha/beta hydrolase fold
OG0001295	AO090005000857	AO090005000857						Coils;Coil;|MobiDBLite;mobidb-lite;consensus disorder prediction
OG0001296	AO090005001670	AO090005001670		K11338			ko01000|ko03036	Gene3D;G3DSA:2.40.50.360;|SMART;SM00382;|Pfam;PF06068;TIP49 C-terminus|Gene3D;G3DSA:3.40.50.300;|Gene3D;G3DSA:1.10.8.60;|SUPERFAMILY;SSF52540;
OG0001297	AO090005000854	AO090005000854		K13099			ko01009|ko03041	ProSiteProfiles;PS50829;GYF domain profile.|Pfam;PF02213;GYF domain|SUPERFAMILY;SSF55277;|MobiDBLite;mobidb-lite;consensus disorder prediction|Gene3D;G3DSA:3.30.1490.40;|SMART;SM00444;
OG0001298	AO090005000853	AO090005000853		K14016		map04141		Pfam;PF03152;Ubiquitin fusion degradation protein UFD1|Gene3D;G3DSA:2.40.40.50;|Gene3D;G3DSA:3.10.330.10;|MobiDBLite;mobidb-lite;consensus disorder prediction
OG0001299	AO090005000850	AO090005000850						ProSitePatterns;PS00217;Sugar transport proteins signature 2.|SUPERFAMILY;SSF103473;|MobiDBLite;mobidb-lite;consensus disorder prediction|Gene3D;G3DSA:1.20.1250.20;|ProSitePatterns;PS00216;Sugar transport proteins signature 1.|ProSiteProfiles;PS51257;Prokaryotic membrane lipoprotein lipid attachment site profile.|ProSiteProfiles;PS50850;Major facilitator superfamily (MFS) profile.|CDD;cd06174;MFS…
OG0001300	AO090005000844	AO090005000844		K02607		map04110|map04111|map04113	ko01009|ko03032	Pfam;PF14630;Origin recognition complex (ORC) subunit 5 C-terminus|Gene3D;G3DSA:3.40.50.300;|Pfam;PF13191;AAA ATPase domain|SUPERFAMILY;SSF52540;|MobiDBLite;mobidb-lite;consensus disorder prediction
OG0001301	AO090005000843	AO090005000843						SUPERFAMILY;SSF50978;|MobiDBLite;mobidb-lite;consensus disorder prediction|Gene3D;G3DSA:2.130.10.10;
OG0001302	AO090005000842	AO090005000842		K01535		map01100|map00190	ko01000	PRINTS;PR00120;H+-transporting ATPase (proton pump) signature|SUPERFAMILY;SSF81665;|Gene3D;G3DSA:2.70.150.10;|SUPERFAMILY;SSF56784;|SUPERFAMILY;SSF81653;|TIGRFAM;TIGR01494;ATPase_P-type: HAD ATPase, P-type, family IC|PRINTS;PR00119;P-type cation-transporting ATPase superfamily signature|MobiDBLite;mobidb-lite;consensus disorder prediction|TIGRFAM;TIGR01647;ATPase-IIIA_H: plasma-membrane proton-ef…
OG0001303	AO090005000838	AO090005000838		K01876		map00970	ko01000|ko01007|ko03016|ko03029	SUPERFAMILY;SSF50249;|CDD;cd00776;AsxRS_core|PRINTS;PR01042;Aspartyl-tRNA synthetase signature|Hamap;MF_02075;Aspartate--tRNA(Asp) ligase [aspS].|Gene3D;G3DSA:2.40.50.140;|Pfam;PF00152;tRNA synthetases class II (D, K and N)|MobiDBLite;mobidb-lite;consensus disorder prediction|Gene3D;G3DSA:3.30.930.10;|SUPERFAMILY;SSF55681;|Pfam;PF09924;Uncharacterised conserved protein (DUF2156)|TIGRFAM;TIGR00458…
OG0001304	AO090005000836	AO090005000836						Pfam;PF13489;Methyltransferase domain|SUPERFAMILY;SSF53335;|CDD;cd02440;AdoMet_MTases|Gene3D;G3DSA:3.40.50.150;
OG0001305	AO090005000835	AO090005000835		K15216			ko03021	MobiDBLite;mobidb-lite;consensus disorder prediction|Pfam;PF05327;RNA polymerase I specific transcription initiation factor RRN3
OG0001306	AO090005000834	AO090005000834						MobiDBLite;mobidb-lite;consensus disorder prediction
OG0001307	AO090005000831	AO090005000831		K14773			ko03009	Gene3D;G3DSA:3.40.50.1010;|MobiDBLite;mobidb-lite;consensus disorder prediction|Pfam;PF04900;Fcf1
OG0001308	AO090005000829	AO090005000829						SUPERFAMILY;SSF52047;|Gene3D;G3DSA:3.80.10.10;
OG0001309	AO090005000825	AO090005000825		K05758		map04144|map04810|map04666|map05130|map05132|map05131|map05100	ko04131|ko04812	Gene3D;G3DSA:3.30.1460.20;|SUPERFAMILY;SSF69645;|MobiDBLite;mobidb-lite;consensus disorder prediction|Pfam;PF04045;Arp2/3 complex, 34 kD subunit p34-Arc
OG0001310	AO090005000823	AO090005000823		K22685			ko01000|ko01002|ko03400	ProSiteProfiles;PS51397;WLM domain profile.|ProSitePatterns;PS01358;Zinc finger RanBP2-type signature.|CDD;cd07344;M48_yhfN_like|MobiDBLite;mobidb-lite;consensus disorder prediction|Gene3D;G3DSA:4.10.1060.10;|Pfam;PF08325;WLM domain|ProSiteProfiles;PS50199;Zinc finger RanBP2 type profile.
OG0001311	AO090005000822	AO090005000822						Gene3D;G3DSA:3.40.50.720;|Pfam;PF08643;Fungal family of unknown function (DUF1776)|SUPERFAMILY;SSF51735;|MobiDBLite;mobidb-lite;consensus disorder prediction
OG0001312	AO090005000821	AO090005000821
OG0001313	AO090005000817	AO090005000817						SUPERFAMILY;SSF117070;|Pfam;PF12505;Protein of unknown function (DUF3712)
OG0001314	AO090005000813	AO090005000813		K14404		map03015|map05164	ko03021|ko03019	Pfam;PF00642;Zinc finger C-x8-C-x5-C-x3-H type (and similar)|SMART;SM00356;|ProSiteProfiles;PS50103;Zinc finger C3H1-type profile.|MobiDBLite;mobidb-lite;consensus disorder prediction|Coils;Coil;|SUPERFAMILY;SSF90229;|Gene3D;G3DSA:4.10.1000.10;
OG0001315	AO090005000810	AO090005000810						Pfam;PF10329;Region of unknown function (DUF2417)|Gene3D;G3DSA:3.40.50.1820;|SUPERFAMILY;SSF53474;|MobiDBLite;mobidb-lite;consensus disorder prediction
OG0001316	AO090005000805	AO090005000805						Pfam;PF04426;Bul1 C terminus|Gene3D;G3DSA:2.60.40.640;
OG0001317	AO090005000804	AO090005000804		K14635			ko01000|ko03400	ProSiteProfiles;PS51194;Superfamilies 1 and 2 helicase C-terminal domain profile.|SMART;SM00490;|Gene3D;G3DSA:1.20.1320.20;|CDD;cd12091;FANCM_ID|SMART;SM00487;|Gene3D;G3DSA:3.40.50.300;|MobiDBLite;mobidb-lite;consensus disorder prediction|Pfam;PF00271;Helicase conserved C-terminal domain|ProSiteProfiles;PS51192;Superfamilies 1 and 2 helicase ATP-binding type-1 domain profile.|SUPERFAMILY;SSF52540…
OG0001318	AO090005000803	AO090005000803						MobiDBLite;mobidb-lite;consensus disorder prediction
OG0001319	AO090005000801	AO090005000801						SUPERFAMILY;SSF52047;|MobiDBLite;mobidb-lite;consensus disorder prediction
OG0001320	AO090005000793	AO090005000793		K13100			ko03041	SMART;SM00543;|SMART;SM00544;|Pfam;PF02854;MIF4G domain|MobiDBLite;mobidb-lite;consensus disorder prediction|Gene3D;G3DSA:1.25.40.180;|Pfam;PF02847;MA3 domain|SUPERFAMILY;SSF48371;|ProSiteProfiles;PS51366;MI domain profile.
OG0001321	AO090005000791	AO090005000791		K11795			ko04121	Gene3D;G3DSA:2.130.10.10;|SMART;SM00320;|ProSiteProfiles;PS50294;Trp-Asp (WD) repeats circular profile.|MobiDBLite;mobidb-lite;consensus disorder prediction|ProSiteProfiles;PS50082;Trp-Asp (WD) repeats profile.|Pfam;PF00400;WD domain, G-beta repeat|SUPERFAMILY;SSF50978;
OG0001322	AO090005000784	AO090005000784						ProSiteProfiles;PS50222;EF-hand calcium-binding domain profile.|MobiDBLite;mobidb-lite;consensus disorder prediction|Gene3D;G3DSA:1.10.238.10;|SUPERFAMILY;SSF47473;|ProSitePatterns;PS00018;EF-hand calcium-binding domain.|SMART;SM00054;
OG0001323	AO090005000783	AO090005000783						Pfam;PF08616;Stabilization of polarity axis|MobiDBLite;mobidb-lite;consensus disorder prediction|Pfam;PF07792;Docking domain of Afi1 for Arf3 in vesicle trafficking|ProSiteProfiles;PS50211;Tripartite DENN domain profile.
OG0001324	AO090005000781	AO090005000781		K00868		map01100|map00750	ko01000	Gene3D;G3DSA:3.40.1190.20;|Pfam;PF08543;Phosphomethylpyrimidine kinase|CDD;cd01173;pyridoxal_pyridoxamine_kinase|SUPERFAMILY;SSF53613;|TIGRFAM;TIGR00687;pyridox_kin: pyridoxal kinase
OG0001325	AO090005000775	AO090005000775		K12386		map04142	ko04147	Pfam;PF04193;PQ loop repeat|SMART;SM00679;
OG0001326	AO090005000773	AO090005000773						ProSiteProfiles;PS50939;Cytochrome b561 domain profile.|CDD;cd08760;Cyt_b561_FRRS1_like|MobiDBLite;mobidb-lite;consensus disorder prediction|Coils;Coil;|SMART;SM00665;|Gene3D;G3DSA:1.20.120.1770;
OG0001327	AO090005000770	AO090005000770						Pfam;PF10309;Nuclear cap-binding protein subunit 3|MobiDBLite;mobidb-lite;consensus disorder prediction
OG0001328	AO090005000769	AO090005000769		K08141			ko02000	ProSitePatterns;PS00217;Sugar transport proteins signature 2.|MobiDBLite;mobidb-lite;consensus disorder prediction|Gene3D;G3DSA:1.20.1250.20;|ProSiteProfiles;PS50850;Major facilitator superfamily (MFS) profile.|CDD;cd06174;MFS|TIGRFAM;TIGR00879;SP: MFS transporter, sugar porter (SP) family|Pfam;PF00083;Sugar (and other) transporter|SUPERFAMILY;SSF103473;
OG0001329	AO090005000763	AO090005000763						ProSiteProfiles;PS50293;TPR repeat region circular profile.|Pfam;PF13844;Glycosyl transferase family 41|MobiDBLite;mobidb-lite;consensus disorder prediction|ProSiteProfiles;PS50005;TPR repeat profile.|Gene3D;G3DSA:3.40.50.11380;|SMART;SM00028;|Pfam;PF13432;Tetratricopeptide repeat|SUPERFAMILY;SSF48452;|Pfam;PF13181;Tetratricopeptide repeat|Gene3D;G3DSA:3.40.50.2000;|Gene3D;G3DSA:1.25.40.10;
OG0001330	AO090005000761	AO090005000761		K02870	M00177	map03010	ko03011	Gene3D;G3DSA:3.30.1550.10;|Pfam;PF00298;Ribosomal protein L11, RNA binding domain|Gene3D;G3DSA:1.10.10.250;|Hamap;MF_00736;50S ribosomal protein L11 [rplK].|MobiDBLite;mobidb-lite;consensus disorder prediction|Pfam;PF03946;Ribosomal protein L11, N-terminal domain|SMART;SM00649;|SUPERFAMILY;SSF54747;|CDD;cd00349;Ribosomal_L11|SUPERFAMILY;SSF46906;
OG0001331	AO090005000760	AO090005000760		K14006		map04141	ko04131	Gene3D;G3DSA:2.60.40.1670;|Gene3D;G3DSA:1.20.120.730;|Pfam;PF08033;Sec23/Sec24 beta-sandwich domain|CDD;cd01478;Sec23-like|CDD;cd11287;Sec23_C|SUPERFAMILY;SSF53300;|Gene3D;G3DSA:2.30.30.380;|Pfam;PF04815;Sec23/Sec24 helical domain|Gene3D;G3DSA:3.40.20.10;|Pfam;PF04811;Sec23/Sec24 trunk domain|Pfam;PF00626;Gelsolin repeat|Gene3D;G3DSA:3.40.50.410;|Pfam;PF04810;Sec23/Sec24 zinc finger|SUPERFAMILY;S…
OG0001332	AO090005000758	AO090005000758		K00939	M00049	map01100|map01110|map01130|map00230|map00730	ko01000|ko04147	Pfam;PF05191;Adenylate kinase, active site lid|Hamap;MF_00235;Adenylate kinase [adk].|Hamap;MF_03169;GTP:AMP phosphotransferase AK3, mitochondrial [AK3].|TIGRFAM;TIGR01351;adk: adenylate kinase|Gene3D;G3DSA:3.40.50.300;|SUPERFAMILY;SSF52540;|PRINTS;PR00094;Adenylate kinase signature|ProSitePatterns;PS00113;Adenylate kinase signature.|CDD;cd01428;ADK|Pfam;PF00406;Adenylate kinase
OG0001333	AO090005000756	AO090005000756	palB					PRINTS;PR00704;Calpain cysteine protease (C2) family signature|SUPERFAMILY;SSF116846;|CDD;cd02656;MIT|Gene3D;G3DSA:2.60.120.380;|CDD;cd00044;CysPc|Gene3D;G3DSA:1.20.58.280;|SUPERFAMILY;SSF49758;|SMART;SM00745;|SUPERFAMILY;SSF54001;|Pfam;PF01067;Calpain large subunit, domain III|Coils;Coil;|ProSiteProfiles;PS50203;Cysteine proteinase, calpain-type, catalytic domain profile.|Gene3D;G3DSA:3.90.70.10…
OG0001334	AO090005000751	AO090005000751						Pfam;PF01370;NAD dependent epimerase/dehydratase family|SUPERFAMILY;SSF51735;
OG0001335	AO090005000738	AO090005000738		K12859		map03040	ko03041	CDD;cd02954;DIM1|SMART;SM01410;|Gene3D;G3DSA:3.40.30.10;|Pfam;PF02966;Mitosis protein DIM1|PIRSF;PIRSF017199;|SUPERFAMILY;SSF52833;
OG0001336	AO090005000737	AO090005000737		K02891	M00177	map03010	ko03011	Pfam;PF01776;Ribosomal L22e protein family|Gene3D;G3DSA:3.30.1360.210;
OG0001337	AO090005000735	AO090005000735						Pfam;PF05057;Putative serine esterase (DUF676)|Gene3D;G3DSA:3.40.50.1820;|MobiDBLite;mobidb-lite;consensus disorder prediction|SUPERFAMILY;SSF53474;
OG0001338	AO090005000734	AO090005000734						TIGRFAM;TIGR01456;CECR5: HAD hydrolase, TIGR01456 family|SUPERFAMILY;SSF56784;|Pfam;PF13344;Haloacid dehalogenase-like hydrolase|MobiDBLite;mobidb-lite;consensus disorder prediction|Pfam;PF13242;HAD-hyrolase-like|Gene3D;G3DSA:3.40.50.1000;|TIGRFAM;TIGR01460;HAD-SF-IIA: HAD hydrolase, family IIA
OG0001339	AO090005000731	AO090005000731
OG0001340	AO090005001669	AO090005001669						Coils;Coil;|SMART;SM01155;|Pfam;PF08213;Mitochondrial domain of unknown function (DUF1713)|MobiDBLite;mobidb-lite;consensus disorder prediction
OG0001341	AO090005000727	AO090005000727		K04640			ko04031	SMART;SM00275;|Pfam;PF00503;G-protein alpha subunit|PRINTS;PR01241;Fungal G protein alpha subunit signature|Gene3D;G3DSA:3.40.50.300;|SUPERFAMILY;SSF47895;|PRINTS;PR00318;Alpha G protein (transducin) signature|SUPERFAMILY;SSF52540;|Gene3D;G3DSA:1.10.400.10;|CDD;cd00066;G-alpha
OG0001342	AO090005000726	AO090005000726		K01415			ko01000|ko01002|ko04147	Gene3D;G3DSA:3.40.390.10;|CDD;cd08662;M13|Gene3D;G3DSA:1.10.1380.10;|Pfam;PF01431;Peptidase family M13|PRINTS;PR00786;Neprilysin metalloprotease (M13) family signature|MobiDBLite;mobidb-lite;consensus disorder prediction|Pfam;PF05649;Peptidase family M13|SUPERFAMILY;SSF55486;
OG0001343	AO090005000724	AO090005000724						Pfam;PF01843;DIL domain|ProSiteProfiles;PS51126;Dilute domain profile.|CDD;cd00204;ANK|CDD;cd15473;Myo5p-like_CBD_DIL_ANK|MobiDBLite;mobidb-lite;consensus disorder prediction|ProSiteProfiles;PS50088;Ankyrin repeat profile.|Gene3D;G3DSA:1.25.40.20;|Pfam;PF12796;Ankyrin repeats (3 copies)|ProSiteProfiles;PS50297;Ankyrin repeat region circular profile.|SUPERFAMILY;SSF48403;|SMART;SM01132;|SMART;SM00…
OG0001344	AO090005000722	AO090005000722						ProSiteProfiles;PS50086;TBC/rab GAP domain profile.|Gene3D;G3DSA:1.10.8.270;|SMART;SM00164;|MobiDBLite;mobidb-lite;consensus disorder prediction|Pfam;PF00566;Rab-GTPase-TBC domain|SUPERFAMILY;SSF47923;|Gene3D;G3DSA:1.10.472.80;
OG0001345	AO090005000720	AO090005000720		K08272		map04152|map04150		SUPERFAMILY;SSF48371;|Gene3D;G3DSA:1.25.10.10;|MobiDBLite;mobidb-lite;consensus disorder prediction|Pfam;PF08569;Mo25-like
OG0001346	AO090005000718	AO090005000718		K06027		map04138|map04962|map04727|map04721	ko01000|ko04131	Gene3D;G3DSA:3.10.330.10;|SUPERFAMILY;SSF50692;|Pfam;PF02359;Cell division protein 48 (CDC48), N-terminal domain|SMART;SM00382;|Gene3D;G3DSA:3.40.50.300;|MobiDBLite;mobidb-lite;consensus disorder prediction|SUPERFAMILY;SSF54585;|Gene3D;G3DSA:1.10.8.60;|SUPERFAMILY;SSF52540;|CDD;cd00009;AAA|SMART;SM01073;|Pfam;PF00004;ATPase family associated with various cellular activities (AAA)|SMART;SM01072;|P…
OG0001347	AO090005000717	AO090005000717
OG0001348	AO090005000716	AO090005000716		K22243			ko04131	Pfam;PF10241;Uncharacterized conserved protein|MobiDBLite;mobidb-lite;consensus disorder prediction
OG0001349	AO090005000707	AO090005000707						CDD;cd08761;Cyt_b561_CYB561D2_like|ProSiteProfiles;PS50939;Cytochrome b561 domain profile.|Gene3D;G3DSA:1.20.120.1770;|SMART;SM00665;|Pfam;PF03188;Eukaryotic cytochrome b561
OG0001350	AO090005000705	AO090005000705						MobiDBLite;mobidb-lite;consensus disorder prediction
OG0001351	AO090005000704	AO090005000704		K01580	M00027	map01100|map01110|map01120|map00650|map00250|map00410|map00430|map02024|map04727|map04940	ko01000	SUPERFAMILY;SSF53383;|Pfam;PF00282;Pyridoxal-dependent decarboxylase conserved domain
OG0001352	AO090005000693	AO090005000693		K03448			ko02000	MobiDBLite;mobidb-lite;consensus disorder prediction|Gene3D;G3DSA:1.20.1250.20;|Pfam;PF07690;Major Facilitator Superfamily|ProSiteProfiles;PS50850;Major facilitator superfamily (MFS) profile.|CDD;cd06174;MFS|SUPERFAMILY;SSF103473;
OG0001353	AO090005000692	AO090005000692		K01426		map01100|map01120|map00330|map00360|map00380|map00627|map00643	ko01000	Pfam;PF01425;Amidase|PIRSF;PIRSF001221;|SUPERFAMILY;SSF75304;|Gene3D;G3DSA:3.90.1300.10;
OG0001354	AO090005000688	AO090005000688						Pfam;PF07993;Male sterility protein|ProSitePatterns;PS00012;Phosphopantetheine attachment site.|Gene3D;G3DSA:3.40.50.12780;|Gene3D;G3DSA:1.10.1200.10;|SUPERFAMILY;SSF47336;|SUPERFAMILY;SSF51735;|ProSitePatterns;PS00455;Putative AMP-binding domain signature.|SUPERFAMILY;SSF56801;|Pfam;PF00550;Phosphopantetheine attachment site|Pfam;PF00501;AMP-binding enzyme|Gene3D;G3DSA:3.40.50.720;
OG0001355	AO090005000684	AO090005000684						Pfam;PF04082;Fungal specific transcription factor domain|ProSiteProfiles;PS50048;Zn(2)-C6 fungal-type DNA-binding domain profile.|SUPERFAMILY;SSF57701;|Gene3D;G3DSA:4.10.240.10;|SMART;SM00906;|MobiDBLite;mobidb-lite;consensus disorder prediction|ProSitePatterns;PS00463;Zn(2)-C6 fungal-type DNA-binding domain signature.|CDD;cd12148;fungal_TF_MHR|Pfam;PF00172;Fungal Zn(2)-Cys(6) binuclear cluster d…
OG0001356	AO090005000681	AO090005000681		K23234		map01100|map00380	ko01000	ProSitePatterns;PS00070;Aldehyde dehydrogenases cysteine active site.|Pfam;PF00171;Aldehyde dehydrogenase family|CDD;cd07093;ALDH_F8_HMSADH|SUPERFAMILY;SSF53720;|Gene3D;G3DSA:3.40.605.10;|ProSitePatterns;PS00687;Aldehyde dehydrogenases glutamic acid active site.|Gene3D;G3DSA:3.40.309.10;
OG0001357	AO090005000678	AO090005000678		K00344			ko01000	SUPERFAMILY;SSF50129;|Gene3D;G3DSA:3.40.50.720;|Pfam;PF00107;Zinc-binding dehydrogenase|SUPERFAMILY;SSF51735;|Pfam;PF08240;Alcohol dehydrogenase GroES-like domain|SMART;SM00829;|ProSitePatterns;PS01162;Quinone oxidoreductase / zeta-crystallin signature.|CDD;cd05286;QOR2|Gene3D;G3DSA:3.90.180.10;
OG0001358	AO090005000669	AO090005000669		K13350		map04146		Pfam;PF02466;Tim17/Tim22/Tim23/Pmp24 family|PIRSF;PIRSF013674;
OG0001359	AO090005000668	AO090005000668		K14847			ko03009	ProSiteProfiles;PS50833;Brix domain profile.|MobiDBLite;mobidb-lite;consensus disorder prediction|Pfam;PF04427;Brix domain|SMART;SM00879;
OG0001360	AO090005000665	AO090005000665		K03539		map03013|map03008	ko01000|ko03009|ko03016|ko03029	SUPERFAMILY;SSF89550;|MobiDBLite;mobidb-lite;consensus disorder prediction|Pfam;PF01876;RNase P subunit p30|Gene3D;G3DSA:3.20.20.140;
OG0001361	AO090005000662	AO090005000662						ProSiteProfiles;PS50850;Major facilitator superfamily (MFS) profile.|Gene3D;G3DSA:1.20.1250.20;|Pfam;PF07690;Major Facilitator Superfamily|PRINTS;PR01036;Tetracycline resistance protein TetB signature|CDD;cd06174;MFS|SUPERFAMILY;SSF103473;
OG0001362	AO090005000661	AO090005000661
OG0001363	AO090005000658	AO090005000658		K10601		map04141|map04120	ko01000|ko04121	SMART;SM00184;|Pfam;PF12678;RING-H2 zinc finger domain|MobiDBLite;mobidb-lite;consensus disorder prediction|Gene3D;G3DSA:3.30.40.10;|CDD;cd16479;RING-H2_synoviolin|Coils;Coil;|ProSiteProfiles;PS50089;Zinc finger RING-type profile.|SUPERFAMILY;SSF57850;
OG0001364	AO090005000656	AO090005000656						CDD;cd06174;MFS|Pfam;PF07690;Major Facilitator Superfamily|MobiDBLite;mobidb-lite;consensus disorder prediction|SUPERFAMILY;SSF103473;
OG0001365	AO090005000655	AO090005000655		K12175			ko04121	Pfam;PF10602;26S proteasome subunit RPN7|Coils;Coil;|Pfam;PF01399;PCI domain|MobiDBLite;mobidb-lite;consensus disorder prediction|Gene3D;G3DSA:1.25.40.570;
OG0001366	AO090005000652	AO090005000652						MobiDBLite;mobidb-lite;consensus disorder prediction
OG0001367	AO090005000650	AO090005000650						Gene3D;G3DSA:3.30.1520.10;|SUPERFAMILY;SSF64268;|MobiDBLite;mobidb-lite;consensus disorder prediction|Pfam;PF00787;PX domain|SMART;SM00312;|CDD;cd07280;PX_YPT35|ProSiteProfiles;PS50195;PX domain profile.
OG0001368	AO090005000647	AO090005000647		K03128		map03022	ko01002|ko03021|ko03036	SUPERFAMILY;SSF63737;|CDD;cd09839;M1_TAF2|SUPERFAMILY;SSF55486;|Gene3D;G3DSA:1.10.390.60;|MobiDBLite;mobidb-lite;consensus disorder prediction
OG0001369	AO090005000646	AO090005000646		K11099		map03040	ko03041|ko03032	CDD;cd01719;Sm_G|Gene3D;G3DSA:2.30.30.100;|Pfam;PF01423;LSM domain|SUPERFAMILY;SSF50182;|SMART;SM00651;
OG0001370	AO090005000645	AO090005000645						Coils;Coil;|Pfam;PF15458;Nineteen complex-related protein 2|MobiDBLite;mobidb-lite;consensus disorder prediction
OG0001371	AO090005000644	AO090005000644						Pfam;PF06772;Bacterial low temperature requirement A protein (LtrA)
OG0001372	AO090005000641	AO090005000641						Gene3D;G3DSA:3.30.160.60;|SMART;SM00355;|MobiDBLite;mobidb-lite;consensus disorder prediction
OG0001373	AO090005000638	AO090005000638		K18123		map01100|map00630|map00330	ko01000	PIRSF;PIRSF001365;|Gene3D;G3DSA:3.20.20.70;|CDD;cd00408;DHDPS-like|PRINTS;PR00146;Dihydrodipicolinate synthase signature|SMART;SM01130;|Coils;Coil;|Pfam;PF00701;Dihydrodipicolinate synthetase family|SUPERFAMILY;SSF51569;
OG0001374	AO090005000629	AO090005000629		K13344		map04146		Pfam;PF04088;Peroxin 13, N-terminal region|SUPERFAMILY;SSF50044;|ProSiteProfiles;PS50002;Src homology 3 (SH3) domain profile.|Pfam;PF07653;Variant SH3 domain|CDD;cd11771;SH3_Pex13p_fungal|MobiDBLite;mobidb-lite;consensus disorder prediction|Gene3D;G3DSA:2.30.30.40;|SMART;SM00326;
OG0001375	AO090005000627	AO090005000627		K08334		map04371|map04140|map04138|map04136|map04137|map04215|map05167	ko04131|ko03029	Gene3D;G3DSA:1.10.418.40;|Pfam;PF04111;Autophagy protein Apg6|Coils;Coil;|MobiDBLite;mobidb-lite;consensus disorder prediction
OG0001376	AO090005000625	AO090005000625						SUPERFAMILY;SSF53335;|Pfam;PF02636;Putative S-adenosyl-L-methionine-dependent methyltransferase|Gene3D;G3DSA:3.40.50.150;
OG0001377	AO090005000624	AO090005000624		K12261		map04146	ko01000	SUPERFAMILY;SSF52518;|Pfam;PF02775;Thiamine pyrophosphate enzyme, C-terminal TPP binding domain|CDD;cd07035;TPP_PYR_POX_like|SUPERFAMILY;SSF52467;|Gene3D;G3DSA:3.40.50.1220;|Pfam;PF00205;Thiamine pyrophosphate enzyme, central domain|CDD;cd02004;TPP_BZL_OCoD_HPCL|Pfam;PF02776;Thiamine pyrophosphate enzyme, N-terminal TPP binding domain|Gene3D;G3DSA:3.40.50.970;
OG0001378	AO090005000620	AO090005000620						Gene3D;G3DSA:3.10.450.50;|MobiDBLite;mobidb-lite;consensus disorder prediction|SUPERFAMILY;SSF54427;
OG0001379	AO090005000618	AO090005000618						Pfam;PF06127;Protein of unknown function (DUF962)
OG0001380	AO090005000617	AO090005000617		K02132		map01100|map00190|map04714|map05010|map05012|map05016		Hamap;MF_01346;ATP synthase subunit alpha [atpA].|Pfam;PF02874;ATP synthase alpha/beta family, beta-barrel domain|CDD;cd01132;F1_ATPase_alpha|Gene3D;G3DSA:3.40.50.300;|SUPERFAMILY;SSF47917;|Gene3D;G3DSA:2.40.30.20;|Pfam;PF00306;ATP synthase alpha/beta chain, C terminal domain|Gene3D;G3DSA:1.20.150.20;|PIRSF;PIRSF039088;|Pfam;PF00006;ATP synthase alpha/beta family, nucleotide-binding domain|TIGRFA…
OG0001381	AO090005000615	AO090005000615						Pfam;PF06703;Microsomal signal peptidase 25 kDa subunit (SPC25)
OG0001382	AO090005000613	AO090005000613						Gene3D;G3DSA:2.30.180.10;|MobiDBLite;mobidb-lite;consensus disorder prediction|ProSiteProfiles;PS50213;FAS1/BIgH3 domain profile.|SUPERFAMILY;SSF82153;
OG0001383	AO090005000610	AO090005000610						Pfam;PF10342;Ser-Thr-rich glycosyl-phosphatidyl-inositol-anchored membrane family|MobiDBLite;mobidb-lite;consensus disorder prediction
OG0001384	AO090005000604	AO090005000604		K02127		map01100|map00190|map04714|map05010|map05012|map05016		SUPERFAMILY;SSF161060;|Pfam;PF05405;Mitochondrial ATP synthase B chain precursor (ATP-synt_B)
OG0001385	AO090005001658	AO090005001658						Gene3D;G3DSA:1.20.5.170;|SUPERFAMILY;SSF57959;|CDD;cd14687;bZIP_ATF2|MobiDBLite;mobidb-lite;consensus disorder prediction|Coils;Coil;|Pfam;PF03131;bZIP Maf transcription factor|ProSiteProfiles;PS50217;Basic-leucine zipper (bZIP) domain profile.
OG0001386	AO090005000593	AO090005000593						ProSitePatterns;PS00070;Aldehyde dehydrogenases cysteine active site.|Pfam;PF00171;Aldehyde dehydrogenase family|SUPERFAMILY;SSF53720;|Gene3D;G3DSA:3.40.605.10;|Gene3D;G3DSA:3.40.309.10;|CDD;cd07105;ALDH_SaliADH
OG0001387	AO090005000592	AO090005000592						Gene3D;G3DSA:3.10.120.10;|Pfam;PF00890;FAD binding domain|Pfam;PF00173;Cytochrome b5-like Heme/Steroid binding domain|MobiDBLite;mobidb-lite;consensus disorder prediction|TIGRFAM;TIGR01813;flavo_cyto_c: flavocytochrome c|Gene3D;G3DSA:3.50.50.60;|SMART;SM01117;|ProSiteProfiles;PS50255;Cytochrome b5 family, heme-binding domain profile.|Gene3D;G3DSA:3.90.700.10;|SUPERFAMILY;SSF51905;|SUPERFAMILY;SSF…
OG0001388	AO090005000591	AO090005000591						Coils;Coil;|MobiDBLite;mobidb-lite;consensus disorder prediction
OG0001389	AO090005000588	AO090005000588	coaT	K01067		map01100|map00620	ko01000	Pfam;PF13336;Acetyl-CoA hydrolase/transferase C-terminal domain|Gene3D;G3DSA:3.40.1080.10;|Pfam;PF02550;Acetyl-CoA hydrolase/transferase N-terminal domain|SUPERFAMILY;SSF100950;|Gene3D;G3DSA:3.30.750.70;|Gene3D;G3DSA:3.40.1080.20;
OG0001390	AO090005000585	AO090005000585						MobiDBLite;mobidb-lite;consensus disorder prediction
OG0001391	AO090005000579	AO090005000579		K00698		map01100|map00520	ko01000|ko01003	SUPERFAMILY;SSF53448;|CDD;cd04190;Chitin_synth_C|Gene3D;G3DSA:3.90.550.10;|MobiDBLite;mobidb-lite;consensus disorder prediction|Pfam;PF03142;Chitin synthase
OG0001392	AO090005000578	AO090005000578						Gene3D;G3DSA:2.130.10.10;|SMART;SM00320;|ProSiteProfiles;PS50294;Trp-Asp (WD) repeats circular profile.|ProSiteProfiles;PS50082;Trp-Asp (WD) repeats profile.|MobiDBLite;mobidb-lite;consensus disorder prediction|SUPERFAMILY;SSF50978;|ProSitePatterns;PS00678;Trp-Asp (WD) repeats signature.
OG0001393	AO090005000576	AO090005000576	aipB	K10356			ko01009|ko04131|ko03036|ko04812|ko04147	CDD;cd01378;MYSc_Myo1|Gene3D;G3DSA:3.40.850.10;|SMART;SM00242;|SUPERFAMILY;SSF50044;|Pfam;PF06017;Unconventional myosin tail, actin- and lipid-binding|ProSiteProfiles;PS50002;Src homology 3 (SH3) domain profile.|Pfam;PF00018;SH3 domain|Gene3D;G3DSA:1.20.120.720;|Pfam;PF00063;Myosin head (motor domain)|MobiDBLite;mobidb-lite;consensus disorder prediction|Gene3D;G3DSA:2.30.30.40;|Gene3D;G3DSA:3.30.…
OG0001394	AO090005000575	AO090005000575		K23166			ko03029	Coils;Coil;|Pfam;PF07047;Optic atrophy 3 protein (OPA3)|MobiDBLite;mobidb-lite;consensus disorder prediction
OG0001395	AO090005000574	AO090005000574						CDD;cd14099;STKc_PLK|Gene3D;G3DSA:3.30.200.20;|SUPERFAMILY;SSF82615;|MobiDBLite;mobidb-lite;consensus disorder prediction|ProSitePatterns;PS00108;Serine/Threonine protein kinases active-site signature.|Coils;Coil;|SMART;SM00220;|CDD;cd13117;POLO_box_2|ProSitePatterns;PS00107;Protein kinases ATP-binding region signature.|ProSiteProfiles;PS50011;Protein kinase domain profile.|CDD;cd13118;POLO_box_1…
OG0001396	AO090005000573	AO090005000573						MobiDBLite;mobidb-lite;consensus disorder prediction
OG0001397	AO090005000570	AO090005000570						Gene3D;G3DSA:1.20.120.1630;|Pfam;PF06966;Protein of unknown function (DUF1295)
OG0001398	AO090005000562	AO090005000562						SUPERFAMILY;SSF55729;|Gene3D;G3DSA:3.40.630.30;|Pfam;PF00583;Acetyltransferase (GNAT) family|CDD;cd04301;NAT_SF
OG0001399	AO090005000560	AO090005000560						PIRSF;PIRSF037299;|Pfam;PF00722;Glycosyl hydrolases family 16|SUPERFAMILY;SSF49899;|Gene3D;G3DSA:2.60.120.200;|ProSiteProfiles;PS51762;Glycosyl hydrolases family 16 (GH16) domain profile.|CDD;cd02183;GH16_fungal_CRH1_transglycosylase
OG0001400	AO090005001656	AO090005001656						SUPERFAMILY;SSF50129;|Gene3D;G3DSA:3.40.50.720;|Pfam;PF13602;Zinc-binding dehydrogenase|Pfam;PF08240;Alcohol dehydrogenase GroES-like domain|MobiDBLite;mobidb-lite;consensus disorder prediction|CDD;cd08243;quinone_oxidoreductase_like_1|SUPERFAMILY;SSF51735;|SMART;SM00829;|Gene3D;G3DSA:3.90.180.10;
OG0001401	AO090005000545	AO090005000545						Gene3D;G3DSA:2.102.10.10;|SUPERFAMILY;SSF50022;|Pfam;PF00355;Rieske [2Fe-2S] domain|ProSiteProfiles;PS51296;Rieske [2Fe-2S] iron-sulfur domain profile.|Gene3D;G3DSA:3.90.380.10;|CDD;cd03469;Rieske_RO_Alpha_N|Pfam;PF00848;Ring hydroxylating alpha subunit (catalytic domain)|PRINTS;PR00090;Ring hydroxylating dioxygenase alpha-subunit signature|SUPERFAMILY;SSF55961;|CDD;cd00680;RHO_alpha_C
OG0001402	AO090005000544	AO090005000544
OG0001403	AO090005000543	AO090005000543						Pfam;PF13813;Membrane bound O-acyl transferase family
OG0001404	AO090005000537	AO090005000537
OG0001405	AO090005000536	AO090005000536						Gene3D;G3DSA:1.20.1530.20;|Pfam;PF00999;Sodium/hydrogen exchanger family|MobiDBLite;mobidb-lite;consensus disorder prediction
OG0001406	AO090005000506	AO090005000506
OG0001407	AO090005000504	AO090005000504						Pfam;PF00891;O-methyltransferase|Gene3D;G3DSA:3.40.50.150;|PIRSF;PIRSF005739;|SUPERFAMILY;SSF46785;|SUPERFAMILY;SSF53335;|ProSiteProfiles;PS51683;SAM-dependent O-methyltransferase class II-type profile.|Gene3D;G3DSA:1.10.10.10;
OG0001408	AO090005000498	AO090005000498						Pfam;PF01370;NAD dependent epimerase/dehydratase family|Gene3D;G3DSA:3.40.50.720;|SUPERFAMILY;SSF51735;|Coils;Coil;|CDD;cd05227;AR_SDR_e
OG0001409	AO090005000495	AO090005000495						Gene3D;G3DSA:3.40.50.10540;|Gene3D;G3DSA:3.30.1540.10;|SUPERFAMILY;SSF89796;|Pfam;PF02515;CoA-transferase family III
OG0001410	AO090005000494	AO090005000494		K00249	M00087|M00036	map01100|map01110|map01130|map01212|map00071|map00280|map03320	ko01000	Pfam;PF02770;Acyl-CoA dehydrogenase, middle domain|Pfam;PF02771;Acyl-CoA dehydrogenase, N-terminal domain|Gene3D;G3DSA:1.10.540.10;|SUPERFAMILY;SSF56645;|PIRSF;PIRSF016578;|Gene3D;G3DSA:2.40.110.10;|CDD;cd00567;ACAD|Gene3D;G3DSA:1.20.140.10;|Pfam;PF00441;Acyl-CoA dehydrogenase, C-terminal domain|SUPERFAMILY;SSF47203;
OG0001411	AO090005000484	AO090005000484						SUPERFAMILY;SSF103473;|Gene3D;G3DSA:1.20.1250.20;|ProSiteProfiles;PS50850;Major facilitator superfamily (MFS) profile.|CDD;cd06174;MFS|TIGRFAM;TIGR00879;SP: MFS transporter, sugar porter (SP) family|Pfam;PF00083;Sugar (and other) transporter|PRINTS;PR00171;Sugar transporter signature
OG0001412	AO090005000481	AO090005000481						CDD;cd02932;OYE_YqiM_FMN|Pfam;PF00724;NADH:flavin oxidoreductase / NADH oxidase family|MobiDBLite;mobidb-lite;consensus disorder prediction|Gene3D;G3DSA:3.20.20.70;|SUPERFAMILY;SSF51395;
OG0001413	AO090005000480	AO090005000480						CDD;cd06660;Aldo_ket_red|SUPERFAMILY;SSF51430;|Gene3D;G3DSA:3.20.20.100;|Pfam;PF00248;Aldo/keto reductase family
OG0001414	AO090005000479	AO090005000479		K00232	M00013|M00087	map01100|map01110|map01200|map01212|map00640|map00071|map00592|map01040|map00410|map04024|map04146|map03320	ko01000	Gene3D;G3DSA:1.20.140.10;|Pfam;PF02770;Acyl-CoA dehydrogenase, middle domain|PIRSF;PIRSF000168;|SUPERFAMILY;SSF56645;|Gene3D;G3DSA:2.40.110.10;|Pfam;PF14749;Acyl-coenzyme A oxidase N-terminal|Pfam;PF01756;Acyl-CoA oxidase|Gene3D;G3DSA:1.10.540.10;|SUPERFAMILY;SSF47203;
OG0001415	AO090005000478	AO090005000478						SUPERFAMILY;SSF55729;|ProSiteProfiles;PS51186;Gcn5-related N-acetyltransferase (GNAT) domain profile.|Gene3D;G3DSA:3.40.630.30;|Pfam;PF00583;Acetyltransferase (GNAT) family|CDD;cd04301;NAT_SF
OG0001416	AO090005000476	AO090005000476						SUPERFAMILY;SSF49899;|Gene3D;G3DSA:2.115.10.20;|SUPERFAMILY;SSF75005;|Pfam;PF04616;Glycosyl hydrolases family 43|Gene3D;G3DSA:2.60.120.200;
OG0001417	AO090005000475	AO090005000475						SUPERFAMILY;SSF53756;|Gene3D;G3DSA:3.40.50.2000;|Pfam;PF03033;Glycosyltransferase family 28 N-terminal domain|MobiDBLite;mobidb-lite;consensus disorder prediction|CDD;cd03784;GT1_Gtf_like
OG0001418	AO090005000474	AO090005000474						Gene3D;G3DSA:3.20.20.100;|SUPERFAMILY;SSF51430;|Pfam;PF00248;Aldo/keto reductase family|CDD;cd06660;Aldo_ket_red
OG0001419	AO090005000464	AO090005000464						PIRSF;PIRSF017290;|Pfam;PF10681;Chaperone for protein-folding within the ER, fungal
OG0001420	AO090005000463	AO090005000463		K01934		map01100|map00670	ko01000	Pfam;PF01812;5-formyltetrahydrofolate cyclo-ligase family|Coils;Coil;|SUPERFAMILY;SSF100950;|Gene3D;G3DSA:3.40.50.10420;|PIRSF;PIRSF006806;
OG0001421	AO090005000460	AO090005000460						Pfam;PF04082;Fungal specific transcription factor domain|Gene3D;G3DSA:3.30.160.60;|ProSitePatterns;PS00028;Zinc finger C2H2 type domain signature.|SMART;SM00355;|MobiDBLite;mobidb-lite;consensus disorder prediction|SUPERFAMILY;SSF57667;|CDD;cd12148;fungal_TF_MHR|ProSiteProfiles;PS50157;Zinc finger C2H2 type domain profile.
OG0001422	AO090005000459	AO090005000459						Gene3D;G3DSA:1.10.238.10;|Pfam;PF13499;EF-hand domain pair|CDD;cd00051;EFh|ProSiteProfiles;PS50222;EF-hand calcium-binding domain profile.|SUPERFAMILY;SSF47473;
OG0001423	AO090005000451	AO090005000451		K02726		map03050	ko01000|ko01002|ko03051	ProSiteProfiles;PS51475;Proteasome alpha-type subunit profile.|Pfam;PF00227;Proteasome subunit|CDD;cd03750;proteasome_alpha_type_2|Pfam;PF10584;Proteasome subunit A N-terminal signature|MobiDBLite;mobidb-lite;consensus disorder prediction|ProSitePatterns;PS00388;Proteasome alpha-type subunits signature.|SUPERFAMILY;SSF56235;|Gene3D;G3DSA:3.60.20.10;|SMART;SM00948;
OG0001424	AO090005000450	AO090005000450						Pfam;PF12906;RING-variant domain|CDD;cd16495;RING_CH-C4HC3_MARCH|MobiDBLite;mobidb-lite;consensus disorder prediction|SMART;SM00744;|Gene3D;G3DSA:3.30.40.10;|ProSiteProfiles;PS51292;Zinc finger RING-CH-type profile.|Coils;Coil;|SUPERFAMILY;SSF57850;
OG0001425	AO090005000448	AO090005000448						Coils;Coil;|MobiDBLite;mobidb-lite;consensus disorder prediction
OG0001426	AO090005000447	AO090005000447		K14333		map01120|map00362|map00627	ko01000	SUPERFAMILY;SSF51556;|Pfam;PF04909;Amidohydrolase|Gene3D;G3DSA:3.20.20.140;
OG0001427	AO090005000446	AO090005000446						Pfam;PF00083;Sugar (and other) transporter|MobiDBLite;mobidb-lite;consensus disorder prediction|Gene3D;G3DSA:1.20.1250.20;|ProSiteProfiles;PS50850;Major facilitator superfamily (MFS) profile.|CDD;cd06174;MFS|TIGRFAM;TIGR00879;SP: MFS transporter, sugar porter (SP) family|SUPERFAMILY;SSF103473;|PRINTS;PR00171;Sugar transporter signature
OG0001428	AO090005000445	AO090005000445						CDD;cd00590;RRM_SF|Gene3D;G3DSA:3.30.70.330;|SMART;SM00360;|MobiDBLite;mobidb-lite;consensus disorder prediction|SUPERFAMILY;SSF54928;|Pfam;PF00076;RNA recognition motif. (a.k.a. RRM, RBD, or RNP domain)|ProSiteProfiles;PS50102;Eukaryotic RNA Recognition Motif (RRM) profile.
OG0001429	AO090005000444	AO090005000444		K19029		map01100|map00051|map04152|map04919	ko01000	Pfam;PF01591;6-phosphofructo-2-kinase|SUPERFAMILY;SSF53254;|SMART;SM00855;|Gene3D;G3DSA:3.40.50.1240;|Gene3D;G3DSA:3.40.50.300;|CDD;cd07067;HP_PGM_like|Pfam;PF00300;Histidine phosphatase superfamily (branch 1)|SUPERFAMILY;SSF52540;|PRINTS;PR00991;6-phosphofructo-2-kinase family signature|PIRSF;PIRSF000709;|ProSitePatterns;PS00175;Phosphoglycerate mutase family phosphohistidine signature.
OG0001430	AO090005000443	AO090005000443		K20183		map04138	ko04131	ProSiteProfiles;PS50236;Clathrin heavy-chain (CHCR) repeat profile.|Pfam;PF10366;Vacuolar sorting protein 39 domain 1|Pfam;PF00780;CNH domain|SUPERFAMILY;SSF50978;|MobiDBLite;mobidb-lite;consensus disorder prediction|ProSiteProfiles;PS50219;Citron homology (CNH) domain profile.|Pfam;PF10367;Vacuolar sorting protein 39 domain 2
OG0001431	AO090005000442	AO090005000442						Pfam;PF08738;Gon7 family|Coils;Coil;|MobiDBLite;mobidb-lite;consensus disorder prediction
OG0001432	AO090005000441	AO090005000441						Coils;Coil;|MobiDBLite;mobidb-lite;consensus disorder prediction|Pfam;PF08539;HbrB-like
OG0001433	AO090005000438	AO090005000438		K00026	M00009|M00011|M00012	map01100|map01110|map01120|map01130|map01200|map00020|map00620|map00630|map00710|map00270	ko01000	ProSitePatterns;PS00068;Malate dehydrogenase active site signature.|PIRSF;PIRSF000102;|Gene3D;G3DSA:3.40.50.720;|SUPERFAMILY;SSF51735;|Pfam;PF02866;lactate/malate dehydrogenase, alpha/beta C-terminal domain|Pfam;PF00056;lactate/malate dehydrogenase, NAD binding domain|CDD;cd01337;MDH_glyoxysomal_mitochondrial|Gene3D;G3DSA:3.90.110.10;|TIGRFAM;TIGR01772;MDH_euk_gproteo: malate dehydrogenase, NAD-d…
OG0001434	AO090005000437	AO090005000437	bos1	K08496		map04130	ko04131	Coils;Coil;|PIRSF;PIRSF028865;|Pfam;PF12352;Snare region anchored in the vesicle membrane C-terminus|MobiDBLite;mobidb-lite;consensus disorder prediction|Gene3D;G3DSA:1.20.5.110;|SUPERFAMILY;SSF58038;|CDD;cd15863;SNARE_GS27
OG0001435	AO090005000436	AO090005000436		K00627	M00307	map01100|map01110|map01120|map01130|map01200|map00010|map00020|map00620	ko01000	TIGRFAM;TIGR01349;PDHac_trf_mito: pyruvate dehydrogenase complex dihydrolipoamide acetyltransferase|SUPERFAMILY;SSF47005;|ProSitePatterns;PS00189;2-oxo acid dehydrogenases acyltransferase component lipoyl binding site.|Gene3D;G3DSA:3.30.559.10;|ProSiteProfiles;PS51826;Peripheral subunit-binding (PSBD) domain profile.|CDD;cd06849;lipoyl_domain|MobiDBLite;mobidb-lite;consensus disorder prediction|G…
OG0001436	AO090005000433	AO090005000433		K01115		map01100|map01110|map00564|map00565|map04014|map04072|map04071|map04024|map04144|map04666|map04912|map04928|map04724|map05231	ko01000|ko04131	Pfam;PF13091;PLD-like domain|SMART;SM00155;|Pfam;PF00614;Phospholipase D Active site motif|Gene3D;G3DSA:3.30.870.10;|CDD;cd09141;PLDc_vPLD1_2_yPLD_like_2|SUPERFAMILY;SSF56024;|Coils;Coil;|CDD;cd09138;PLDc_vPLD1_2_yPLD_like_1|PIRSF;PIRSF009376;|ProSiteProfiles;PS50035;Phospholipase D phosphodiesterase active site profile.
OG0001437	AO090005000432	AO090005000432		K00948	M00005	map01100|map01110|map01120|map01130|map01200|map01230|map00030|map00230	ko01000	Pfam;PF14572;Phosphoribosyl synthetase-associated domain|SUPERFAMILY;SSF53271;|ProSitePatterns;PS00114;Phosphoribosyl pyrophosphate synthase signature.|MobiDBLite;mobidb-lite;consensus disorder prediction|CDD;cd06223;PRTases_typeI|SMART;SM01400;|Pfam;PF13793;N-terminal domain of ribose phosphate pyrophosphokinase|TIGRFAM;TIGR01251;ribP_PPkin: ribose-phosphate diphosphokinase|Gene3D;G3DSA:3.40.50.…
OG0001438	AO090005000430	AO090005000430		K02304		map01100|map01110|map01120|map00860	ko01000	Pfam;PF13241;Putative NAD(P)-binding|SUPERFAMILY;SSF75615;|Pfam;PF14824;Sirohaem biosynthesis protein central|Gene3D;G3DSA:3.40.50.720;|SUPERFAMILY;SSF51735;|Pfam;PF14823;Sirohaem biosynthesis protein C-terminal|TIGRFAM;TIGR01470;cysG_Nterm: siroheme synthase, N-terminal domain
OG0001439	AO090005000429	AO090005000429						ProSiteProfiles;PS50293;TPR repeat region circular profile.|SUPERFAMILY;SSF48452;|SMART;SM00028;|ProSiteProfiles;PS50005;TPR repeat profile.|MobiDBLite;mobidb-lite;consensus disorder prediction
OG0001440	AO090005000427	AO090005000427						MobiDBLite;mobidb-lite;consensus disorder prediction
OG0001441	AO090005000426	AO090005000426		K00598			ko01000	Pfam;PF13649;Methyltransferase domain|SUPERFAMILY;SSF53335;|Gene3D;G3DSA:1.10.150.290;|CDD;cd02440;AdoMet_MTases|Gene3D;G3DSA:3.40.50.150;
OG0001442	AO090005000425	AO090005000425						MobiDBLite;mobidb-lite;consensus disorder prediction
OG0001443	AO090005000423	AO090005000423						Gene3D;G3DSA:3.20.20.80;|SUPERFAMILY;SSF51445;
OG0001444	AO090005000422	AO090005000422	CYP5076C1	K22992			ko00199	Pfam;PF00067;Cytochrome P450|PRINTS;PR00465;E-class P450 group IV signature|PRINTS;PR00385;P450 superfamily signature|SUPERFAMILY;SSF48264;|Gene3D;G3DSA:1.10.630.10;
OG0001445	AO090005000418	AO090005000418		K17677			ko01000|ko03029	ProSiteProfiles;PS51194;Superfamilies 1 and 2 helicase C-terminal domain profile.|ProSiteProfiles;PS51192;Superfamilies 1 and 2 helicase ATP-binding type-1 domain profile.|SMART;SM00490;|Pfam;PF04851;Type III restriction enzyme, res subunit|Gene3D;G3DSA:3.40.50.300;|MobiDBLite;mobidb-lite;consensus disorder prediction|Pfam;PF00271;Helicase conserved C-terminal domain|SUPERFAMILY;SSF52540;|CDD;cd0…
OG0001446	AO090005000417	AO090005000417						MobiDBLite;mobidb-lite;consensus disorder prediction
OG0001447	AO090005000416	AO090005000416		K11649		map04714|map05225	ko03021|ko03036	CDD;cd00167;SANT|Gene3D;G3DSA:1.10.10.60;|Pfam;PF04433;SWIRM domain|Gene3D;G3DSA:1.10.10.10;|Pfam;PF00249;Myb-like DNA-binding domain|Pfam;PF16495;SWIRM-associated region 1|MobiDBLite;mobidb-lite;consensus disorder prediction|ProSiteProfiles;PS50934;SWIRM domain profile.|Coils;Coil;|SUPERFAMILY;SSF46689;|CDD;cd02336;ZZ_RSC8|ProSiteProfiles;PS51293;SANT domain profile.|SMART;SM00717;
OG0001448	AO090005000413	AO090005000413		K11269			ko03036	SMART;SM00382;|Gene3D;G3DSA:3.40.50.300;|MobiDBLite;mobidb-lite;consensus disorder prediction|SUPERFAMILY;SSF52540;|CDD;cd00009;AAA|Pfam;PF00004;ATPase family associated with various cellular activities (AAA)
OG0001449	AO090005000412	AO090005000412		K03522			ko04147	Gene3D;G3DSA:3.40.50.620;|Pfam;PF00766;Electron transfer flavoprotein FAD-binding domain|SUPERFAMILY;SSF52467;|PIRSF;PIRSF000089;|CDD;cd01715;ETF_alpha|Gene3D;G3DSA:3.40.50.1220;|SMART;SM00893;|Pfam;PF01012;Electron transfer flavoprotein domain|SUPERFAMILY;SSF52402;
OG0001450	AO090005000409	AO090005000409		K01238			ko01000	Pfam;PF03856;Beta-glucosidase (SUN family)|MobiDBLite;mobidb-lite;consensus disorder prediction
OG0001451	AO090005000408	AO090005000408						ProSiteProfiles;PS50006;Forkhead-associated (FHA) domain profile.|MobiDBLite;mobidb-lite;consensus disorder prediction
OG0001452	AO090005000407	AO090005000407						ProSiteProfiles;PS51585;Thiopurine or thiol or thiocyanate S-methyltransferase (TPMT) family profile.|CDD;cd02440;AdoMet_MTases|SUPERFAMILY;SSF53335;|Pfam;PF05724;Thiopurine S-methyltransferase (TPMT)|Gene3D;G3DSA:3.40.50.150;
OG0001453	AO090005000406	AO090005000406		K14327		map03013|map03015	ko03019	SMART;SM00543;|Pfam;PF02854;MIF4G domain|MobiDBLite;mobidb-lite;consensus disorder prediction|Gene3D;G3DSA:1.25.40.180;|SUPERFAMILY;SSF48371;|Pfam;PF04050;Up-frameshift suppressor 2
OG0001454	AO090005000392	AO090005000392		K01845		map01100|map01110|map01120|map00860	ko01000|ko01007	Pfam;PF00202;Aminotransferase class-III|SUPERFAMILY;SSF53383;|Gene3D;G3DSA:3.40.640.10;|Gene3D;G3DSA:3.90.1150.10;
OG0001455	AO090005000380	AO090005000380						MobiDBLite;mobidb-lite;consensus disorder prediction
OG0001456	AO090005000379	AO090005000379						Pfam;PF00153;Mitochondrial carrier protein|SUPERFAMILY;SSF103506;|Gene3D;G3DSA:1.50.40.10;|ProSiteProfiles;PS50920;Solute carrier (Solcar) repeat profile.|MobiDBLite;mobidb-lite;consensus disorder prediction
OG0001457	AO090005000375	AO090005000375						Pfam;PF12768;Cortical protein marker for cell polarity|Gene3D;G3DSA:2.120.10.80;|SUPERFAMILY;SSF50965;
OG0001458	AO090005000372	AO090005000372		K17945			ko04131|ko03029|ko04812	Coils;Coil;|Gene3D;G3DSA:1.20.5.340;|SUPERFAMILY;SSF57997;|Pfam;PF12718;Tropomyosin like
OG0001459	AO090005000371	AO090005000371						Pfam;PF01048;Phosphorylase superfamily|Gene3D;G3DSA:3.40.50.300;|Coils;Coil;|SUPERFAMILY;SSF53167;|SUPERFAMILY;SSF52540;|Pfam;PF05729;NACHT domain
OG0001460	AO090005000367	AO090005000367						Gene3D;G3DSA:2.102.10.10;|SUPERFAMILY;SSF50022;|MobiDBLite;mobidb-lite;consensus disorder prediction|Pfam;PF00848;Ring hydroxylating alpha subunit (catalytic domain)|Gene3D;G3DSA:3.90.380.10;|SUPERFAMILY;SSF55961;|CDD;cd00680;RHO_alpha_C
OG0001461	AO090005000361	AO090005000361						CDD;cd09317;TDT_Mae1_like|Pfam;PF03595;Voltage-dependent anion channel|Gene3D;G3DSA:1.50.10.150;
OG0001462	AO090005000357	AO090005000357						MobiDBLite;mobidb-lite;consensus disorder prediction
OG0001463	AO090005000354	AO090005000354						Gene3D;G3DSA:3.90.550.50;|Pfam;PF02434;Fringe-like|MobiDBLite;mobidb-lite;consensus disorder prediction
OG0001464	AO090005000353	AO090005000353		K00752			ko01000|ko01003|ko02000	Pfam;PF13632;Glycosyl transferase family group 2|Gene3D;G3DSA:3.90.550.10;|SUPERFAMILY;SSF53448;
OG0001465	AO090005000351	AO090005000351						Pfam;PF13649;Methyltransferase domain|SUPERFAMILY;SSF53335;|CDD;cd02440;AdoMet_MTases|Gene3D;G3DSA:3.40.50.150;
OG0001466	AO090005000350	AO090005000350						Gene3D;G3DSA:3.40.50.300;|SUPERFAMILY;SSF52540;
OG0001467	AO090005000346	AO090005000346
OG0001468	AO090005000345	AO090005000345						Pfam;PF01738;Dienelactone hydrolase family|Gene3D;G3DSA:3.40.50.1820;|SUPERFAMILY;SSF53474;
OG0001469	AO090005000341	AO090005000341						Pfam;PF00106;short chain dehydrogenase|PRINTS;PR00081;Glucose/ribitol dehydrogenase family signature|Gene3D;G3DSA:3.40.50.720;|SUPERFAMILY;SSF51735;|SMART;SM00822;This enzymatic domain is part of bacterial polyketide synthases and catalyses the first step in the reductive modification of the beta-carbonyl centres in the growing polyketide chain. It uses NADPH to reduce the keto group to a hydroxy…
OG0001470	AO090005000339	AO090005000339						PRINTS;PR00081;Glucose/ribitol dehydrogenase family signature|ProSitePatterns;PS00061;Short-chain dehydrogenases/reductases family signature.|Gene3D;G3DSA:3.40.50.720;|SUPERFAMILY;SSF51735;|PRINTS;PR00080;Short-chain dehydrogenase/reductase (SDR) superfamily signature|Pfam;PF13561;Enoyl-(Acyl carrier protein) reductase
OG0001471	AO090005000333	AO090005000333						Pfam;PF07690;Major Facilitator Superfamily|SUPERFAMILY;SSF103473;|Gene3D;G3DSA:1.20.1250.20;
OG0001472	AO090005000327	AO090005000327						Pfam;PF12680;SnoaL-like domain|Gene3D;G3DSA:3.10.450.50;|SUPERFAMILY;SSF54427;
OG0001473	AO090005000326	AO090005000326						Pfam;PF13229;Right handed beta helix region|SUPERFAMILY;SSF51126;|Gene3D;G3DSA:2.160.20.10;|SMART;SM00710;
OG0001474	AO090005000325	AO090005000325						Gene3D;G3DSA:1.50.10.100;|SUPERFAMILY;SSF48230;|Pfam;PF05426;Alginate lyase
OG0001475	AO090005000324	AO090005000324						Gene3D;G3DSA:1.50.10.10;|SUPERFAMILY;SSF48208;|MobiDBLite;mobidb-lite;consensus disorder prediction
OG0001476	AO090005000323	AO090005000323						Pfam;PF04082;Fungal specific transcription factor domain|MobiDBLite;mobidb-lite;consensus disorder prediction|SMART;SM00906;|CDD;cd12148;fungal_TF_MHR
OG0001477	AO090005000321	AO090005000321						Pfam;PF10022;Uncharacterized protein conserved in bacteria (DUF2264)|PIRSF;PIRSF014753;
OG0001478	AO090005000317	AO090701000931						SMART;SM00066;|SUPERFAMILY;SSF57701;|Pfam;PF11951;Fungal specific transcription factor domain|Gene3D;G3DSA:4.10.240.10;|ProSiteProfiles;PS50048;Zn(2)-C6 fungal-type DNA-binding domain profile.|ProSitePatterns;PS00463;Zn(2)-C6 fungal-type DNA-binding domain signature.|Pfam;PF00172;Fungal Zn(2)-Cys(6) binuclear cluster domain|CDD;cd00067;GAL4
OG0001479	AO090005000311	AO090005000311						Gene3D;G3DSA:3.30.465.40;|ProSiteProfiles;PS51387;PCMH-type FAD-binding domain profile.|SUPERFAMILY;SSF56176;|Pfam;PF08031;Berberine and berberine like|Gene3D;G3DSA:3.40.462.20;|Pfam;PF01565;FAD binding domain
OG0001480	AO090005000309	AO090005000309
OG0001481	AO090005000307	AO090005000307						CDD;cd02440;AdoMet_MTases|Gene3D;G3DSA:3.40.50.150;|SUPERFAMILY;SSF53335;|Pfam;PF13489;Methyltransferase domain
OG0001482	AO090005000305	AO090005000305		K17679			ko01000|ko03029	ProSiteProfiles;PS51194;Superfamilies 1 and 2 helicase C-terminal domain profile.|ProSiteProfiles;PS51192;Superfamilies 1 and 2 helicase ATP-binding type-1 domain profile.|Gene3D;G3DSA:3.40.50.300;|SMART;SM00490;|Pfam;PF00270;DEAD/DEAH box helicase|MobiDBLite;mobidb-lite;consensus disorder prediction|Pfam;PF00271;Helicase conserved C-terminal domain|ProSiteProfiles;PS51195;DEAD-box RNA helicase Q…
OG0001483	AO090005000300	AO090005000300		K00606		map01100|map01110|map00770	ko01000	Hamap;MF_00156;3-methyl-2-oxobutanoate hydroxymethyltransferase [panB].|CDD;cd06557;KPHMT-like|SUPERFAMILY;SSF51621;|TIGRFAM;TIGR00222;panB: 3-methyl-2-oxobutanoate hydroxymethyltransferase|Pfam;PF02548;Ketopantoate hydroxymethyltransferase|Gene3D;G3DSA:3.20.20.60;
OG0001484	AO090005000299	AO090005000299
OG0001485	AO090005000284	AO090005000284		K11121		map01100|map00760|map04213	ko01000|ko03032|ko03036	Gene3D;G3DSA:3.30.1600.10;|PIRSF;PIRSF037938;|SUPERFAMILY;SSF52467;|Pfam;PF02146;Sir2 family|ProSiteProfiles;PS50305;Sirtuin catalytic domain profile.|Gene3D;G3DSA:3.40.50.1220;
OG0001486	AO090005000282	AO090005000282						Gene3D;G3DSA:3.20.20.80;|MobiDBLite;mobidb-lite;consensus disorder prediction|Gene3D;G3DSA:3.10.50.10;
OG0001487	AO090005000280	AO090005000280						MobiDBLite;mobidb-lite;consensus disorder prediction|Gene3D;G3DSA:1.20.1250.20;|Pfam;PF07690;Major Facilitator Superfamily|ProSiteProfiles;PS50850;Major facilitator superfamily (MFS) profile.|CDD;cd06174;MFS|SUPERFAMILY;SSF103473;
OG0001488	AO090005000279	AO090005000279		K01113		map01100|map00790|map02020	ko01000	Pfam;PF09423;PhoD-like phosphatase|CDD;cd07389;MPP_PhoD|Pfam;PF16655;PhoD-like phosphatase, N-terminal domain|Gene3D;G3DSA:2.60.40.380;|SUPERFAMILY;SSF56300;|Gene3D;G3DSA:3.60.21.70;
OG0001489	AO090005000277	AO090005000277		K01070		map01100|map01120|map01200|map00680	ko01000	Gene3D;G3DSA:3.40.50.1820;|TIGRFAM;TIGR02821;fghA_ester_D: S-formylglutathione hydrolase|Pfam;PF00756;Putative esterase|SUPERFAMILY;SSF53474;
OG0001490	AO090005000275	AO090005000275						Pfam;PF17254;Family of unknown function (DUF5321)|MobiDBLite;mobidb-lite;consensus disorder prediction
OG0001491	AO090005000274	AO090005000274		K15105			ko02000	Pfam;PF13833;EF-hand domain pair|CDD;cd00051;EFh|PRINTS;PR00926;Mitochondrial carrier protein signature|ProSiteProfiles;PS50920;Solute carrier (Solcar) repeat profile.|ProSiteProfiles;PS50222;EF-hand calcium-binding domain profile.|Pfam;PF13499;EF-hand domain pair|SUPERFAMILY;SSF103506;|Gene3D;G3DSA:1.50.40.10;|MobiDBLite;mobidb-lite;consensus disorder prediction|Gene3D;G3DSA:1.10.238.10;|Pfam;PF…
OG0001492	AO090005000272	AO090005000272		K01409			ko01000|ko03016	ProSitePatterns;PS01016;Glycoprotease family signature.|SUPERFAMILY;SSF53067;|Gene3D;G3DSA:3.30.420.40;|PRINTS;PR00789;O-sialoglycoprotein endopeptidase (M22) metallo-protease family signature|Hamap;MF_01445;tRNA N6-adenosine threonylcarbamoyltransferase [tsaD].|Pfam;PF00814;Glycoprotease family
OG0001493	AO090005000271	AO090005000271						MobiDBLite;mobidb-lite;consensus disorder prediction
OG0001494	AO090005000260	AO090005000260		K03660		map03410	ko01000|ko03400	Pfam;PF07934;8-oxoguanine DNA glycosylase, N-terminal domain|SUPERFAMILY;SSF48150;|SUPERFAMILY;SSF55945;|SMART;SM00478;|MobiDBLite;mobidb-lite;consensus disorder prediction|Gene3D;G3DSA:1.10.1670.10;|Pfam;PF00730;HhH-GPD superfamily base excision DNA repair protein|Gene3D;G3DSA:1.10.340.30;|Gene3D;G3DSA:3.30.310.40;|CDD;cd00056;ENDO3c
OG0001495	AO090005000259	AO090005000259		K12837		map03040	ko03041	CDD;cd12232;RRM3_U2AF65|Gene3D;G3DSA:3.30.70.330;|SMART;SM00360;|MobiDBLite;mobidb-lite;consensus disorder prediction|TIGRFAM;TIGR01642;U2AF_lg: U2 snRNP auxilliary factor, large subunit, splicing factor|CDD;cd12231;RRM2_U2AF65|SUPERFAMILY;SSF54928;|Pfam;PF00076;RNA recognition motif. (a.k.a. RRM, RBD, or RNP domain)|ProSiteProfiles;PS50102;Eukaryotic RNA Recognition Motif (RRM) profile.
OG0001496	AO090005000254	AO090005000254						Gene3D;G3DSA:1.10.1740.210;|SMART;SM01276;|ProSiteProfiles;PS51723;Peptidase family M60 domain profile.|Pfam;PF13402;Peptidase M60, enhancin and enhancin-like|Pfam;PF03272;Putative mucin or carbohydrate-binding module
OG0001497	AO090005000253	AO090005000253
OG0001498	AO090005000251	AO090005000251						SUPERFAMILY;SSF48208;
OG0001499	AO090005000248	AO090005000248						Pfam;PF01544;CorA-like Mg2+ transporter protein|Gene3D;G3DSA:1.20.58.340;|SUPERFAMILY;SSF144083;
OG0001500	AO090005000246	AO090005000246		K16261			ko02000	Pfam;PF00324;Amino acid permease|ProSitePatterns;PS00218;Amino acid permeases signature.|Coils;Coil;|MobiDBLite;mobidb-lite;consensus disorder prediction|Gene3D;G3DSA:1.20.1740.10;
OG0001501	AO090005000243	AO090005000243
OG0001502	AO090005000228	AO090005000228						MobiDBLite;mobidb-lite;consensus disorder prediction|Gene3D;G3DSA:1.20.1250.20;|Pfam;PF07690;Major Facilitator Superfamily|ProSiteProfiles;PS50850;Major facilitator superfamily (MFS) profile.|CDD;cd06174;MFS|SUPERFAMILY;SSF103473;
OG0001503	AO090005000219	AO090005000219	CYP57B3					PRINTS;PR00463;E-class P450 group I signature|Pfam;PF00067;Cytochrome P450|ProSitePatterns;PS00086;Cytochrome P450 cysteine heme-iron ligand signature.|SUPERFAMILY;SSF48264;|Gene3D;G3DSA:1.10.630.10;|PRINTS;PR00385;P450 superfamily signature
OG0001504	AO090005000209	AO090005000209						Pfam;PF11754;Velvet factor|MobiDBLite;mobidb-lite;consensus disorder prediction|Gene3D;G3DSA:2.60.40.3960;|ProSiteProfiles;PS51821;Velvet domain profile.
OG0001505	AO090005000186	AO090005000186		K01184	M00081	map01100|map00040	ko01000	ProSitePatterns;PS00502;Polygalacturonase active site.|SUPERFAMILY;SSF51126;|Pfam;PF00295;Glycosyl hydrolases family 28|Gene3D;G3DSA:2.160.20.10;|SMART;SM00710;
OG0001506	AO090005000161	AO090005000161						Pfam;PF00891;O-methyltransferase|Gene3D;G3DSA:3.40.50.150;|PIRSF;PIRSF005739;|SUPERFAMILY;SSF46785;|SUPERFAMILY;SSF53335;|ProSiteProfiles;PS51683;SAM-dependent O-methyltransferase class II-type profile.|Gene3D;G3DSA:1.10.10.10;
OG0001507	AO090005000157	AO090005000157		K02738		map03050	ko01000|ko01002|ko03051	ProSitePatterns;PS00854;Proteasome beta-type subunits signature.|Pfam;PF00227;Proteasome subunit|CDD;cd03762;proteasome_beta_type_6|PRINTS;PR00141;Proteasome component signature|ProSiteProfiles;PS51476;Proteasome beta-type subunit profile.|SUPERFAMILY;SSF56235;|Gene3D;G3DSA:3.60.20.10;
OG0001508	AO090005000156	AO090005000156						Pfam;PF08613;Cyclin|MobiDBLite;mobidb-lite;consensus disorder prediction|Gene3D;G3DSA:1.10.472.10;
OG0001509	AO090005001654	AO090005001654		K20705			ko04131	SUPERFAMILY;SSF103657;|SMART;SM00721;|Pfam;PF00621;RhoGEF domain|CDD;cd00160;RhoGEF|CDD;cd07589;BAR_DNMBP|MobiDBLite;mobidb-lite;consensus disorder prediction|SUPERFAMILY;SSF48065;|ProSiteProfiles;PS50010;Dbl homology (DH) domain profile.|Coils;Coil;|Gene3D;G3DSA:1.20.1270.60;|ProSitePatterns;PS00741;Dbl homology (DH) domain signature.|SMART;SM00325;|ProSiteProfiles;PS51021;BAR domain profile.
OG0001510	AO090005000150	AO090005000150		K08597			ko01000|ko01002|ko04121	Gene3D;G3DSA:3.40.395.10;|ProSiteProfiles;PS50600;Ubiquitin-like protease family profile.|Pfam;PF02902;Ulp1 protease family, C-terminal catalytic domain|SUPERFAMILY;SSF54001;|MobiDBLite;mobidb-lite;consensus disorder prediction
OG0001511	AO090005000149	AO090005000149						MobiDBLite;mobidb-lite;consensus disorder prediction|Gene3D;G3DSA:3.40.462.20;|ProSiteProfiles;PS51387;PCMH-type FAD-binding domain profile.|SUPERFAMILY;SSF56176;|Gene3D;G3DSA:3.30.465.10;|ProSitePatterns;PS00862;Oxygen oxidoreductases covalent FAD-binding site.|Gene3D;G3DSA:3.30.43.10;|Pfam;PF01565;FAD binding domain
OG0001512	AO090005000148	AO090005000148						PRINTS;PR00081;Glucose/ribitol dehydrogenase family signature|CDD;cd05233;SDR_c|Gene3D;G3DSA:3.40.50.720;|SUPERFAMILY;SSF51735;|Pfam;PF13561;Enoyl-(Acyl carrier protein) reductase|PRINTS;PR00080;Short-chain dehydrogenase/reductase (SDR) superfamily signature
OG0001513	AO090005000145	AO090005000145						PRINTS;PR00081;Glucose/ribitol dehydrogenase family signature|ProSitePatterns;PS00061;Short-chain dehydrogenases/reductases family signature.|CDD;cd05233;SDR_c|Gene3D;G3DSA:3.40.50.720;|SUPERFAMILY;SSF51735;|Coils;Coil;|PRINTS;PR00080;Short-chain dehydrogenase/reductase (SDR) superfamily signature|Pfam;PF00106;short chain dehydrogenase
OG0001514	AO090005000144	AO090005000144						Pfam;PF04082;Fungal specific transcription factor domain|ProSiteProfiles;PS50048;Zn(2)-C6 fungal-type DNA-binding domain profile.|SUPERFAMILY;SSF57701;|MobiDBLite;mobidb-lite;consensus disorder prediction|Pfam;PF00172;Fungal Zn(2)-Cys(6) binuclear cluster domain|Gene3D;G3DSA:4.10.240.10;|ProSitePatterns;PS00463;Zn(2)-C6 fungal-type DNA-binding domain signature.|SMART;SM00066;|CDD;cd00067;GAL4|Pro…
OG0001515	AO090005000143	AO090005000143		K11126		map05200|map05225|map05226|map05166|map05165	ko01000|ko03032	PRINTS;PR01365;Telomere reverse transcriptase signature|Pfam;PF00078;Reverse transcriptase (RNA-dependent DNA polymerase)|Pfam;PF12009;Telomerase ribonucleoprotein complex - RNA binding domain|MobiDBLite;mobidb-lite;consensus disorder prediction|SUPERFAMILY;SSF56672;|CDD;cd01648;TERT|ProSiteProfiles;PS50878;Reverse transcriptase (RT) catalytic domain profile.|SMART;SM00975;
OG0001516	AO090005000141	AO090005000141		K01539		map04024|map04022|map04911|map04918|map04919|map04925|map04260|map04261|map04970|map04971|map04972|map04976|map04973|map04974|map04978|map04960|map04961|map04964	ko01000|ko04147	SUPERFAMILY;SSF81665;|Gene3D;G3DSA:2.70.150.10;|SUPERFAMILY;SSF56784;|SFLD;SFLDG00002;C1.7: P-type atpase like|SUPERFAMILY;SSF81653;|Pfam;PF13246;Cation transport ATPase (P-type)|PRINTS;PR00119;P-type cation-transporting ATPase superfamily signature|Pfam;PF00689;Cation transporting ATPase, C-terminus|MobiDBLite;mobidb-lite;consensus disorder prediction|SUPERFAMILY;SSF81660;|Pfam;PF00122;E1-E2 ATP…
OG0001517	AO090005000139	AO090005000139						ProSiteProfiles;PS50011;Protein kinase domain profile.|CDD;cd13994;STKc_HAL4_like|SUPERFAMILY;SSF56112;|Gene3D;G3DSA:1.10.510.10;|Pfam;PF00069;Protein kinase domain
OG0001518	AO090005000137	AO090005000137						CDD;cd05288;PGDH|SUPERFAMILY;SSF50129;|Gene3D;G3DSA:3.40.50.720;|Pfam;PF00107;Zinc-binding dehydrogenase|SUPERFAMILY;SSF51735;|SMART;SM00829;|Pfam;PF16884;N-terminal domain of oxidoreductase|Gene3D;G3DSA:3.90.180.10;
OG0001519	AO090005000131	AO090005000131						MobiDBLite;mobidb-lite;consensus disorder prediction
OG0001520	AO090005000129	AO090005000129		K14852			ko03009	Coils;Coil;|MobiDBLite;mobidb-lite;consensus disorder prediction|Pfam;PF04939;Ribosome biogenesis regulatory protein (RRS1)
OG0001521	AO090005000128	AO090005000128		K17408			ko03011|ko03029	MobiDBLite;mobidb-lite;consensus disorder prediction|Pfam;PF10236;Mitochondrial ribosomal death-associated protein 3
OG0001522	AO090005000126	AO090005000126						ProSiteProfiles;PS50966;Zinc finger SWIM-type profile.|MobiDBLite;mobidb-lite;consensus disorder prediction
OG0001523	AO090005000125	AO090005000125		K13953		map01100|map01110|map01120|map01130|map01220|map00010|map00071|map00350|map00830|map00625|map00626|map00980|map00982	ko01000	SUPERFAMILY;SSF50129;|Gene3D;G3DSA:3.40.50.720;|Pfam;PF00107;Zinc-binding dehydrogenase|SUPERFAMILY;SSF51735;|SMART;SM00829;|Pfam;PF08240;Alcohol dehydrogenase GroES-like domain|CDD;cd08297;CAD3|Gene3D;G3DSA:3.90.180.10;
OG0001524	AO090005000121	AO090005000121						Pfam;PF04082;Fungal specific transcription factor domain|SMART;SM00066;|SUPERFAMILY;SSF57701;|MobiDBLite;mobidb-lite;consensus disorder prediction|SMART;SM00906;|Gene3D;G3DSA:4.10.240.10;|Coils;Coil;|ProSiteProfiles;PS50048;Zn(2)-C6 fungal-type DNA-binding domain profile.|ProSitePatterns;PS00463;Zn(2)-C6 fungal-type DNA-binding domain signature.|CDD;cd12148;fungal_TF_MHR|Pfam;PF00172;Fungal Zn(2)…
OG0001525	AO090005000120	AO090005000120		K08838			ko01000|ko01001|ko04131	Gene3D;G3DSA:3.30.200.20;|MobiDBLite;mobidb-lite;consensus disorder prediction|CDD;cd06609;STKc_MST3_like|Coils;Coil;|SMART;SM00220;|ProSitePatterns;PS00107;Protein kinases ATP-binding region signature.|ProSiteProfiles;PS50011;Protein kinase domain profile.|PIRSF;PIRSF000615;|SUPERFAMILY;SSF56112;|Gene3D;G3DSA:1.10.510.10;|Pfam;PF00069;Protein kinase domain
OG0001526	AO090005000118	AO090005000118	CYP65AD1					Gene3D;G3DSA:1.10.630.10;|Pfam;PF00067;Cytochrome P450|ProSitePatterns;PS00086;Cytochrome P450 cysteine heme-iron ligand signature.|SUPERFAMILY;SSF48264;|PRINTS;PR00463;E-class P450 group I signature|PRINTS;PR00385;P450 superfamily signature
OG0001527	AO090005000117	AO090005000117						ProSiteProfiles;PS50033;UBX domain profile.|Pfam;PF14555;UBA-like domain|Pfam;PF13899;Thioredoxin-like|MobiDBLite;mobidb-lite;consensus disorder prediction|Gene3D;G3DSA:1.10.8.10;|Gene3D;G3DSA:3.40.30.10;|SMART;SM00594;|Pfam;PF00789;UBX domain|Gene3D;G3DSA:3.10.20.90;|SUPERFAMILY;SSF46934;|CDD;cd02958;UAS|SUPERFAMILY;SSF52833;|SUPERFAMILY;SSF54236;
OG0001528	AO090005000116	AO090005000116		K02213		map04110|map04111|map04113	ko03032	PIRSF;PIRSF001767;|CDD;cd08768;Cdc6_C|SMART;SM00382;|Gene3D;G3DSA:3.40.50.300;|MobiDBLite;mobidb-lite;consensus disorder prediction|Gene3D;G3DSA:1.10.8.60;|SUPERFAMILY;SSF46785;|SUPERFAMILY;SSF52540;|CDD;cd00009;AAA|Pfam;PF09079;CDC6, C terminal winged helix domain|Pfam;PF00004;ATPase family associated with various cellular activities (AAA)|Gene3D;G3DSA:1.10.10.10;
OG0001529	AO090005000115	AO090005000115						ProSiteProfiles;PS50238;Rho GTPase-activating proteins domain profile.|Gene3D;G3DSA:1.10.555.10;|SMART;SM00324;|SUPERFAMILY;SSF103657;|Pfam;PF00620;RhoGAP domain|ProSiteProfiles;PS50186;DEP domain profile.|MobiDBLite;mobidb-lite;consensus disorder prediction|SUPERFAMILY;SSF48350;|CDD;cd04399;RhoGAP_fRGD2|Pfam;PF00611;Fes/CIP4, and EFC/F-BAR homology domain|SUPERFAMILY;SSF46785;|ProSiteProfiles;PS…
OG0001530	AO090005000114	AO090005000114		K16261			ko02000	ProSitePatterns;PS00218;Amino acid permeases signature.|MobiDBLite;mobidb-lite;consensus disorder prediction|Gene3D;G3DSA:1.20.1740.10;|Pfam;PF00324;Amino acid permease|PIRSF;PIRSF006060;|TIGRFAM;TIGR00913;2A0310: amino acid permease (yeast)
OG0001531	AO090005000111	AO090005000111		K13346		map04146	ko04121	ProSitePatterns;PS00518;Zinc finger RING-type signature.|SUPERFAMILY;SSF57850;|SMART;SM00184;|Gene3D;G3DSA:3.30.40.10;|Coils;Coil;|Pfam;PF04757;Pex2 / Pex12 amino terminal region|ProSiteProfiles;PS50089;Zinc finger RING-type profile.|Pfam;PF13639;Ring finger domain|CDD;cd16527;RING-HC_PEX10
OG0001532	AO090005000110	AO090005000110						Pfam;PF03124;EXS family|ProSiteProfiles;PS51380;EXS domain profile.
OG0001533	AO090005000109	AO090005000109						MobiDBLite;mobidb-lite;consensus disorder prediction|ProDom;PD039572;MEMBRANE CANDIDA POSSIBLE CSI2 IPF16596 RELATED TRANSMEMBRANE ALBICANS GLABRATA ACL009CP
OG0001534	AO090005000108	AO090005000108
OG0001535	AO090005000107	AO090005000107		K14851			ko03009	Coils;Coil;|MobiDBLite;mobidb-lite;consensus disorder prediction|Pfam;PF09805;Nucleolar protein 12 (25kDa)
OG0001536	AO090005001653	AO090005001653						MobiDBLite;mobidb-lite;consensus disorder prediction
OG0001537	AO090005000104	AO090005000104		K20238			ko01000	Pfam;PF02353;Mycolic acid cyclopropane synthetase|SUPERFAMILY;SSF53335;|CDD;cd02440;AdoMet_MTases|PIRSF;PIRSF003085;|Gene3D;G3DSA:3.40.50.150;
OG0001538	AO090005000103	AO090005000103		K00276		map01100|map01110|map00260|map00350|map00360|map00410|map00950|map00960	ko01000	Gene3D;G3DSA:3.10.450.40;|SUPERFAMILY;SSF54416;|Pfam;PF01179;Copper amine oxidase, enzyme domain|ProSitePatterns;PS01164;Copper amine oxidase topaquinone signature.|Pfam;PF02727;Copper amine oxidase, N2 domain|Gene3D;G3DSA:2.70.98.20;|SUPERFAMILY;SSF49998;
OG0001539	AO090005000102	AO090005000102						ProSiteProfiles;PS50048;Zn(2)-C6 fungal-type DNA-binding domain profile.|SUPERFAMILY;SSF57701;|Pfam;PF11951;Fungal specific transcription factor domain|Pfam;PF00172;Fungal Zn(2)-Cys(6) binuclear cluster domain|MobiDBLite;mobidb-lite;consensus disorder prediction|Gene3D;G3DSA:4.10.240.10;|ProSitePatterns;PS00463;Zn(2)-C6 fungal-type DNA-binding domain signature.|SMART;SM00066;|CDD;cd00067;GAL4
OG0001540	AO090005000101	AO090005000101						MobiDBLite;mobidb-lite;consensus disorder prediction|SMART;SM00693;|Pfam;PF06398;Integral peroxisomal membrane peroxin
OG0001541	AO090005000100	AO090005000100		K17805			ko03029	Gene3D;G3DSA:1.10.287.110;|Coils;Coil;|Pfam;PF03656;Pam16|MobiDBLite;mobidb-lite;consensus disorder prediction
OG0001542	AO090005000098	AO090005000098		K03514		map03018	ko01000|ko03019|ko03016	Gene3D;G3DSA:3.30.460.10;|Pfam;PF03828;Cid1 family poly A polymerase|MobiDBLite;mobidb-lite;consensus disorder prediction|SUPERFAMILY;SSF81631;|CDD;cd05402;NT_PAP_TUTase|Gene3D;G3DSA:1.10.1410.10;|Pfam;PF01909;Nucleotidyltransferase domain|SUPERFAMILY;SSF81301;
OG0001543	AO090005000097	AO090005000097						PRINTS;PR00081;Glucose/ribitol dehydrogenase family signature|ProSitePatterns;PS00061;Short-chain dehydrogenases/reductases family signature.|CDD;cd05233;SDR_c|Gene3D;G3DSA:3.40.50.720;|SUPERFAMILY;SSF51735;|Pfam;PF00106;short chain dehydrogenase
OG0001544	AO090005000096	AO090005000096						Gene3D;G3DSA:3.40.50.1820;|Pfam;PF12697;Alpha/beta hydrolase family|SUPERFAMILY;SSF53474;
OG0001545	AO090005000092	AO090005000092						CDD;cd16653;RING-like_Rtf2|MobiDBLite;mobidb-lite;consensus disorder prediction|Gene3D;G3DSA:3.30.40.10;|Coils;Coil;|SUPERFAMILY;SSF57850;|Pfam;PF04641;Rtf2 RING-finger
OG0001546	AO090005000089	AO090005000089						MobiDBLite;mobidb-lite;consensus disorder prediction
OG0001547	AO090005000086	AO090005000086		K01626	M00022	map01100|map01110|map01130|map01230|map00400|map02024	ko01000	TIGRFAM;TIGR00034;aroFGH: 3-deoxy-7-phosphoheptulonate synthase|Pfam;PF00793;DAHP synthetase I family|Gene3D;G3DSA:3.20.20.70;|SUPERFAMILY;SSF51569;|PIRSF;PIRSF001361;
OG0001548	AO090005000082	AO090005000082						SUPERFAMILY;SSF141571;|Gene3D;G3DSA:2.160.20.80;|MobiDBLite;mobidb-lite;consensus disorder prediction
OG0001549	AO090005000078	AO090005000078						MobiDBLite;mobidb-lite;consensus disorder prediction|SMART;SM00835;|TIGRFAM;TIGR03404;bicupin_oxalic: bicupin, oxalate decarboxylase family|SUPERFAMILY;SSF51182;|Pfam;PF00190;Cupin|Gene3D;G3DSA:2.60.120.10;
OG0001550	AO090005000075	AO090005000075						Coils;Coil;|Gene3D;G3DSA:3.40.50.1820;|Pfam;PF04083;Partial alpha/beta-hydrolase lipase region|MobiDBLite;mobidb-lite;consensus disorder prediction|SUPERFAMILY;SSF53474;
OG0001551	AO090005000074	AO090005000074						ProSitePatterns;PS00217;Sugar transport proteins signature 2.|Pfam;PF00083;Sugar (and other) transporter|Gene3D;G3DSA:1.20.1250.20;|ProSitePatterns;PS00216;Sugar transport proteins signature 1.|ProSiteProfiles;PS50850;Major facilitator superfamily (MFS) profile.|CDD;cd06174;MFS|TIGRFAM;TIGR00879;SP: MFS transporter, sugar porter (SP) family|SUPERFAMILY;SSF103473;|PRINTS;PR00171;Sugar transporter …
OG0001552	AO090005000073	AO090005000073		K23362			ko01000|ko04131	CDD;cd08163;MPP_Cdc1|MobiDBLite;mobidb-lite;consensus disorder prediction|SUPERFAMILY;SSF56300;|Pfam;PF00149;Calcineurin-like phosphoesterase
OG0001553	AO090005000065	AO090005000065						SUPERFAMILY;SSF75005;|Gene3D;G3DSA:2.115.10.20;
OG0001554	AO090005000063	AO090005000063						SUPERFAMILY;SSF53756;|Gene3D;G3DSA:3.40.50.2000;|MobiDBLite;mobidb-lite;consensus disorder prediction|Pfam;PF00201;UDP-glucoronosyl and UDP-glucosyl transferase|Pfam;PF03033;Glycosyltransferase family 28 N-terminal domain|CDD;cd03784;GT1_Gtf_like
OG0001555	AO090005000062	AO090005000062						Gene3D;G3DSA:3.30.70.2450;|Pfam;PF01494;FAD binding domain|Gene3D;G3DSA:3.50.50.60;|PRINTS;PR00420;Aromatic-ring hydroxylase (flavoprotein monooxygenase) signature|Gene3D;G3DSA:3.40.30.120;|SUPERFAMILY;SSF51905;
OG0001556	AO090005000060	AO090005000060						Pfam;PF13520;Amino acid permease|PIRSF;PIRSF006060;|Gene3D;G3DSA:1.20.1740.10;
OG0001557	AO090005000051	AO090005000051						Pfam;PF01494;FAD binding domain|SUPERFAMILY;SSF51905;|Gene3D;G3DSA:3.50.50.60;|PRINTS;PR00420;Aromatic-ring hydroxylase (flavoprotein monooxygenase) signature
OG0001558	AO090005000049	AO090005000049						Gene3D;G3DSA:2.120.10.30;|Pfam;PF08450;SMP-30/Gluconolaconase/LRE-like region|SUPERFAMILY;SSF63829;
OG0001559	AO090005000046	AO090005000046						MobiDBLite;mobidb-lite;consensus disorder prediction
OG0001560	AO090005000044	AO090005000044						ProSitePatterns;PS00217;Sugar transport proteins signature 2.|Pfam;PF00083;Sugar (and other) transporter|MobiDBLite;mobidb-lite;consensus disorder prediction|Gene3D;G3DSA:1.20.1250.20;|ProSiteProfiles;PS50850;Major facilitator superfamily (MFS) profile.|CDD;cd06174;MFS|TIGRFAM;TIGR00879;SP: MFS transporter, sugar porter (SP) family|SUPERFAMILY;SSF103473;|PRINTS;PR00171;Sugar transporter signature
OG0001561	AO090005000042	AO090005000042
OG0001562	AO090005000039	AO090005000039						Pfam;PF04082;Fungal specific transcription factor domain|CDD;cd12148;fungal_TF_MHR
OG0001563	AO090005000037	AO090005000037		K00294		map01100|map00250|map00330	ko01000	ProSitePatterns;PS00070;Aldehyde dehydrogenases cysteine active site.|Pfam;PF00171;Aldehyde dehydrogenase family|SUPERFAMILY;SSF53720;|Gene3D;G3DSA:3.40.605.10;|TIGRFAM;TIGR01236;D1pyr5carbox1: 1-pyrroline-5-carboxylate dehydrogenase|ProSitePatterns;PS00687;Aldehyde dehydrogenases glutamic acid active site.|Coils;Coil;|Gene3D;G3DSA:3.40.309.10;
OG0001564	AO090001000010	AO090001000010	wykA	K03380		map01120|map00627|map00623	ko01000	Pfam;PF01494;FAD binding domain|PRINTS;PR00420;Aromatic-ring hydroxylase (flavoprotein monooxygenase) signature|SUPERFAMILY;SSF54373;|Pfam;PF07976;Phenol hydroxylase, C-terminal dimerisation domain|SUPERFAMILY;SSF51905;|Gene3D;G3DSA:3.30.9.10;|Gene3D;G3DSA:3.50.50.60;|Gene3D;G3DSA:3.40.30.20;|CDD;cd02979;PHOX_C|SUPERFAMILY;SSF52833;
OG0001565	AO090001000011	AO090001000011	wykE	K03305				SUPERFAMILY;SSF103473;|CDD;cd06174;MFS|Gene3D;G3DSA:1.20.1250.20;|MobiDBLite;mobidb-lite;consensus disorder prediction|Pfam;PF00854;POT family
OG0001566	AO090001000012	AO090001000012	wykG					ProSiteProfiles;PS51471;Fe(2+) 2-oxoglutarate dioxygenase domain profile.|SUPERFAMILY;SSF51197;|MobiDBLite;mobidb-lite;consensus disorder prediction|Pfam;PF14226;non-haem dioxygenase in morphine synthesis N-terminal|Pfam;PF03171;2OG-Fe(II) oxygenase superfamily|Gene3D;G3DSA:2.60.120.330;|PRINTS;PR00682;Isopenicillin N synthase signature
OG0001567	AO090001000013	AO090001000013	wykH					TIGRFAM;TIGR03439;methyl_EasF: probable methyltransferase domain, EasF family|Pfam;PF10017;Histidine-specific methyltransferase, SAM-dependent|PIRSF;PIRSF018005;|Gene3D;G3DSA:3.40.50.150;
OG0001568	AO090001000015	AO090001000015	wykB	K00306		map01100|map00260|map00310|map04146	ko01000	Gene3D;G3DSA:3.30.9.10;|SUPERFAMILY;SSF51905;|Gene3D;G3DSA:3.50.50.60;|Pfam;PF01266;FAD dependent oxidoreductase
OG0001569	AO090001000020	AO090001000020						CDD;cd06174;MFS|ProSiteProfiles;PS50850;Major facilitator superfamily (MFS) profile.|Pfam;PF07690;Major Facilitator Superfamily|SUPERFAMILY;SSF103473;|Gene3D;G3DSA:1.20.1250.20;
OG0001570	AO090001000024	AO090001000024		K23319			ko01000	Pfam;PF04820;Tryptophan halogenase|SUPERFAMILY;SSF51905;|Gene3D;G3DSA:3.50.50.60;|PRINTS;PR00420;Aromatic-ring hydroxylase (flavoprotein monooxygenase) signature
OG0001571	AO090001000026	AO090001000026						SUPERFAMILY;SSF48264;
OG0001572	AO090001000028	AO090001000028	CYP65AB1					PRINTS;PR00463;E-class P450 group I signature|Gene3D;G3DSA:1.10.630.10;|ProSitePatterns;PS00086;Cytochrome P450 cysteine heme-iron ligand signature.|SUPERFAMILY;SSF48264;|Pfam;PF00067;Cytochrome P450|PRINTS;PR00385;P450 superfamily signature
OG0001573	AO090001000029	AO090001000029						ProSiteProfiles;PS50048;Zn(2)-C6 fungal-type DNA-binding domain profile.|SUPERFAMILY;SSF57701;|MobiDBLite;mobidb-lite;consensus disorder prediction|Gene3D;G3DSA:4.10.240.10;|Pfam;PF00172;Fungal Zn(2)-Cys(6) binuclear cluster domain|ProSitePatterns;PS00463;Zn(2)-C6 fungal-type DNA-binding domain signature.|SMART;SM00066;|CDD;cd00067;GAL4
OG0001574	AO090001000034	AO090001000034						Pfam;PF13813;Membrane bound O-acyl transferase family
OG0001575	AO090001000036	AO090001000036
OG0001576	AO090001000041	AO090001000041	CYP613C1	K21294			ko01000	Pfam;PF00067;Cytochrome P450|PRINTS;PR00463;E-class P450 group I signature|Coils;Coil;|ProSitePatterns;PS00086;Cytochrome P450 cysteine heme-iron ligand signature.|SUPERFAMILY;SSF48264;|Gene3D;G3DSA:1.10.630.10;|PRINTS;PR00385;P450 superfamily signature
OG0001577	AO090001000042	AO090001000042		K01273			ko01000|ko01002|ko04147|ko00537	Gene3D;G3DSA:3.20.20.140;|ProSiteProfiles;PS51365;Renal dipeptidase family profile.|SUPERFAMILY;SSF51556;|Pfam;PF01244;Membrane dipeptidase (Peptidase family M19)|CDD;cd01301;rDP_like
OG0001578	AO090001000043	AO090001000043		K22118			ko01000	SUPERFAMILY;SSF47336;|Gene3D;G3DSA:3.30.559.10;|ProSiteProfiles;PS50075;Carrier protein (CP) domain profile.|CDD;cd05930;A_NRPS|ProSitePatterns;PS00012;Phosphopantetheine attachment site.|Gene3D;G3DSA:3.40.50.12780;|Gene3D;G3DSA:1.10.1200.10;|MobiDBLite;mobidb-lite;consensus disorder prediction|Pfam;PF00501;AMP-binding enzyme|SUPERFAMILY;SSF52777;|Pfam;PF00668;Condensation domain|ProSitePatterns;…
OG0001579	AO090001000045	AO090001000045						Pfam;PF02894;Oxidoreductase family, C-terminal alpha/beta domain|Gene3D;G3DSA:3.40.50.720;|SUPERFAMILY;SSF55347;|SUPERFAMILY;SSF51735;|Pfam;PF01408;Oxidoreductase family, NAD-binding Rossmann fold|Gene3D;G3DSA:3.30.360.10;
OG0001580	AO090001000046	AO090001000046		K23323			ko01000	Pfam;PF00891;O-methyltransferase|Gene3D;G3DSA:3.40.50.150;|SUPERFAMILY;SSF46785;|SUPERFAMILY;SSF53335;|ProSiteProfiles;PS51683;SAM-dependent O-methyltransferase class II-type profile.|Gene3D;G3DSA:1.10.10.10;
OG0001581	AO090001000061	AO090001000061						SUPERFAMILY;SSF103473;|ProSiteProfiles;PS50850;Major facilitator superfamily (MFS) profile.|CDD;cd06174;MFS|Gene3D;G3DSA:1.20.1250.20;|TIGRFAM;TIGR00879;SP: MFS transporter, sugar porter (SP) family|Pfam;PF00083;Sugar (and other) transporter|PRINTS;PR00171;Sugar transporter signature
OG0001582	AO090001000062	AO090001000062						CDD;cd00204;ANK|ProSiteProfiles;PS50088;Ankyrin repeat profile.|Coils;Coil;|Gene3D;G3DSA:1.25.40.20;|Pfam;PF12796;Ankyrin repeats (3 copies)|ProSiteProfiles;PS50297;Ankyrin repeat region circular profile.|SUPERFAMILY;SSF48403;|SMART;SM00248;
OG0001583	AO090001000067	AO090001000067						Pfam;PF09995;Uncharacterized protein conserved in bacteria (DUF2236)
OG0001584	AO090001000068	AO090001000068						ProSitePatterns;PS00463;Zn(2)-C6 fungal-type DNA-binding domain signature.|SUPERFAMILY;SSF57701;|Pfam;PF11951;Fungal specific transcription factor domain|Pfam;PF00172;Fungal Zn(2)-Cys(6) binuclear cluster domain|Gene3D;G3DSA:4.10.240.10;|ProSiteProfiles;PS50048;Zn(2)-C6 fungal-type DNA-binding domain profile.|SMART;SM00066;|CDD;cd00067;GAL4
OG0001585	AO090001000070	AO090001000070						Pfam;PF10342;Ser-Thr-rich glycosyl-phosphatidyl-inositol-anchored membrane family
OG0001586	AO090001000071	AO090001000071						Gene3D;G3DSA:2.30.60.10;|Pfam;PF08881;CVNH domain|SUPERFAMILY;SSF51322;
OG0001587	AO090001000073	AO090001000073	splaA					Pfam;PF09056;Prokaryotic phospholipase A2|Gene3D;G3DSA:1.20.90.10;|SUPERFAMILY;SSF48619;
OG0001588	AO090001000089	AO090001000089						MobiDBLite;mobidb-lite;consensus disorder prediction
OG0001589	AO090001000090	AO090001000090						SMART;SM00066;|MobiDBLite;mobidb-lite;consensus disorder prediction|Gene3D;G3DSA:4.10.240.10;|Pfam;PF00172;Fungal Zn(2)-Cys(6) binuclear cluster domain|ProSiteProfiles;PS50048;Zn(2)-C6 fungal-type DNA-binding domain profile.|ProSitePatterns;PS00463;Zn(2)-C6 fungal-type DNA-binding domain signature.|SUPERFAMILY;SSF57701;|CDD;cd00067;GAL4
OG0001590	AO090001000091	AO090001000091		K05770		map04080|map04214|map04979|map05166	ko02000	PIRSF;PIRSF005859;|Gene3D;G3DSA:1.20.1260.100;|Pfam;PF03073;TspO/MBR family|CDD;cd15904;TSPO_MBR
OG0001591	AO090001000092	AO090001000092						Pfam;PF04082;Fungal specific transcription factor domain|SMART;SM00066;|SUPERFAMILY;SSF57701;|Pfam;PF00172;Fungal Zn(2)-Cys(6) binuclear cluster domain|SMART;SM00906;|MobiDBLite;mobidb-lite;consensus disorder prediction|Gene3D;G3DSA:4.10.240.10;|ProSiteProfiles;PS50048;Zn(2)-C6 fungal-type DNA-binding domain profile.|ProSitePatterns;PS00463;Zn(2)-C6 fungal-type DNA-binding domain signature.|CDD;c…
OG0001592	AO090001000093	AO090001000093		K20039		map00940	ko01000	SUPERFAMILY;SSF143968;|Hamap;MF_01983;UbiD-like decarboxylase.|SUPERFAMILY;SSF50475;|TIGRFAM;TIGR00148;TIGR00148: decarboxylase, UbiD family|Gene3D;G3DSA:3.40.1670.10;|Pfam;PF01977;3-octaprenyl-4-hydroxybenzoate carboxy-lyase
OG0001593	AO090001000094	AO090001000094		K03186		map01100|map01110|map01120|map01220|map00130|map00940|map00627	ko01000	SUPERFAMILY;SSF52507;|Gene3D;G3DSA:3.40.50.1950;|MobiDBLite;mobidb-lite;consensus disorder prediction|Pfam;PF02441;Flavoprotein|TIGRFAM;TIGR00421;ubiX_pad: polyprenyl P-hydroxybenzoate and phenylacrylic acid decarboxylases|Hamap;MF_01984;Flavin prenyltransferase UbiX [ubiX].
OG0001594	AO090001000095	AO090001000095						Gene3D;G3DSA:3.40.50.850;|SUPERFAMILY;SSF52499;|Pfam;PF00857;Isochorismatase family
OG0001595	AO090001000098	AO090001000098						Pfam;PF01097;Arthropod defensin|Gene3D;G3DSA:3.30.30.10;|SUPERFAMILY;SSF57095;|ProSiteProfiles;PS51378;Invertebrate defensins family profile.
OG0001596	AO090001000101	AO090001000101		K01840		map01100|map01110|map01130|map00051|map00520	ko01000	Pfam;PF02878;Phosphoglucomutase/phosphomannomutase, alpha/beta/alpha domain I|SUPERFAMILY;SSF55957;|Pfam;PF02879;Phosphoglucomutase/phosphomannomutase, alpha/beta/alpha domain II|Pfam;PF02880;Phosphoglucomutase/phosphomannomutase, alpha/beta/alpha domain III|ProSitePatterns;PS00710;Phosphoglucomutase and phosphomannomutase phosphoserine signature.|CDD;cd03088;ManB|Coils;Coil;|SUPERFAMILY;SSF53738…
OG0001597	AO090001000106	AO090001000106						SUPERFAMILY;SSF53756;|Gene3D;G3DSA:3.40.50.2000;|Pfam;PF03033;Glycosyltransferase family 28 N-terminal domain|CDD;cd03784;GT1_Gtf_like
OG0001598	AO090001000108	AO090001000108						SUPERFAMILY;SSF53187;|Gene3D;G3DSA:3.40.630.10;|CDD;cd05672;M20_ACY1L2_like|SUPERFAMILY;SSF55031;|Pfam;PF07687;Peptidase dimerisation domain|TIGRFAM;TIGR01891;amidohydrolases: amidohydrolase|Gene3D;G3DSA:3.30.70.360;|PIRSF;PIRSF037226;|Pfam;PF01546;Peptidase family M20/M25/M40
OG0001599	AO090001000109	AO090001000109						MobiDBLite;mobidb-lite;consensus disorder prediction|Gene3D;G3DSA:1.20.1250.20;|Pfam;PF07690;Major Facilitator Superfamily|ProSiteProfiles;PS50850;Major facilitator superfamily (MFS) profile.|CDD;cd06174;MFS|SUPERFAMILY;SSF103473;
OG0001600	AO090001000111	AO090001000111	xynG1	K01181			ko01000	Gene3D;G3DSA:2.60.120.180;|Pfam;PF00457;Glycosyl hydrolases family 11|SUPERFAMILY;SSF49899;|ProSitePatterns;PS00776;Glycosyl hydrolases family 11 (GH11) active site signature 1.|ProSiteProfiles;PS51761;Glycosyl hydrolases family 11 (GH11) domain profile.|PRINTS;PR00911;Glycosyl hydrolase family 11 signature
OG0001601	AO090001000112	AO090001000112						SUPERFAMILY;SSF103473;|ProSitePatterns;PS00217;Sugar transport proteins signature 2.|Gene3D;G3DSA:1.20.1250.20;|ProSiteProfiles;PS50850;Major facilitator superfamily (MFS) profile.|CDD;cd06174;MFS|TIGRFAM;TIGR00879;SP: MFS transporter, sugar porter (SP) family|Pfam;PF00083;Sugar (and other) transporter|PRINTS;PR00171;Sugar transporter signature
OG0001602	AO090001000113	AO090001000113		K01126		map00564	ko01000	SUPERFAMILY;SSF51695;|Gene3D;G3DSA:3.20.20.190;|ProSiteProfiles;PS51704;GP-PDE domain profile.|CDD;cd08560;GDPD_EcGlpQ_like_1|Pfam;PF03009;Glycerophosphoryl diester phosphodiesterase family
OG0001603	AO090001000116	AO090001000116						MobiDBLite;mobidb-lite;consensus disorder prediction|Pfam;PF11905;Domain of unknown function (DUF3425)
OG0001604	AO090001000117	AO090001000117	melB	K00505		map01100|map01110|map00350|map00950|map00965|map04916	ko01000	SUPERFAMILY;SSF117856;|ProSitePatterns;PS00497;Tyrosinase CuA-binding region signature.|SUPERFAMILY;SSF48056;|Pfam;PF00264;Common central domain of tyrosinase|Pfam;PF08925;Domain of Unknown Function (DUF1907)|Gene3D;G3DSA:1.10.1280.10;|Gene3D;G3DSA:2.60.310.20;|SMART;SM01168;|PRINTS;PR00092;Tyrosinase copper-binding domain signature
OG0001605	AO090001000118	AO090001000118						Gene3D;G3DSA:3.90.280.10;|SUPERFAMILY;SSF49777;|CDD;cd00866;PEBP_euk|Pfam;PF01161;Phosphatidylethanolamine-binding protein
OG0001606	AO090001000119	AO090001000119						Pfam;PF04082;Fungal specific transcription factor domain|SMART;SM00066;|SUPERFAMILY;SSF57701;|MobiDBLite;mobidb-lite;consensus disorder prediction|Pfam;PF00172;Fungal Zn(2)-Cys(6) binuclear cluster domain|SMART;SM00906;|Gene3D;G3DSA:4.10.240.10;|ProSiteProfiles;PS50048;Zn(2)-C6 fungal-type DNA-binding domain profile.|Coils;Coil;|ProSitePatterns;PS00463;Zn(2)-C6 fungal-type DNA-binding domain sign…
OG0001607	AO090001000123	AO090001000123						Pfam;PF07876;Stress responsive A/B Barrel Domain|Gene3D;G3DSA:3.30.70.100;|SMART;SM00886;|ProSiteProfiles;PS51502;Stress-response A/B barrel domain profile.|SUPERFAMILY;SSF54909;
OG0001608	AO090001000125	AO090001000125						CDD;cd16841;RraA_family|Gene3D;G3DSA:3.50.30.100;|SUPERFAMILY;SSF89562;|Pfam;PF03737;Aldolase/RraA
OG0001609	AO090001000126	AO090001000126						SUPERFAMILY;SSF51556;|MobiDBLite;mobidb-lite;consensus disorder prediction|Pfam;PF04909;Amidohydrolase|Gene3D;G3DSA:3.20.20.140;
OG0001610	AO090001000133	AO090001000133						SUPERFAMILY;SSF51126;|Pfam;PF00295;Glycosyl hydrolases family 28|Gene3D;G3DSA:2.160.20.10;|SMART;SM00710;
OG0001611	AO090001000135	AO090001000135		K19305			ko01000|ko01002	Gene3D;G3DSA:3.40.390.10;|Gene3D;G3DSA:2.60.40.2970;|PRINTS;PR00768;Deuterolysin metalloprotease (M35) family signature|Pfam;PF02102;Deuterolysin metalloprotease (M35) family|CDD;cd11008;M35_deuterolysin_like|SUPERFAMILY;SSF55486;
OG0001612	AO090001000136	AO090001000136						Pfam;PF01370;NAD dependent epimerase/dehydratase family|Gene3D;G3DSA:3.40.50.720;|SUPERFAMILY;SSF51735;
OG0001613	AO090001000141	AO090001000141						CDD;cd06174;MFS|ProSiteProfiles;PS50850;Major facilitator superfamily (MFS) profile.|Pfam;PF07690;Major Facilitator Superfamily|SUPERFAMILY;SSF103473;|Gene3D;G3DSA:1.20.1250.20;
OG0001614	AO090001000146	AO090001000146						CDD;cd06174;MFS|ProSiteProfiles;PS50850;Major facilitator superfamily (MFS) profile.|Pfam;PF07690;Major Facilitator Superfamily|SUPERFAMILY;SSF103473;|Gene3D;G3DSA:1.20.1250.20;
OG0001615	AO090001000151	AO090001000151		K02358			ko03012|ko03029|ko04147	ProSiteProfiles;PS51722;Translational (tr)-type guanine nucleotide-binding (G) domain profile.|Gene3D;G3DSA:3.40.50.300;|TIGRFAM;TIGR00231;small_GTP: small GTP-binding protein domain|Gene3D;G3DSA:2.40.30.10;|SUPERFAMILY;SSF50465;|CDD;cd03697;EFTU_II|SUPERFAMILY;SSF52540;|CDD;cd03707;EFTU_III|PRINTS;PR00315;GTP-binding elongation factor signature|SUPERFAMILY;SSF50447;|Pfam;PF03144;Elongation facto…
OG0001616	AO090001000152	AO090001000152		K23516			ko01000	SUPERFAMILY;SSF51197;|Gene3D;G3DSA:3.60.130.10;|Pfam;PF02668;Taurine catabolism dioxygenase TauD, TfdA family
OG0001617	AO090001000162	AO090001000162						CDD;cd07106;ALDH_AldA-AAD23400|Pfam;PF00171;Aldehyde dehydrogenase family|SUPERFAMILY;SSF53720;|Gene3D;G3DSA:3.40.605.10;|ProSitePatterns;PS00687;Aldehyde dehydrogenases glutamic acid active site.|Gene3D;G3DSA:3.40.309.10;
OG0001618	AO090001000164	AO090001000164						CDD;cd05269;TMR_SDR_a|Gene3D;G3DSA:3.90.25.10;|Gene3D;G3DSA:3.40.50.720;|SUPERFAMILY;SSF51735;|Pfam;PF05368;NmrA-like family
OG0001619	AO090001000167	AO090001000167		K00213		map01100|map01110|map00100	ko01000	Gene3D;G3DSA:1.20.120.1630;|Pfam;PF01222;Ergosterol biosynthesis ERG4/ERG24 family|ProSitePatterns;PS01018;Sterol reductase family signature 2.
OG0001620	AO090001000170	AO090001000170	CYP58H1					Gene3D;G3DSA:1.10.630.10;|PRINTS;PR00463;E-class P450 group I signature|ProSitePatterns;PS00086;Cytochrome P450 cysteine heme-iron ligand signature.|SUPERFAMILY;SSF48264;|Pfam;PF00067;Cytochrome P450|PRINTS;PR00385;P450 superfamily signature
OG0001621	AO090001000171	AO090001000171						Gene3D;G3DSA:3.30.160.60;|Pfam;PF04082;Fungal specific transcription factor domain|SMART;SM00066;|SUPERFAMILY;SSF57701;|ProSitePatterns;PS00028;Zinc finger C2H2 type domain signature.|Gene3D;G3DSA:4.10.240.10;|Pfam;PF00172;Fungal Zn(2)-Cys(6) binuclear cluster domain|ProSiteProfiles;PS50048;Zn(2)-C6 fungal-type DNA-binding domain profile.|ProSitePatterns;PS00463;Zn(2)-C6 fungal-type DNA-binding d…
OG0001622	AO090001000174	AO090001000174		K15532			ko01000	Gene3D;G3DSA:1.50.10.10;|Pfam;PF07470;Glycosyl Hydrolase Family 88|SUPERFAMILY;SSF48208;
OG0001623	AO090001000175	AO090001000175						MobiDBLite;mobidb-lite;consensus disorder prediction|Gene3D;G3DSA:1.20.1250.20;|Pfam;PF07690;Major Facilitator Superfamily|ProSiteProfiles;PS50850;Major facilitator superfamily (MFS) profile.|CDD;cd06174;MFS|SUPERFAMILY;SSF103473;
OG0001624	AO090001000177	AO090001000177
OG0001625	AO090001000178	AO090001000178	fphA					Gene3D;G3DSA:3.30.450.40;|Gene3D;G3DSA:3.40.50.2300;|ProSiteProfiles;PS50110;Response regulatory domain profile.|SUPERFAMILY;SSF47384;|MobiDBLite;mobidb-lite;consensus disorder prediction|SUPERFAMILY;SSF52172;|SMART;SM00387;|Pfam;PF00360;Phytochrome region|CDD;cd00082;HisKA|ProSiteProfiles;PS50109;Histidine kinase domain profile.|Gene3D;G3DSA:3.30.450.20;|Pfam;PF08446;PAS fold|PRINTS;PR01033;Phyt…
OG0001626	AO090001000183	AO090001000183						Pfam;PF04082;Fungal specific transcription factor domain|MobiDBLite;mobidb-lite;consensus disorder prediction|SMART;SM00906;|CDD;cd12148;fungal_TF_MHR
OG0001627	AO090001000187	AO090001000187						Pfam;PF06985;Heterokaryon incompatibility protein (HET)
OG0001628	AO090001000204	AO090001000204						MobiDBLite;mobidb-lite;consensus disorder prediction|Gene3D;G3DSA:1.20.1250.20;|Pfam;PF07690;Major Facilitator Superfamily|ProSiteProfiles;PS50850;Major facilitator superfamily (MFS) profile.|CDD;cd06174;MFS|SUPERFAMILY;SSF103473;
OG0001629	AO090001000208	AO090001000208	xynF3	K01181			ko01000	Gene3D;G3DSA:3.20.20.80;|ProSiteProfiles;PS51760;Glycosyl hydrolases family 10 (GH10) domain profile.|PRINTS;PR00134;Glycosyl hydrolase family 10 signature|SMART;SM00633;|Pfam;PF00331;Glycosyl hydrolase family 10|SUPERFAMILY;SSF51445;
OG0001630	AO090001000210	AO090001000210
OG0001631	AO090001000212	AO090001000212						Gene3D;G3DSA:3.40.50.12780;|Pfam;PF00501;AMP-binding enzyme|ProSitePatterns;PS00455;Putative AMP-binding domain signature.|Gene3D;G3DSA:3.30.300.30;|Pfam;PF13193;AMP-binding enzyme C-terminal domain|SUPERFAMILY;SSF56801;
OG0001632	AO090001000213	AO090001000213						ProSiteProfiles;PS50048;Zn(2)-C6 fungal-type DNA-binding domain profile.|SUPERFAMILY;SSF57701;|PRINTS;PR00755;Aflatoxin biosynthesis regulatory protein signature|Gene3D;G3DSA:4.10.240.10;|MobiDBLite;mobidb-lite;consensus disorder prediction|ProSitePatterns;PS00463;Zn(2)-C6 fungal-type DNA-binding domain signature.|Pfam;PF00172;Fungal Zn(2)-Cys(6) binuclear cluster domain|SMART;SM00066;|CDD;cd0006…
OG0001633	AO090001000216	AO090001000216						ProSiteProfiles;PS51471;Fe(2+) 2-oxoglutarate dioxygenase domain profile.|Gene3D;G3DSA:2.60.120.330;|MobiDBLite;mobidb-lite;consensus disorder prediction|Pfam;PF03171;2OG-Fe(II) oxygenase superfamily|Pfam;PF14226;non-haem dioxygenase in morphine synthesis N-terminal|SUPERFAMILY;SSF51197;
OG0001634	AO090001000217	AO090001000217						MobiDBLite;mobidb-lite;consensus disorder prediction
OG0001635	AO090001000218	AO090001000218		K11090		map05322		SMART;SM00715;|ProSiteProfiles;PS50961;La-type HTH domain profile.|Gene3D;G3DSA:3.30.70.330;|SMART;SM00360;|MobiDBLite;mobidb-lite;consensus disorder prediction|CDD;cd12291;RRM1_La|CDD;cd08029;LA_like_fungal|SUPERFAMILY;SSF46785;|SUPERFAMILY;SSF54928;|Pfam;PF00076;RNA recognition motif. (a.k.a. RRM, RBD, or RNP domain)|Pfam;PF05383;La domain|Gene3D;G3DSA:1.10.10.10;|PRINTS;PR00302;Lupus La protei…
OG0001636	AO090001000219	AO090001000219						Pfam;PF07876;Stress responsive A/B Barrel Domain|SUPERFAMILY;SSF54909;|ProSiteProfiles;PS51502;Stress-response A/B barrel domain profile.|SMART;SM00886;|Gene3D;G3DSA:3.30.70.100;
OG0001637	AO090001000220	AO090001000220		K15027			ko03012	Pfam;PF01253;Translation initiation factor SUI1|Gene3D;G3DSA:3.30.780.10;|SUPERFAMILY;SSF88697;|CDD;cd11608;eIF2D_C|MobiDBLite;mobidb-lite;consensus disorder prediction|SUPERFAMILY;SSF55159;|Gene3D;G3DSA:2.30.130.10;|ProSiteProfiles;PS50296;Translation initiation factor SUI1 family profile.
OG0001638	AO090001000221	AO090001000221						Pfam;PF03443;Glycosyl hydrolase family 61|MobiDBLite;mobidb-lite;consensus disorder prediction|Gene3D;G3DSA:2.70.50.70;
OG0001639	AO090001000224	AO090001000224		K10256		map01100|map01212|map01040	ko01000|ko01004	CDD;cd03507;Delta12-FADS-like|MobiDBLite;mobidb-lite;consensus disorder prediction|Pfam;PF00487;Fatty acid desaturase
OG0001640	AO090001000225	AO090001000225		K10958		map03440	ko03400	SMART;SM00382;|PRINTS;PR01874;DNA repair protein radA signature|MobiDBLite;mobidb-lite;consensus disorder prediction|SUPERFAMILY;SSF52540;|ProSiteProfiles;PS50162;RecA family profile 1.|Pfam;PF08423;Rad51
OG0001641	AO090001000231	AO090001000231						ProSiteProfiles;PS50975;ATP-grasp fold profile.|MobiDBLite;mobidb-lite;consensus disorder prediction|Pfam;PF13535;ATP-grasp domain|Coils;Coil;|Gene3D;G3DSA:3.30.470.20;|SUPERFAMILY;SSF56059;
OG0001642	AO090001000234	AO090001000234						Pfam;PF00156;Phosphoribosyl transferase domain|Pfam;PF04275;Phosphomevalonate kinase|SUPERFAMILY;SSF53271;|Gene3D;G3DSA:3.40.50.300;|MobiDBLite;mobidb-lite;consensus disorder prediction|CDD;cd06223;PRTases_typeI|ProSiteProfiles;PS51387;PCMH-type FAD-binding domain profile.|SUPERFAMILY;SSF56176;|Gene3D;G3DSA:3.30.465.40;|Gene3D;G3DSA:3.40.50.2020;|Pfam;PF01565;FAD binding domain|Gene3D;G3DSA:3.40.…
OG0001643	AO090001000235	AO090001000235		K01495		map01100|map00790	ko01000	ProSitePatterns;PS00859;GTP cyclohydrolase I signature 1.|CDD;cd00642;GTP_cyclohydro1|Gene3D;G3DSA:1.10.286.10;|SUPERFAMILY;SSF55620;|MobiDBLite;mobidb-lite;consensus disorder prediction|Gene3D;G3DSA:3.30.1130.10;|Pfam;PF01227;GTP cyclohydrolase I|TIGRFAM;TIGR00063;folE: GTP cyclohydrolase I|ProSitePatterns;PS00860;GTP cyclohydrolase I signature 2.|Hamap;MF_00223;GTP cyclohydrolase 1 [folE].
OG0001644	AO090001000241	AO090001000241						MobiDBLite;mobidb-lite;consensus disorder prediction|Gene3D;G3DSA:2.130.10.10;|SMART;SM00320;|ProSiteProfiles;PS50294;Trp-Asp (WD) repeats circular profile.|SUPERFAMILY;SSF50978;|ProSiteProfiles;PS50082;Trp-Asp (WD) repeats profile.|Pfam;PF00400;WD domain, G-beta repeat
OG0001645	AO090001000243	AO090001000243						Gene3D;G3DSA:3.40.462.20;|ProSiteProfiles;PS51387;PCMH-type FAD-binding domain profile.|SUPERFAMILY;SSF56176;|Pfam;PF08031;Berberine and berberine like|Gene3D;G3DSA:3.30.465.40;|Pfam;PF01565;FAD binding domain
OG0001646	AO090001000252	AO090001000252						Gene3D;G3DSA:3.40.50.1820;|SUPERFAMILY;SSF53474;
OG0001647	AO090001000755	AO090001000755						SMART;SM00066;|SUPERFAMILY;SSF57701;|Pfam;PF00172;Fungal Zn(2)-Cys(6) binuclear cluster domain|MobiDBLite;mobidb-lite;consensus disorder prediction|Gene3D;G3DSA:4.10.240.10;|ProSiteProfiles;PS50048;Zn(2)-C6 fungal-type DNA-binding domain profile.|ProSitePatterns;PS00463;Zn(2)-C6 fungal-type DNA-binding domain signature.|CDD;cd00067;GAL4
OG0001648	AO090001000757	AO090001000757	CYP5286A1					Pfam;PF00067;Cytochrome P450|SUPERFAMILY;SSF48264;|Gene3D;G3DSA:1.10.630.10;
[truncated: 13,965 more rows]
