# Supplementary material for: Evolution of Aspergillus oryzae before and after domestication inferred by large-scale comparative genomic analysis
Source: DNA Res. 2019 Nov 22;26(6):465–72. doi: 10.1093/dnares/dsz024 (PMC6993814; doi:10.1093/dnares/dsz024)
Supplement: dsz024_Supplementary_Data [file dsz024_supplementary_data.zip › dsz024-Suppl_data/Supplementary_Table S5.xlsx]

## Sheet: 1. variable genes vs. RIB40
Dupulicated or deleted region estimated by direct read mapping to RIB40 (clade F) genome. Values show range of normalized-depth and the number of strains in which dupulication or deletion were detected (threshold: ±0.6). Depths on non-single copy genes were clustered by OG.
locus	name	Chr	start	end	A	B	C	D	E	F	G	H	annotation	OG	interpro
AO090009000003		Chr1_A_oryzae_RIB40	18301	15692			1.68_2.36 X, 16/17						Ortholog of Aspergillus flavus NRRL 3357 : AFL2T_12519, Neosartorya fischeri NRRL 181 : NFIA_042130, NFIA_043270, NFIA_110780 and Aspergillus terreus NIH2624 : ATET_00983	OG0000554	SMART;SM00355;|MobiDBLite;mobidb-lite;consensus disorder prediction|Pfam;PF12013;Orsellinic acid/F9775 biosynthesis cluster protein D
AO090009000008		Chr1_A_oryzae_RIB40	33015	34673			1.73_2.31 X, 17/17						Ortholog(s) have spermine transmembrane transporter activity, role in cellular response to drug, spermine transport and fungal-type vacuole membrane, plasma membrane localization	OG0012206	MobiDBLite;mobidb-lite;consensus disorder prediction|Gene3D;G3DSA:1.20.1250.20;|Pfam;PF07690;Major Facilitator Superfamily|ProSiteProfiles;PS50850;Major facilitator superfamily (MFS) profile.|CDD;cd06174;MFS|SUPERFAMILY;SSF103473;
AO090009t00004	tH(GUG)1	Chr1_A_oryzae_RIB40	331158	331080			1.8_1.8 X, 1/17						tRNA-His, predicted by tRNAscan-SE; GUG anticodon
AO090009t00006	tS(AGA)1	Chr1_A_oryzae_RIB40	370017	370097	1.79_1.79 X, 1/26								tRNA-Ser, predicted by tRNAscan-SE; AGA anticodon
AO090009000145		Chr1_A_oryzae_RIB40	394367	390657			1.7_1.98 X, 17/17						Ortholog of A. niger CBS 513.88 : An13g01490, Aspergillus wentii : Aspwe1_0043642, Aspwe1_0044778, Aspergillus versicolor : Aspve1_0126945 and Aspergillus niger ATCC 1015 : 44776-mRNA	OG0000293	Pfam;PF11915;Protein of unknown function (DUF3433)|Coils;Coil;
AO090009t00007	tK(UUU)1	Chr1_A_oryzae_RIB40	664636	664470	1.65_1.65 X, 1/26	1.62_1.62 X, 1/5			1.61_1.63 X, 2/10				tRNA-Lys, predicted by tRNAscan-SE; UUU anticodon
AO090009t00008	tV(GAC)1	Chr1_A_oryzae_RIB40	664881	664713			1.64_2.0 X, 2/17		1.69_1.69 X, 1/10		1.82_1.82 X, 1/7		tRNA-Val, predicted by tRNAscan-SE; GAC anticodon
AO090009t00009	tV(CAC)1	Chr1_A_oryzae_RIB40	665720	665556			1.67_1.67 X, 1/17			1.61_1.61 X, 2/10			tRNA-Val, predicted by tRNAscan-SE; CAC anticodon
AO090009t00010	tH(GUG)2	Chr1_A_oryzae_RIB40	678504	678419			1.79_1.79 X, 1/17						tRNA-His, predicted by tRNAscan-SE; GUG anticodon
AO090009t00011		Chr1_A_oryzae_RIB40	737812	737686	1.64_1.64 X, 1/26								tRNA pseudogene (unknown anticodon), predicted by tRNAscan-SE
AO090009t00012	tG(GCC)2	Chr1_A_oryzae_RIB40	965906	965836	1.61_1.61 X, 1/26								tRNA-Gly, predicted by tRNAscan-SE; GCC anticodon
AO090009t00013	tR(UCG)1	Chr1_A_oryzae_RIB40	1441333	1441262	1.8_1.8 X, 1/26		1.62_1.62 X, 1/17		1.6_1.6 X, 1/10				tRNA-Arg, predicted by tRNAscan-SE; UCG anticodon
AO090701001020		Chr1_A_oryzae_RIB40	1506129	1505707				4.29_4.3 X, 2/2		1.63_1.63 X, 1/10			Protein of unknown function	OG0012737	Coils;Coil;|MobiDBLite;mobidb-lite;consensus disorder prediction
AO090009t00014	tD(GUC)1	Chr1_A_oryzae_RIB40	1846382	1846469	1.77_1.77 X, 1/26		1.62_1.68 X, 2/17						tRNA-Asp, predicted by tRNAscan-SE; GUC anticodon
AO090009000713		Chr1_A_oryzae_RIB40	1902691	1901933								1.66_1.66 X, 1/2	Ortholog(s) have GDP binding, GTP binding, GTPase activity	OG0001027	TIGRFAM;TIGR00231;small_GTP: small GTP-binding protein domain|PRINTS;PR00449;Transforming protein P21 ras signature|SMART;SM00174;|CDD;cd04137;RheB|Pfam;PF00071;Ras family|Gene3D;G3DSA:3.40.50.300;|SMART;SM00173;|SUPERFAMILY;SSF52540;|SMART;SM00175;|ProSiteProfiles;PS51421;small GTPase Ras family profile.
AO090009000714		Chr1_A_oryzae_RIB40	1906521	1907646								1.72_1.72 X, 1/2	Ortholog(s) have uracil phosphoribosyltransferase activity and role in cellular response to drug, drug metabolic process, pyrimidine-containing compound salvage	OG0007466	Gene3D;G3DSA:3.40.50.2020;|Pfam;PF14681;Uracil phosphoribosyltransferase|SUPERFAMILY;SSF53271;|CDD;cd06223;PRTases_typeI
AO090005t00025	tV(CAC)3	Chr1_A_oryzae_RIB40	2772597	2772494						1.67_1.67 X, 1/10			tRNA-Val, predicted by tRNAscan-SE; CAC anticodon
AO090005t00020	tR(UCG)2	Chr1_A_oryzae_RIB40	2988189	2988118	1.86_1.86 X, 1/26								tRNA-Arg, predicted by tRNAscan-SE; UCG anticodon
AO090005001056		Chr1_A_oryzae_RIB40	3623847	3623155	1.63_1.63 X, 1/26								Has domain(s) with predicted role in DNA repair, kinetochore assembly	OG0009977	Gene3D;G3DSA:1.10.20.10;|Pfam;PF09415;CENP-S associating Centromere protein X|MobiDBLite;mobidb-lite;consensus disorder prediction
AO090005t00015	tW(CCA)2	Chr1_A_oryzae_RIB40	3797669	3797598	1.63_1.88 X, 3/26		1.65_1.89 X, 2/17						tRNA-Trp, predicted by tRNAscan-SE; CCA anticodon
AO090005t00014	tW(CCA)3	Chr1_A_oryzae_RIB40	3798289	3798218					1.62_1.62 X, 1/10	1.66_1.66 X, 1/10	1.66_1.66 X, 1/7		tRNA-Trp, predicted by tRNAscan-SE; CCA anticodon
AO090005000747		Chr1_A_oryzae_RIB40	4434296	4435684	1.63_1.63 X, 1/26								Ortholog of A. nidulans FGSC A4 : AN0251, A. fumigatus Af293 : Afu1g03520, A. niger CBS 513.88 : An01g04620, Neosartorya fischeri NRRL 181 : NFIA_021140 and Aspergillus wentii : Aspwe1_0181100	OG0005218	MobiDBLite;mobidb-lite;consensus disorder prediction
AO090005t00007	tY(GUA)2	Chr1_A_oryzae_RIB40	5114197	5114108	1.74_1.74 X, 1/26								tRNA-Tyr, predicted by tRNAscan-SE; GUA anticodon
AO090005t00006	tQ(CUG)1	Chr1_A_oryzae_RIB40	5132080	5132009	1.64_1.64 X, 1/26				1.64_1.64 X, 1/10				tRNA-Gln, predicted by tRNAscan-SE; CUG anticodon
AO090005t00005	tR(CCG)1	Chr1_A_oryzae_RIB40	5531836	5531908			1.62_1.66 X, 2/17						tRNA-Arg, predicted by tRNAscan-SE; CCG anticodon
AO090005t00004	tR(CCG)2	Chr1_A_oryzae_RIB40	5633190	5633109						1.6_1.6 X, 1/10			tRNA-Arg, predicted by tRNAscan-SE; CCG anticodon
AO090005t00003	tR(ACG)1	Chr1_A_oryzae_RIB40	6107813	6107884	1.61_1.64 X, 2/26		1.64_1.66 X, 2/17						tRNA-Arg, predicted by tRNAscan-SE; ACG anticodon
AO090005t00001	tQ(UUG)3	Chr1_A_oryzae_RIB40	6260334	6260222					1.85_1.85 X, 1/10				tRNA-Gln, predicted by tRNAscan-SE; UUG anticodon
AO090308000017		Chr1_A_oryzae_RIB40	6497036	6496094								1.61_1.61 X, 1/2	Has domain(s) with predicted phosphatase activity and role in metabolic process	OG0012532	TIGRFAM;TIGR01489;DKMTPPase-SF: 2,3-diketo-5-methylthio-1-phosphopentane phosphatase|SUPERFAMILY;SSF56784;|TIGRFAM;TIGR01488;HAD-SF-IB: HAD phosphoserine phosphatase-like hydrolase, family IB|Pfam;PF12710;haloacid dehalogenase-like hydrolase|Gene3D;G3DSA:3.40.50.1000;|Gene3D;G3DSA:3.90.1470.20;
AO090001000088		Chr2_A_oryzae_RIB40	198993	198579	1.69_1.69 X, 1/26								Protein of unknown function	OG0015199	MobiDBLite;mobidb-lite;consensus disorder prediction
AO090001000197		Chr2_A_oryzae_RIB40	454576	455960				2.03_2.14 X, 2/2	1.79_2.29 X, 10/10				Ortholog of A. nidulans FGSC A4 : AN2683, AN5069, A. fumigatus Af293 : Afu5g02860, Afu5g14320, A. niger CBS 513.88 : An09g04830, An14g05730 and A. oryzae RIB40 : AO090102000482	OG0006343	MobiDBLite;mobidb-lite;consensus disorder prediction
AO090001t00004	tP(AGG)2	Chr2_A_oryzae_RIB40	1085648	1085557			1.61_1.61 X, 1/17			1.66_1.66 X, 1/10			tRNA-Pro, predicted by tRNAscan-SE; AGG anticodon
AO090001t00006	tP(AGG)4	Chr2_A_oryzae_RIB40	1086670	1086581			1.87_1.87 X, 1/17						tRNA-Pro, predicted by tRNAscan-SE; AGG anticodon
AO090001t00007	tL(UAA)2	Chr2_A_oryzae_RIB40	1092619	1092539			1.63_1.63 X, 1/17						tRNA-Leu, predicted by tRNAscan-SE; UAA anticodon
AO090001000751		Chr2_A_oryzae_RIB40	1999675	1997566								1.61_1.61 X, 1/2	Ortholog(s) have single-stranded DNA binding activity	OG0008784	SUPERFAMILY;SSF50249;|Pfam;PF08646;Replication factor-A C terminal domain|Pfam;PF01336;OB-fold nucleic acid binding domain|Gene3D;G3DSA:2.40.50.140;|CDD;cd04474;RPA1_DBD_A|TIGRFAM;TIGR00617;rpa1: replication factor-a protein 1 (rpa1)|MobiDBLite;mobidb-lite;consensus disorder prediction|CDD;cd04477;RPA1N|CDD;cd04476;RPA1_DBD_C|Pfam;PF04057;Replication factor-A protein 1, N-terminal domain|CDD;cd04…
AO090001000752		Chr2_A_oryzae_RIB40	2000486	2003110								1.7_1.7 X, 1/2	Has domain(s) with predicted thiol-dependent ubiquitinyl hydrolase activity, zinc ion binding activity and role in protein deubiquitination, ubiquitin-dependent protein catabolic process	OG0007705	SMART;SM00290;|CDD;cd14385;UBA1_spUBP14_like|ProSiteProfiles;PS50235;Ubiquitin specific protease (USP) domain profile.|ProSitePatterns;PS00972;Ubiquitin specific protease (USP) domain signature 1.|Pfam;PF00627;UBA/TS-N domain|SMART;SM00165;|ProSitePatterns;PS00973;Ubiquitin specific protease (USP) domain signature 2.|ProSiteProfiles;PS50271;Zinc finger UBP-type profile.|Pfam;PF00443;Ubiquitin car…
AO090003000105		Chr2_A_oryzae_RIB40	2373055	2371224		1.73_1.73 X, 1/5							Ortholog(s) have protein tyrosine phosphatase activity	OG0000359	Pfam;PF00581;Rhodanese-like domain|PRINTS;PR00716;M-phase inducer phosphatase signature|Gene3D;G3DSA:3.40.250.10;|MobiDBLite;mobidb-lite;consensus disorder prediction|SUPERFAMILY;SSF52821;|SMART;SM00450;|CDD;cd01530;Cdc25|ProSiteProfiles;PS50206;Rhodanese domain profile.
AO090003t00005	tV(CAC)4	Chr2_A_oryzae_RIB40	3394585	3394669								1.72_1.72 X, 1/2	tRNA-Val, predicted by tRNAscan-SE; CAC anticodon
AO090003t00006	tG(GCC)3	Chr2_A_oryzae_RIB40	3483271	3483341					1.63_1.65 X, 2/10				tRNA-Gly, predicted by tRNAscan-SE; GCC anticodon
AO090003001003		Chr2_A_oryzae_RIB40	4815964	4816709	1.65_1.65 X, 1/26								Ortholog(s) have glucokinase activity, gluconokinase activity and role in D-gluconate catabolic process, glycolytic process via Entner-Doudoroff Pathway	OG0002079	CDD;cd02021;GntK|Gene3D;G3DSA:3.40.50.300;|MobiDBLite;mobidb-lite;consensus disorder prediction|Coils;Coil;|SUPERFAMILY;SSF52540;|Pfam;PF01202;Shikimate kinase|TIGRFAM;TIGR01313;therm_gnt_kin: carbohydrate kinase, thermoresistant glucokinase family
AO090003t00010	tD(GUC)7	Chr2_A_oryzae_RIB40	4847540	4847628					1.62_1.62 X, 1/10				tRNA-Asp, predicted by tRNAscan-SE; GUC anticodon
AO090003t00011	tE(CUC)2	Chr2_A_oryzae_RIB40	4955509	4955580					1.71_1.71 X, 1/10		1.6_1.6 X, 1/7		tRNA-Glu, predicted by tRNAscan-SE; CUC anticodon
AO090701001109		Chr2_A_oryzae_RIB40	5405568	5406655			1.61_2.32 X, 16/17					2.09_2.29 X, 2/2	Has domain(s) with predicted DNA binding, DNA binding transcription factor activity, sequence-specific DNA binding activity and role in regulation of transcription, DNA-templated	OG0010591	Gene3D;G3DSA:1.10.10.60;|SMART;SM00389;|MobiDBLite;mobidb-lite;consensus disorder prediction|SUPERFAMILY;SSF46689;|ProSiteProfiles;PS50071;'Homeobox' domain profile.|CDD;cd00086;homeodomain|Pfam;PF05920;Homeobox KN domain
AO090003001214		Chr2_A_oryzae_RIB40	5412605	5411904			1.63_2.05 X, 16/17					1.79_2.06 X, 2/2	Protein of unknown function	OG0007018	MobiDBLite;mobidb-lite;consensus disorder prediction
AO090003t00013		Chr2_A_oryzae_RIB40	5413534	5413461			2.02_2.68 X, 16/17					2.37_2.62 X, 2/2	tRNA-Arg pseudogene, predicted by tRNAscan-SE; UCG anticodon
AO090003t00016	tS(GCU)2	Chr2_A_oryzae_RIB40	5627359	5627459							1.82_1.82 X, 1/7		tRNA-Ser, predicted by tRNAscan-SE; GCU anticodon
AO090003001327		Chr2_A_oryzae_RIB40	5694597	5694212	1.79_1.79 X, 1/26								Protein of unknown function	OG0015309	MobiDBLite;mobidb-lite;consensus disorder prediction
AO090003t00017	tK(CUU)2	Chr2_A_oryzae_RIB40	5705703	5705786	1.71_1.71 X, 1/26								tRNA-Lys, predicted by tRNAscan-SE; CUU anticodon
AO090023t00001	tL(CAG)1	Chr3_A_oryzae_RIB40	254713	254827	1.64_1.64 X, 1/26								tRNA-Leu, predicted by tRNAscan-SE; CAG anticodon
AO090023t00004	tL(CAG)4	Chr3_A_oryzae_RIB40	261775	261661			1.96_1.96 X, 1/17						tRNA-Leu, predicted by tRNAscan-SE; CAG anticodon
AO090023t00006	tS(AGA)6	Chr3_A_oryzae_RIB40	296298	296218				1.73_1.73 X, 1/2					tRNA-Ser, predicted by tRNAscan-SE; AGA anticodon
AO090023t00007	tI(AAU)2	Chr3_A_oryzae_RIB40	333760	333833	1.79_1.79 X, 1/26		1.64_1.64 X, 1/17						tRNA-Ile, predicted by tRNAscan-SE; AAU anticodon
AO090023t00011	tV(AAC)4	Chr3_A_oryzae_RIB40	458976	459049			1.62_1.62 X, 1/17						tRNA-Val, predicted by tRNAscan-SE; AAC anticodon
AO090023t00012	tV(AAC)5	Chr3_A_oryzae_RIB40	459859	459932			1.7_1.7 X, 1/17						tRNA-Val, predicted by tRNAscan-SE; AAC anticodon
AO090023000233		Chr3_A_oryzae_RIB40	586302	585544	1.6_1.6 X, 1/26								Ortholog of Aspergillus flavus NRRL 3357 : AFL2T_04113	OG0009622	SUPERFAMILY;SSF103473;|MobiDBLite;mobidb-lite;consensus disorder prediction
AO090023t00019	tG(GCC)4	Chr3_A_oryzae_RIB40	1644514	1644444			1.77_1.77 X, 1/17						tRNA-Gly, predicted by tRNAscan-SE; GCC anticodon
AO090023t00021	tE(UUC)2	Chr3_A_oryzae_RIB40	1776046	1775866	1.61_1.61 X, 1/26								tRNA-Glu, predicted by tRNAscan-SE; UUC anticodon
AO090023t00022	tT(AGU)6	Chr3_A_oryzae_RIB40	2095441	2095369			1.72_1.72 X, 1/17						tRNA-Thr, predicted by tRNAscan-SE; AGU anticodon
AO090023000907		Chr3_A_oryzae_RIB40	2376267	2377539			1.98_2.17 X, 5/17						Ortholog(s) have DNA-1,N6-ethenoadenine N-glycosylase activity, DNA-3-methyladenine glycosylase activity, DNA-7-methylguanine glycosylase activity, alkylated DNA binding activity	OG0007932	SUPERFAMILY;SSF48150;|SMART;SM00478;|MobiDBLite;mobidb-lite;consensus disorder prediction|Pfam;PF00730;HhH-GPD superfamily base excision DNA repair protein|Gene3D;G3DSA:1.10.1670.40;|Gene3D;G3DSA:1.10.340.30;|CDD;cd00056;ENDO3c
AO090023000908		Chr3_A_oryzae_RIB40	2379594	2380897			1.63_1.87 X, 5/17						Ortholog(s) have NAD transmembrane transporter activity, pyruvate secondary active transmembrane transporter activity, role in NAD transmembrane transport, mitochondrial pyruvate transmembrane transport and mitochondrion localization	OG0002510	Gene3D;G3DSA:1.50.40.10;|ProSiteProfiles;PS50920;Solute carrier (Solcar) repeat profile.|SUPERFAMILY;SSF103506;|PRINTS;PR00926;Mitochondrial carrier protein signature|MobiDBLite;mobidb-lite;consensus disorder prediction|Pfam;PF00153;Mitochondrial carrier protein
AO090023t00026	tG(GCC)5	Chr3_A_oryzae_RIB40	2381912	2381982	1.61_1.61 X, 1/26		1.66_2.55 X, 6/17		1.74_1.74 X, 1/10				tRNA-Gly, predicted by tRNAscan-SE; GCC anticodon
AO090023000909		Chr3_A_oryzae_RIB40	2382528	2385104			2.08_2.26 X, 5/17						Ortholog(s) have 2 iron, 2 sulfur cluster binding, ferrous iron binding, iron-sulfur transferase activity and role in [2Fe-2S] cluster assembly, cellular iron ion homeostasis, tRNA wobble uridine modification	OG0002511	SUPERFAMILY;SSF82649;|Pfam;PF01592;NifU-like N terminal domain|Gene3D;G3DSA:3.90.1010.10;|CDD;cd06664;IscU_like
AO090023000910		Chr3_A_oryzae_RIB40	2387890	2385849			1.81_2.09 X, 5/17						Ortholog(s) have role in lipid homeostasis, mitochondrion organization and integral component of mitochondrial membrane, mitochondrial inner membrane localization	OG0002512	CDD;cd13969;ADCK1-like|SUPERFAMILY;SSF56112;|Pfam;PF03109;ABC1 family
AO090023000911		Chr3_A_oryzae_RIB40	2393060	2388528			2.04_2.13 X, 5/17						Ortholog(s) have protein serine/threonine kinase activity	OG0000500	SUPERFAMILY;SSF56112;|CDD;cd06627;STKc_Cdc7_like|MobiDBLite;mobidb-lite;consensus disorder prediction|ProSitePatterns;PS00108;Serine/Threonine protein kinases active-site signature.|SMART;SM00220;|ProSiteProfiles;PS50011;Protein kinase domain profile.|ProSitePatterns;PS00107;Protein kinases ATP-binding region signature.|SUPERFAMILY;SSF48371;|Gene3D;G3DSA:1.25.10.10;|Gene3D;G3DSA:1.10.510.10;|Pfam…
AO090023000912		Chr3_A_oryzae_RIB40	2395167	2393899			1.8_2.13 X, 5/17						Ortholog(s) have dihydrofolate synthase activity, role in folic acid-containing compound biosynthetic process and cytoplasm localization	OG0002513	Pfam;PF08245;Mur ligase middle domain|ProSitePatterns;PS01011;Folylpolyglutamate synthase signature 1.|Gene3D;G3DSA:3.90.190.20;|PIRSF;PIRSF001563;|SUPERFAMILY;SSF53244;|ProSitePatterns;PS01012;Folylpolyglutamate synthase signature 2.|TIGRFAM;TIGR01499;folC: bifunctional protein FolC|Gene3D;G3DSA:3.40.1190.10;|SUPERFAMILY;SSF53623;
AO090023000913		Chr3_A_oryzae_RIB40	2395711	2397123			1.84_2.14 X, 5/17						Ortholog of A. nidulans FGSC A4 : AN4383, A. fumigatus Af293 : Afu4g06730, A. niger CBS 513.88 : An04g01110, Aspergillus wentii : Aspwe1_0034688 and Aspergillus sydowii : Aspsy1_0051227	OG0002514	MobiDBLite;mobidb-lite;consensus disorder prediction
AO090023000914		Chr3_A_oryzae_RIB40	2398128	2398945			2.02_2.15 X, 5/17						Ortholog of A. nidulans FGSC A4 : AN4382, A. fumigatus Af293 : Afu4g06710, A. niger CBS 513.88 : An04g01100, Aspergillus wentii : Aspwe1_0034689 and Aspergillus sydowii : Aspsy1_0051225	OG0002515	Gene3D;G3DSA:3.40.50.300;|SUPERFAMILY;SSF52540;
AO090023000915		Chr3_A_oryzae_RIB40	2399890	2400540			1.79_2.21 X, 5/17						Ortholog of A. nidulans FGSC A4 : AN1338, AN9450, AN4381, A. fumigatus Af293 : Afu1g03040, Afu1g09510, Afu4g06700 and A. niger CBS 513.88 : An01g05230, An04g01090	OG0002516	MobiDBLite;mobidb-lite;consensus disorder prediction
AO090023000916		Chr3_A_oryzae_RIB40	2401265	2404081			1.9_2.08 X, 5/17						Ortholog(s) have CDP reductase activity, nucleoside diphosphate kinase activity, nucleotide binding activity	OG0002517	PRINTS;PR01183;Ribonucleotide reductase large chain signature|CDD;cd01679;RNR_I|TIGRFAM;TIGR02506;NrdE_NrdA: ribonucleoside-diphosphate reductase, alpha subunit|Pfam;PF00317;Ribonucleotide reductase, all-alpha domain|SUPERFAMILY;SSF48168;|Pfam;PF03477;ATP cone domain|MobiDBLite;mobidb-lite;consensus disorder prediction|Gene3D;G3DSA:3.20.70.20;|ProSitePatterns;PS00089;Ribonucleotide reductase larg…
AO090023000918		Chr3_A_oryzae_RIB40	2407635	2408468			1.67_2.02 X, 5/17						Ortholog of A. nidulans FGSC A4 : AN4379, A. fumigatus Af293 : Afu4g06670/aspf7, Neosartorya fischeri NRRL 181 : NFIA_109540 and Aspergillus wentii : Aspwe1_0023301	OG0005987	SUPERFAMILY;SSF50685;|Gene3D;G3DSA:2.40.40.10;|MobiDBLite;mobidb-lite;consensus disorder prediction
AO090023000919		Chr3_A_oryzae_RIB40	2411066	2409083			1.74_1.95 X, 5/17						Has domain(s) with predicted hydrolase activity, sphingomyelin phosphodiesterase activity and role in sphingomyelin catabolic process	OG0005988	SUPERFAMILY;SSF56300;|Gene3D;G3DSA:3.60.21.10;|Pfam;PF00149;Calcineurin-like phosphoesterase|CDD;cd00842;MPP_ASMase|PIRSF;PIRSF000948;
AO090023000920		Chr3_A_oryzae_RIB40	2412715	2415676			1.89_2.04 X, 5/17						Has domain(s) with predicted role in transmembrane transport and integral component of membrane localization	OG0005989	CDD;cd06174;MFS|Pfam;PF07690;Major Facilitator Superfamily|MobiDBLite;mobidb-lite;consensus disorder prediction|SUPERFAMILY;SSF103473;|Gene3D;G3DSA:1.20.1250.20;
AO090023000921		Chr3_A_oryzae_RIB40	2420083	2418865			1.87_2.23 X, 5/17						Has domain(s) with predicted FAD binding, oxidoreductase activity and role in metabolic process	OG0005990	Gene3D;G3DSA:3.30.9.30;|SUPERFAMILY;SSF54373;|Coils;Coil;|Pfam;PF01494;FAD binding domain|Gene3D;G3DSA:3.50.50.60;|PRINTS;PR00420;Aromatic-ring hydroxylase (flavoprotein monooxygenase) signature|SUPERFAMILY;SSF51905;
AO090023000922		Chr3_A_oryzae_RIB40	2421515	2422738			1.86_2.14 X, 5/17						Ortholog of A. nidulans FGSC A4 : AN3528, AN7149, A. fumigatus Af293 : Afu4g03620, Afu6g02580, A. niger CBS 513.88 : An14g01630, An04g09610 and A. oryzae RIB40 : AO090113000188, AO090011000275	OG0002518	Pfam;PF12051;Protein of unknown function (DUF3533)
AO090023000923		Chr3_A_oryzae_RIB40	2424848	2423403			1.7_1.96 X, 4/17						Glutamate dehydrogenase; glutamate/leucine/phenylalanine/valine dehydrogenase	OG0002519	Pfam;PF02812;Glu/Leu/Phe/Val dehydrogenase, dimerisation domain|PIRSF;PIRSF000185;|Gene3D;G3DSA:3.40.50.720;|SMART;SM00839;|SUPERFAMILY;SSF51735;|SUPERFAMILY;SSF53223;|PRINTS;PR00082;Glutamate/leucine/phenylalanine/valine dehydrogenase signature|Gene3D;G3DSA:1.10.285.10;|Gene3D;G3DSA:3.40.50.10860;|Pfam;PF00208;Glutamate/Leucine/Phenylalanine/Valine dehydrogenase|ProSitePatterns;PS00074;Glu / Leu…
AO090023000924		Chr3_A_oryzae_RIB40	2428068	2427067			1.89_2.08 X, 5/17						Has domain(s) with predicted oxidoreductase activity and role in metabolic process	OG0002520	PRINTS;PR00081;Glucose/ribitol dehydrogenase family signature|Pfam;PF00106;short chain dehydrogenase|Gene3D;G3DSA:3.40.50.720;|SUPERFAMILY;SSF51735;|MobiDBLite;mobidb-lite;consensus disorder prediction
AO090023000925		Chr3_A_oryzae_RIB40	2428853	2429773			1.86_2.03 X, 5/17						Ortholog of A. nidulans FGSC A4 : AN7083, A. fumigatus Af293 : Afu2g16580, Afu8g00380/fma-AT, A. niger CBS 513.88 : An03g03810, An15g03730 and A. oryzae RIB40 : AO090003000093, AO090020000720, AO090012000367	OG0002521	Gene3D;G3DSA:1.10.10.800;|Pfam;PF01738;Dienelactone hydrolase family|Gene3D;G3DSA:3.40.50.1820;|SUPERFAMILY;SSF53474;
AO090023001005		Chr3_A_oryzae_RIB40	2648765	2649250								1.62_1.62 X, 1/2	Protein of unknown function	OG0006004	MobiDBLite;mobidb-lite;consensus disorder prediction
AO090023001009		Chr3_A_oryzae_RIB40	2654654	2654075								1.61_1.61 X, 1/2	Ortholog(s) have glyoxysome localization	OG0007940	Pfam;PF08570;Protein of unknown function (DUF1761)
AO090672000001		Chr3_A_oryzae_RIB40	2667090	2667659								1.77_1.77 X, 1/2	Ortholog of Aspergillus versicolor : Aspve1_0195669, Aspergillus niger ATCC 1015 : 143899-mRNA, Aspergillus zonatus : Aspzo1_0022259 and Aspergillus sydowii : Aspsy1_0534473	OG0014673	MobiDBLite;mobidb-lite;consensus disorder prediction
AO090672000003		Chr3_A_oryzae_RIB40	2672527	2673782								1.66_1.66 X, 1/2	Has domain(s) with predicted transferase activity and role in metabolic process	OG0007942	SUPERFAMILY;SSF55048;|Pfam;PF00698;Acyl transferase domain|Gene3D;G3DSA:3.40.366.10;|Gene3D;G3DSA:3.30.70.250;|SMART;SM00827;Acyl transferase domain in polyketide synthase (PKS) enzymes.|SUPERFAMILY;SSF52151;
AO090672000004		Chr3_A_oryzae_RIB40	2674846	2674179								1.73_1.73 X, 1/2	Has domain(s) with predicted role in ER to Golgi vesicle-mediated transport and intracellular localization	OG0008902	SUPERFAMILY;SSF64356;|Pfam;PF04628;Sedlin, N-terminal conserved region|Gene3D;G3DSA:3.30.450.70;
AO090672000009		Chr3_A_oryzae_RIB40	2682541	2681767								1.69_1.69 X, 1/2	Ortholog of S. cerevisiae : EFM6, A. nidulans FGSC A4 : AN10539, A. fumigatus Af293 : Afu4g05890, A. niger CBS 513.88 : An04g00080 and Aspergillus wentii : Aspwe1_0167304	OG0008904	Pfam;PF10294;Lysine methyltransferase|SUPERFAMILY;SSF53335;|Hamap;MF_03198;Protein-lysine N-methyltransferase <gene_name> [EFM6].|Gene3D;G3DSA:3.40.50.150;
AO090026t00013	tQ(CUG)6	Chr3_A_oryzae_RIB40	2972967	2973038		1.62_1.62 X, 1/5	1.69_1.69 X, 1/17			1.72_1.72 X, 1/10			tRNA-Gln, predicted by tRNAscan-SE; CUG anticodon
AO090026t00010	tY(GUA)5	Chr3_A_oryzae_RIB40	3454100	3453950			1.69_1.69 X, 1/17						tRNA-Tyr, predicted by tRNAscan-SE; GUA anticodon
AO090026t00008	tT(UGU)2	Chr3_A_oryzae_RIB40	3582767	3582684	1.62_1.62 X, 1/26								tRNA-Thr, predicted by tRNAscan-SE; UGU anticodon
AO090026t00006	tR(ACG)2	Chr3_A_oryzae_RIB40	3762000	3762071	1.8_1.8 X, 1/26								tRNA-Arg, predicted by tRNAscan-SE; ACG anticodon
AO090026t00004	tL(UAG)1	Chr3_A_oryzae_RIB40	4247657	4247746			1.69_1.69 X, 1/17				1.75_1.75 X, 1/7		tRNA-Leu, predicted by tRNAscan-SE; UAG anticodon
AO090026000161		Chr3_A_oryzae_RIB40	4661547	4663242		1.62_2.05 X, 3/5			1.61_2.06 X, 4/10				Ortholog of A. nidulans FGSC A4 : AN6372, A. fumigatus Af293 : Afu2g13990, A. niger CBS 513.88 : An02g04970, Neosartorya fischeri NRRL 181 : NFIA_089190 and Aspergillus wentii : Aspwe1_0176628	OG0002768	Coils;Coil;|MobiDBLite;mobidb-lite;consensus disorder prediction
AO090026t00001	tV(AAC)6	Chr3_A_oryzae_RIB40	4919360	4919433			1.72_1.72 X, 1/17						tRNA-Val, predicted by tRNAscan-SE; AAC anticodon
AO090012000139		Chr4_A_oryzae_RIB40	339549	339177	1.66_1.66 X, 1/26								Ortholog of A. nidulans FGSC A4 : AN4256, A. fumigatus Af293 : Afu7g04030, Neosartorya fischeri NRRL 181 : NFIA_099750 and Aspergillus versicolor : Aspve1_0055292	OG0006173	MobiDBLite;mobidb-lite;consensus disorder prediction|Gene3D;G3DSA:2.30.30.1060;
AO090012t00003	tP(UGG)1	Chr4_A_oryzae_RIB40	400866	400951			1.71_1.71 X, 1/17						tRNA-Pro, predicted by tRNAscan-SE; UGG anticodon
AO090012t00004	tP(UGG)2	Chr4_A_oryzae_RIB40	401935	402020	1.6_1.6 X, 1/26								tRNA-Pro, predicted by tRNAscan-SE; UGG anticodon
AO090012t00005	tR(UCU)1	Chr4_A_oryzae_RIB40	537929	538011			1.84_1.84 X, 1/17		1.64_1.64 X, 1/10				tRNA-Arg, predicted by tRNAscan-SE; UCU anticodon
AO090012t00009	tF(GAA)1	Chr4_A_oryzae_RIB40	914671	914772						1.66_1.66 X, 1/10			tRNA-Phe, predicted by tRNAscan-SE; GAA anticodon
AO090012t00010	tF(GAA)2	Chr4_A_oryzae_RIB40	973137	973036				1.66_1.66 X, 1/2					tRNA-Phe, predicted by tRNAscan-SE; GAA anticodon
AO090012t00013	tF(GAA)5	Chr4_A_oryzae_RIB40	1070946	1070843								1.63_1.63 X, 1/2	tRNA-Phe, predicted by tRNAscan-SE; GAA anticodon
AO090012t00018	tK(UUU)3	Chr4_A_oryzae_RIB40	1721565	1721649	1.67_1.67 X, 1/26								tRNA-Lys, predicted by tRNAscan-SE; UUU anticodon
AO090012t00019	tK(UUU)4	Chr4_A_oryzae_RIB40	1722160	1722255			1.62_1.62 X, 1/17						tRNA-Lys, predicted by tRNAscan-SE; UUU anticodon
AO090012000686		Chr4_A_oryzae_RIB40	1741526	1740124					1.64_1.64 X, 1/10			1.65_1.65 X, 1/2	Has domain(s) with predicted role in isoprenoid biosynthetic process	OG0003035	SUPERFAMILY;SSF48576;|Gene3D;G3DSA:1.10.600.10;|MobiDBLite;mobidb-lite;consensus disorder prediction|SFLD;SFLDS00005;Isoprenoid Synthase Type I|ProSitePatterns;PS00444;Polyprenyl synthases signature 2.|ProSitePatterns;PS00723;Polyprenyl synthases signature 1.|Pfam;PF00348;Polyprenyl synthetase
AO090012t00021	tD(GUC)10	Chr4_A_oryzae_RIB40	1793856	1793769	1.68_1.68 X, 1/26								tRNA-Asp, predicted by tRNAscan-SE; GUC anticodon
AO090012t00024	tS(GCU)6	Chr4_A_oryzae_RIB40	1801131	1801028					1.95_1.95 X, 1/10				tRNA-Ser, predicted by tRNAscan-SE; GCU anticodon
AO090012000748		Chr4_A_oryzae_RIB40	1901940	1902388			1.61_1.61 X, 1/17			1.63_1.63 X, 1/10			Protein of unknown function	OG0012499
AO090012t00025	tE(UUC)3	Chr4_A_oryzae_RIB40	1931247	1931154						1.73_1.73 X, 1/10			tRNA-Glu, predicted by tRNAscan-SE; UUC anticodon
AO090012t00026	tE(UUC)4	Chr4_A_oryzae_RIB40	1932107	1932200			1.61_1.61 X, 1/17		1.66_1.66 X, 1/10				tRNA-Glu, predicted by tRNAscan-SE; UUC anticodon
AO090012t00028	tK(CUU)7	Chr4_A_oryzae_RIB40	2021254	2021337	1.6_1.63 X, 2/26					1.61_1.61 X, 1/10			tRNA-Lys, predicted by tRNAscan-SE; CUU anticodon
AO090102000652		Chr4_A_oryzae_RIB40	2762772	2761661								1.64_1.64 X, 1/2	Ortholog(s) have RNA stem-loop binding, double-stranded RNA binding, ribonuclease III activity	OG0009404	Pfam;PF00636;Ribonuclease III domain|CDD;cd00593;RIBOc|SUPERFAMILY;SSF69065;|ProSiteProfiles;PS50142;Ribonuclease III family domain profile.|SMART;SM00535;|Gene3D;G3DSA:1.10.1520.10;|Gene3D;G3DSA:3.30.160.20;|SUPERFAMILY;SSF54768;
AO090102000644		Chr4_A_oryzae_RIB40	2788788	2787073								1.66_1.66 X, 1/2	Ortholog(s) have phosphoenolpyruvate transmembrane transporter activity, role in phosphoenolpyruvate transmembrane import into Golgi lumen and Golgi apparatus localization	OG0009406	SUPERFAMILY;SSF103481;|MobiDBLite;mobidb-lite;consensus disorder prediction|Pfam;PF03151;Triose-phosphate Transporter family
AO090102t00010	tS(CGA)1	Chr4_A_oryzae_RIB40	3185311	3185217			1.65_1.65 X, 1/17		1.91_1.92 X, 2/10	1.64_1.64 X, 1/10			tRNA-Ser, predicted by tRNAscan-SE; CGA anticodon
AO090102000447		Chr4_A_oryzae_RIB40	3313642	3312930		2.04_2.04 X, 1/5			1.93_1.93 X, 1/10			2.13_2.19 X, 2/2	Protein of unknown function	OG0015419
AO090102000446		Chr4_A_oryzae_RIB40	3318727	3316500		1.97_3.33 X, 5/5			1.78_1.78 X, 1/10		1.81_3.19 X, 7/7	2.15_2.21 X, 2/2	Has domain(s) with predicted GTP binding, GTPase activity	OG0012158	Pfam;PF00350;Dynamin family|PRINTS;PR00195;Dynamin signature|CDD;cd08771;DLP_1|Gene3D;G3DSA:3.40.50.300;|SMART;SM00053;|ProSiteProfiles;PS51718;Dynamin-type guanine nucleotide-binding (G) domain profile.|SUPERFAMILY;SSF52540;|ProSiteProfiles;PS51388;GED domain profile.|Pfam;PF01031;Dynamin central region
AO090102000440		Chr4_A_oryzae_RIB40	3343807	3343326		1.88_1.88 X, 1/5			1.92_1.92 X, 1/10			1.75_2.05 X, 2/2	Protein of unknown function	OG0015558	Gene3D;G3DSA:2.30.60.10;|Pfam;PF08881;CVNH domain|SUPERFAMILY;SSF51322;
AO090102000419		Chr4_A_oryzae_RIB40	3386933	3386437							1.64_1.72 X, 2/7		Protein of unknown function	OG0000210
AO090102t00009	tA(CGC)2	Chr4_A_oryzae_RIB40	3599874	3599803	1.65_1.65 X, 1/26		1.63_1.73 X, 2/17		1.66_1.66 X, 1/10		1.64_1.81 X, 2/7		tRNA-Ala, predicted by tRNAscan-SE; CGC anticodon
AO090102t00008	tE(CUC)3	Chr4_A_oryzae_RIB40	3600455	3600384			1.78_1.78 X, 1/17						tRNA-Glu, predicted by tRNAscan-SE; CUC anticodon
AO090102t00005	tR(CCG)3	Chr4_A_oryzae_RIB40	4079632	4079704			1.9_1.9 X, 1/17		1.72_1.72 X, 1/10				tRNA-Arg, predicted by tRNAscan-SE; CCG anticodon
AO090102t00002	tM(CAU)2	Chr4_A_oryzae_RIB40	4300634	4300563	1.67_1.67 X, 1/26		1.61_1.61 X, 1/17						tRNA-Met, predicted by tRNAscan-SE; CAU anticodon
AO090102t00001	tE(CUC)4	Chr4_A_oryzae_RIB40	4373283	4373354	1.7_1.7 X, 1/26				1.75_1.75 X, 1/10				tRNA-Glu, predicted by tRNAscan-SE; CUC anticodon
AO090166000015		Chr4_A_oryzae_RIB40	4599761	4596676					1.61_1.61 X, 1/10				Ortholog of A. niger CBS 513.88 : An08g12240, Aspergillus brasiliensis : Aspbr1_0049521, Aspbr1_0049763, Aspergillus kawachii : Aspka1_0182868 and Aspergillus terreus NIH2624 : ATET_09922	OG0012313	MobiDBLite;mobidb-lite;consensus disorder prediction
AO090166000023		Chr4_A_oryzae_RIB40	4622828	4623246		1.77_2.2 X, 5/5			1.82_2.41 X, 10/10			1.6_1.66 X, 2/2	Ortholog of Aspergillus brasiliensis : Aspbr1_0201694 and Aspergillus wentii : Aspwe1_0085325, Aspwe1_0085559	OG0012323
AO090166000024		Chr4_A_oryzae_RIB40	4624186	4623488		1.99_2.69 X, 5/5			1.84_3.1 X, 10/10			1.64_1.79 X, 2/2	Protein of unknown function	OG0012775	Gene3D;G3DSA:1.20.1720.10;|SUPERFAMILY;SSF103473;|ProSiteProfiles;PS50850;Major facilitator superfamily (MFS) profile.
AO090166000025		Chr4_A_oryzae_RIB40	4625519	4626189					1.65_1.65 X, 1/10			1.68_1.68 X, 1/2	Protein of unknown function	OG0012358	MobiDBLite;mobidb-lite;consensus disorder prediction
AO090166000044		Chr4_A_oryzae_RIB40	4667127	4665290					1.69_1.99 X, 10/10		1.67_2.04 X, 7/7		Protein of unknown function	OG0012221	Pfam;PF17111;Fungal N-terminal domain of STAND proteins|ProSiteProfiles;PS50837;NACHT-NTPase domain profile.|Gene3D;G3DSA:3.40.50.300;|Pfam;PF13191;AAA ATPase domain|Coils;Coil;|SUPERFAMILY;SSF52540;|CDD;cd00009;AAA
AO090701000861		Chr5_A_oryzae_RIB40	103095	103746							1.65_1.65 X, 1/7		Protein of unknown function	OG0010408
AO090701000779		Chr5_A_oryzae_RIB40	315989	316379				1.72_1.72 X, 1/2					Protein of unknown function	OG0015437	MobiDBLite;mobidb-lite;consensus disorder prediction
AO090701000721		Chr5_A_oryzae_RIB40	447903	444636			1.9_2.14 X, 3/17						Ortholog(s) have nuclear periphery localization	OG0006471	Pfam;PF03810;Importin-beta N-terminal domain|Coils;Coil;|SUPERFAMILY;SSF48371;|Gene3D;G3DSA:1.25.10.10;
AO090701000720		Chr5_A_oryzae_RIB40	448736	451246			1.97_2.19 X, 3/17						Xaa-Pro aminopeptidase	OG0006472	Pfam;PF16189;Creatinase/Prolidase N-terminal domain|CDD;cd01085;APP|ProSitePatterns;PS00491;Aminopeptidase P and proline dipeptidase signature.|SUPERFAMILY;SSF53092;|Gene3D;G3DSA:3.90.230.10;|Pfam;PF01321;Creatinase/Prolidase N-terminal domain|Pfam;PF00557;Metallopeptidase family M24|SUPERFAMILY;SSF55920;|Gene3D;G3DSA:3.40.350.10;|Pfam;PF16188;C-terminal region of peptidase_M24
AO090701000719		Chr5_A_oryzae_RIB40	451800	455775			1.99_2.25 X, 3/17						Ortholog(s) have role in Golgi inheritance, Golgi to plasma membrane transport, ascospore-type prospore membrane assembly, cell separation after cytokinesis, endocytosis, endoplasmic reticulum inheritance, exocytosis	OG0006473	Pfam;PF04048;Sec8 exocyst complex component specific domain|MobiDBLite;mobidb-lite;consensus disorder prediction
AO090701t00014	tY(GUA)7	Chr5_A_oryzae_RIB40	460042	459954			2.08_2.35 X, 3/17			1.6_1.6 X, 1/10			tRNA-Tyr, predicted by tRNAscan-SE; GUA anticodon
AO090701t00013	tY(GUA)8	Chr5_A_oryzae_RIB40	460621	460708			1.78_2.12 X, 3/17						tRNA-Tyr, predicted by tRNAscan-SE; GUA anticodon
AO090701t00012	tY(GUA)9	Chr5_A_oryzae_RIB40	462703	462790			2.12_2.19 X, 2/17						tRNA-Tyr, predicted by tRNAscan-SE; GUA anticodon
AO090701t00011	tY(GUA)10	Chr5_A_oryzae_RIB40	463697	463609			1.94_2.51 X, 3/17						tRNA-Tyr, predicted by tRNAscan-SE; GUA anticodon
AO090701000717		Chr5_A_oryzae_RIB40	464629	465969			1.86_2.1 X, 3/17						Ortholog(s) have spore wall localization	OG0006474	Gene3D;G3DSA:2.40.40.10;|ProSiteProfiles;PS50842;Expansin, family-45 endoglucanase-like domain profile.|MobiDBLite;mobidb-lite;consensus disorder prediction|Pfam;PF03330;Lytic transglycolase|Gene3D;G3DSA:2.60.40.760;|SUPERFAMILY;SSF49590;|SUPERFAMILY;SSF50685;
AO090701000716		Chr5_A_oryzae_RIB40	467755	466605			1.96_2.4 X, 3/17						Ortholog(s) have DNA binding transcription factor activity, transcription regulatory region DNA binding activity and nucleus localization	OG0006475	Pfam;PF00010;Helix-loop-helix DNA-binding domain|SMART;SM00353;|MobiDBLite;mobidb-lite;consensus disorder prediction|Gene3D;G3DSA:4.10.280.10;|SUPERFAMILY;SSF47459;|ProSiteProfiles;PS50888;Myc-type, basic helix-loop-helix (bHLH) domain profile.|CDD;cd00083;HLH
AO090701000715		Chr5_A_oryzae_RIB40	471707	470527			1.97_2.11 X, 3/17						Ortholog(s) have protein-N-terminal asparagine amidohydrolase activity, protein-N-terminal glutamine amidohydrolase activity and role in cellular protein modification process, protein catabolic process	OG0006476	MobiDBLite;mobidb-lite;consensus disorder prediction|ProSiteProfiles;PS50263;Carbon-nitrogen hydrolase domain profile.|Pfam;PF00795;Carbon-nitrogen hydrolase|SUPERFAMILY;SSF56317;|CDD;cd07566;ScNTA1_like|Gene3D;G3DSA:3.60.110.10;
AO090701000915		Chr5_A_oryzae_RIB40	476595	472579			2.05_2.26 X, 3/17						Ortholog of A. nidulans FGSC A4 : AN7726/sac3, A. fumigatus Af293 : Afu5g08000, A. niger CBS 513.88 : An03g03940, Aspergillus wentii : Aspwe1_0147285 and Aspergillus sydowii : Aspsy1_0046279	OG0003379	Coils;Coil;|Pfam;PF03399;SAC3/GANP family|MobiDBLite;mobidb-lite;consensus disorder prediction|Gene3D;G3DSA:1.25.40.990;
AO090701000712		Chr5_A_oryzae_RIB40	479836	478010			2.05_2.2 X, 3/17						Ortholog of A. nidulans FGSC A4 : AN7727, A. fumigatus Af293 : Afu5g07980, Afu5g14920, A. niger CBS 513.88 : An03g03960, Aspergillus wentii : Aspwe1_0271934 and Aspergillus sydowii : Aspsy1_0032303	OG0006477	MobiDBLite;mobidb-lite;consensus disorder prediction|Pfam;PF11001;Protein of unknown function (DUF2841)
AO090701000710		Chr5_A_oryzae_RIB40	497994	492878			2.03_2.28 X, 3/17						Ortholog(s) have bilirubin transmembrane transporter activity, glutathione S-conjugate-exporting ATPase activity, phytochelatin transmembrane transporter ATPase activity	OG0003380	Gene3D;G3DSA:1.20.1560.10;|ProSitePatterns;PS00211;ABC transporters family signature.|ProSiteProfiles;PS50929;ABC transporter integral membrane type-1 fused domain profile.|ProSiteProfiles;PS50893;ATP-binding cassette, ABC transporter-type domain profile.|SMART;SM00382;|Gene3D;G3DSA:3.40.50.300;|MobiDBLite;mobidb-lite;consensus disorder prediction|Pfam;PF00664;ABC transporter transmembrane region…
AO090701000709		Chr5_A_oryzae_RIB40	499553	501552			1.88_2.12 X, 3/17						Ortholog(s) have thiol-dependent ubiquitin-specific protease activity	OG0008198	CDD;cd00204;ANK|MobiDBLite;mobidb-lite;consensus disorder prediction|Coils;Coil;|Gene3D;G3DSA:1.25.40.20;|ProSiteProfiles;PS50297;Ankyrin repeat region circular profile.|SUPERFAMILY;SSF48403;
AO090701001009		Chr5_A_oryzae_RIB40	502865	501899			1.97_2.35 X, 3/17						Protein of unknown function	OG0000731
AO090701000706		Chr5_A_oryzae_RIB40	503964	506614			2.09_2.21 X, 3/17						Has domain(s) with predicted ATP binding, protein kinase activity, protein tyrosine kinase activity and role in protein phosphorylation	OG0006478	PIRSF;PIRSF000654;|ProSitePatterns;PS00108;Serine/Threonine protein kinases active-site signature.|SMART;SM00220;|ProSiteProfiles;PS50011;Protein kinase domain profile.|SUPERFAMILY;SSF56112;|Gene3D;G3DSA:1.10.510.10;|Pfam;PF00069;Protein kinase domain
AO090701000705		Chr5_A_oryzae_RIB40	510021	510812			2.04_2.2 X, 3/17						Ortholog of A. nidulans FGSC A4 : AN7739, A. fumigatus Af293 : Afu5g07940, Aspergillus wentii : Aspwe1_0125509, Aspergillus sydowii : Aspsy1_0152540 and Aspergillus terreus NIH2624 : ATET_08332	OG0006479	MobiDBLite;mobidb-lite;consensus disorder prediction
AO090701000704		Chr5_A_oryzae_RIB40	513330	511791			1.93_2.15 X, 3/17						Ortholog(s) have cell cortex of cell tip, cell division site localization	OG0003381	Gene3D;G3DSA:2.60.40.1170;|ProSiteProfiles;PS51072;Mu homology domain (MHD) profile.|PIRSF;PIRSF005992;|Pfam;PF01217;Clathrin adaptor complex small chain|SUPERFAMILY;SSF64356;|Gene3D;G3DSA:3.30.450.60;|Pfam;PF00928;Adaptor complexes medium subunit family|PRINTS;PR00314;Clathrin coat assembly protein signature|CDD;cd09251;AP-2_Mu2_Cterm|SUPERFAMILY;SSF49447;
AO090701000703		Chr5_A_oryzae_RIB40	514755	514006			1.86_2.03 X, 3/17						Ortholog of A. nidulans FGSC A4 : AN11019, Neosartorya fischeri NRRL 181 : NFIA_079370, Aspergillus wentii : Aspwe1_0102828 and Aspergillus niger ATCC 1015 : 213457-mRNA	OG0014257	Pfam;PF10256;Golgin subfamily A member 7/ERF4 family|MobiDBLite;mobidb-lite;consensus disorder prediction
AO090701000702		Chr5_A_oryzae_RIB40	520237	516721			1.8_2.1 X, 3/17						Ortholog of A. nidulans FGSC A4 : AN11018, A. fumigatus Af293 : Afu5g07902, A. niger CBS 513.88 : An03g03930, Aspergillus wentii : Aspwe1_0167560 and Aspergillus sydowii : Aspsy1_0058760	OG0003382	Coils;Coil;|MobiDBLite;mobidb-lite;consensus disorder prediction|Pfam;PF13886;Domain of unknown function (DUF4203)
AO090701000700		Chr5_A_oryzae_RIB40	522411	523047			1.9_2.38 X, 3/17						Ortholog(s) have single-stranded DNA binding activity, role in mitochondrial genome maintenance, positive regulation of mitochondrial DNA replication and mitochondrial nucleoid localization	OG0003383	SUPERFAMILY;SSF50249;|ProSiteProfiles;PS50935;Single-strand binding (SSB) domain profile.|Pfam;PF00436;Single-strand binding protein family|Gene3D;G3DSA:2.40.50.140;|PIRSF;PIRSF002070;|CDD;cd04496;SSB_OBF|TIGRFAM;TIGR00621;ssb: single-stranded DNA-binding protein
AO090701000699	gprB	Chr5_A_oryzae_RIB40	525229	523724			2.07_2.25 X, 3/17						Mating-type a-factor pheromone receptor	OG0003384	Pfam;PF02076;Pheromone A receptor|PRINTS;PR00899;Fungal pheromone STE3 GPCR signature|CDD;cd14966;7tmD_STE3|MobiDBLite;mobidb-lite;consensus disorder prediction
AO090701000698		Chr5_A_oryzae_RIB40	528968	527442			1.91_2.09 X, 3/17						Has domain(s) with predicted UDP-N-acetylmuramate dehydrogenase activity, flavin adenine dinucleotide binding activity and role in oxidation-reduction process	OG0010995	Pfam;PF01565;FAD binding domain|SUPERFAMILY;SSF56176;|Gene3D;G3DSA:3.30.465.10;|ProSiteProfiles;PS51387;PCMH-type FAD-binding domain profile.
AO090701000697		Chr5_A_oryzae_RIB40	529977	531569			2.07_2.41 X, 3/17						Has domain(s) with predicted FAD binding, oxidoreductase activity and role in metabolic process	OG0011398	SUPERFAMILY;SSF51905;|Pfam;PF01494;FAD binding domain|ProSiteProfiles;PS51257;Prokaryotic membrane lipoprotein lipid attachment site profile.|Gene3D;G3DSA:3.50.50.60;|PRINTS;PR00420;Aromatic-ring hydroxylase (flavoprotein monooxygenase) signature
AO090701000920		Chr5_A_oryzae_RIB40	532154	533651			1.76_1.82 X, 3/17						Ortholog of A. nidulans FGSC A4 : AN7744, A. fumigatus Af293 : Afu5g07870, Aspergillus wentii : Aspwe1_0023621, Aspergillus sydowii : Aspsy1_0152961 and Aspergillus carbonarius ITEM 5010 : Acar5010_152224	OG0006480	Coils;Coil;|MobiDBLite;mobidb-lite;consensus disorder prediction
AO090701000694		Chr5_A_oryzae_RIB40	537317	534210			1.84_2.03 X, 3/17						Has domain(s) with predicted role in phosphatidylinositol dephosphorylation	OG0006481	Gene3D;G3DSA:3.60.10.10;|Gene3D;G3DSA:2.60.40.10;|CDD;cd04380;RhoGAP_OCRL1|MobiDBLite;mobidb-lite;consensus disorder prediction|Coils;Coil;|SUPERFAMILY;SSF56219;|SMART;SM00128;
AO090701000693		Chr5_A_oryzae_RIB40	538065	539006			1.71_2.32 X, 3/17						Has domain(s) with predicted enzyme activator activity and role in deadenylation-dependent decapping of nuclear-transcribed mRNA, positive regulation of catalytic activity	OG0003385	SUPERFAMILY;SSF50729;|CDD;cd13182;EVH1-like_Dcp1|Gene3D;G3DSA:2.30.29.30;|MobiDBLite;mobidb-lite;consensus disorder prediction|Pfam;PF06058;Dcp1-like decapping family
AO090701000692		Chr5_A_oryzae_RIB40	540509	539265			2.12_2.2 X, 3/17						Ortholog(s) have triglyceride lipase activity, role in triglyceride catabolic process and lipid droplet localization	OG0011329	Pfam;PF10230;Lipid-droplet associated hydrolase|Gene3D;G3DSA:3.40.50.1820;|SUPERFAMILY;SSF53474;
AO090701000590		Chr5_A_oryzae_RIB40	800206	801330	1.63_1.63 X, 1/26								Protein of unknown function	OG0015450
AO090701000523		Chr5_A_oryzae_RIB40	978638	979114	1.74_1.74 X, 1/26								Ortholog of Aspergillus flavus NRRL 3357 : AFL2T_06141	OG0012268	Coils;Coil;
AO090701000483		Chr5_A_oryzae_RIB40	1081972	1083378		1.61_1.9 X, 2/5			1.6_2.03 X, 6/10		1.64_2.28 X, 5/7	1.81_1.88 X, 2/2	Ortholog of A. fumigatus Af293 : Afu1g17290, A. niger CBS 513.88 : An15g02470, Neosartorya fischeri NRRL 181 : NFIA_008080 and Aspergillus wentii : Aspwe1_0588401	OG0010436
AO090701t00006	tE(UUC)5	Chr5_A_oryzae_RIB40	1320612	1320683	1.76_1.76 X, 1/26								tRNA-Glu, predicted by tRNAscan-SE; UUC anticodon
AO090701000113		Chr5_A_oryzae_RIB40	2057667	2056397					1.65_1.65 X, 1/10				Protein of unknown function	OG0015195
AO090701000001		Chr5_A_oryzae_RIB40	2354111	2355287								1.81_1.81 X, 1/2	Ortholog(s) have S-adenosylmethionine-dependent methyltransferase activity and role in translational readthrough	OG0012098	CDD;cd02440;AdoMet_MTases|SUPERFAMILY;SSF53335;|ProSitePatterns;PS00092;N-6 Adenine-specific DNA methylases signature.|Gene3D;G3DSA:1.10.8.10;|Gene3D;G3DSA:3.40.50.150;
AO090124000030		Chr5_A_oryzae_RIB40	2608919	2608245					1.64_1.64 X, 1/10				Has domain(s) with predicted GTP binding activity, role in intracellular protein transport, small GTPase mediated signal transduction and intracellular localization	OG0015579	Pfam;PF00025;ADP-ribosylation factor family|SUPERFAMILY;SSF52540;|Gene3D;G3DSA:3.40.50.300;|SMART;SM00177;
AO090120t00001	tV(AAC)8	Chr5_A_oryzae_RIB40	2879444	2879371			1.61_1.82 X, 2/17						tRNA-Val, predicted by tRNAscan-SE; AAC anticodon
AO090120t00002	tR(CCU)1	Chr5_A_oryzae_RIB40	3128523	3128614							1.6_1.6 X, 1/7		tRNA-Arg, predicted by tRNAscan-SE; CCU anticodon
AO090120t00005	tA(AGC)5	Chr5_A_oryzae_RIB40	3174829	3174900	1.62_1.62 X, 1/26				1.64_1.64 X, 1/10				tRNA-Ala, predicted by tRNAscan-SE; AGC anticodon
AO090120t00008	tI(AAU)6	Chr5_A_oryzae_RIB40	3718770	3718843						1.74_1.74 X, 1/10			tRNA-Ile, predicted by tRNAscan-SE; AAU anticodon
AO090120t00010	tV(UAC)2	Chr5_A_oryzae_RIB40	4042186	4042266	1.61_1.66 X, 2/26		1.7_1.7 X, 1/17		1.61_1.62 X, 2/10			1.68_1.68 X, 1/2	tRNA-Val, predicted by tRNAscan-SE; UAC anticodon
AO090113t00001	tG(GCC)11	Chr5_A_oryzae_RIB40	4196104	4196034			1.76_1.76 X, 1/17						tRNA-Gly, predicted by tRNAscan-SE; GCC anticodon
AO090113t00002	tT(AGU)8	Chr5_A_oryzae_RIB40	4205406	4205478	1.64_1.64 X, 1/26			1.64_1.64 X, 1/2					tRNA-Thr, predicted by tRNAscan-SE; AGU anticodon
AO090020000679		Chr6_A_oryzae_RIB40	103796	107906					2.62_4.51 X, 10/10			3.18_3.28 X, 2/2	Has domain(s) with predicted ATP binding, ATPase activity, ATPase activity, coupled to transmembrane movement of substances, nucleoside-triphosphatase activity, nucleotide binding activity and role in transmembrane transport	OG0009899	Gene3D;G3DSA:1.20.1560.10;|ProSitePatterns;PS00211;ABC transporters family signature.|ProSiteProfiles;PS50929;ABC transporter integral membrane type-1 fused domain profile.|ProSiteProfiles;PS50893;ATP-binding cassette, ABC transporter-type domain profile.|SMART;SM00382;|Gene3D;G3DSA:3.40.50.300;|MobiDBLite;mobidb-lite;consensus disorder prediction|Pfam;PF00664;ABC transporter transmembrane region…
AO090701001218		Chr6_A_oryzae_RIB40	108954	108389					3.21_5.2 X, 10/10			5.78_6.0 X, 2/2	Protein of unknown function	OG0006753	CDD;cd08863;SRPBCC_DUF1857|Pfam;PF08982;Domain of unknown function (DUF1857)|SUPERFAMILY;SSF55961;|Gene3D;G3DSA:3.30.530.20;
AO090020000677		Chr6_A_oryzae_RIB40	110251	111291					3.18_5.85 X, 10/10			5.54_6.15 X, 2/2	Has domain(s) with predicted protein kinase binding activity and role in regulation of cyclin-dependent protein serine/threonine kinase activity	OG0009071	Pfam;PF08613;Cyclin|SUPERFAMILY;SSF47954;|Gene3D;G3DSA:1.10.472.10;
AO090020000676		Chr6_A_oryzae_RIB40	114782	115931								4.01_4.22 X, 2/2	Has domain(s) with predicted oxidoreductase activity, transferase activity, transferring acyl groups other than amino-acyl groups, zinc ion binding activity and role in oxidation-reduction process	OG0008341	SUPERFAMILY;SSF50129;|ProSitePatterns;PS00059;Zinc-containing alcohol dehydrogenases signature.|Gene3D;G3DSA:3.40.50.720;|Pfam;PF00107;Zinc-binding dehydrogenase|SUPERFAMILY;SSF51735;|SMART;SM00829;|CDD;cd05285;sorbitol_DH|Pfam;PF08240;Alcohol dehydrogenase GroES-like domain|Gene3D;G3DSA:3.90.180.10;
AO090020000674		Chr6_A_oryzae_RIB40	120504	121537								3.78_4.08 X, 2/2	Has domain(s) with predicted role in transmembrane transport and integral component of membrane localization	OG0008342	CDD;cd06174;MFS|Gene3D;G3DSA:1.20.1250.20;|Pfam;PF07690;Major Facilitator Superfamily|SUPERFAMILY;SSF103473;|ProSiteProfiles;PS50850;Major facilitator superfamily (MFS) profile.
AO090020000672		Chr6_A_oryzae_RIB40	122858	123640								3.92_4.49 X, 2/2	Has domain(s) with predicted carbon-carbon lyase activity, catalytic activity and role in cellular aromatic compound metabolic process	OG0006754	Pfam;PF03328;HpcH/HpaI aldolase/citrate lyase family|SUPERFAMILY;SSF51621;|Gene3D;G3DSA:3.20.20.60;
AO090020000671		Chr6_A_oryzae_RIB40	125553	123695								4.12_4.29 X, 2/2	Has domain(s) with predicted DNA binding, zinc ion binding activity, role in transcription, DNA-templated and nucleus localization	OG0009459	Pfam;PF04082;Fungal specific transcription factor domain|MobiDBLite;mobidb-lite;consensus disorder prediction|SMART;SM00906;|CDD;cd12148;fungal_TF_MHR
AO090020000670		Chr6_A_oryzae_RIB40	129171	130145								3.4_3.7 X, 2/2	Has domain(s) with predicted NAD binding, oxidoreductase activity, acting on the CH-OH group of donors, NAD or NADP as acceptor activity and role in oxidation-reduction process	OG0012035	ProSitePatterns;PS00065;D-isomer specific 2-hydroxyacid dehydrogenases NAD-binding signature.|Gene3D;G3DSA:3.40.50.720;|Pfam;PF00389;D-isomer specific 2-hydroxyacid dehydrogenase, catalytic domain|SUPERFAMILY;SSF51735;|SUPERFAMILY;SSF52283;|ProSitePatterns;PS00671;D-isomer specific 2-hydroxyacid dehydrogenases signature 3.|ProSitePatterns;PS00670;D-isomer specific 2-hydroxyacid dehydrogenases sig…
AO090020000669		Chr6_A_oryzae_RIB40	131210	130210								3.58_3.95 X, 2/2	Ortholog of A. nidulans FGSC A4 : AN11949, A. niger CBS 513.88 : An12g01570, Aspergillus glaucus : Aspgl1_0047358, Aspergillus kawachii : Aspka1_0182686 and Aspergillus wentii : Aspwe1_0055221	OG0006755	Gene3D;G3DSA:2.120.10.30;|PRINTS;PR01790;Senescence marker protein-30 (SMP30) family signature|SUPERFAMILY;SSF63829;|Pfam;PF08450;SMP-30/Gluconolaconase/LRE-like region
AO090020000668		Chr6_A_oryzae_RIB40	131523	133382								3.87_4.07 X, 2/2	Has domain(s) with predicted transmembrane transporter activity, role in transmembrane transport and integral component of membrane, membrane localization	OG0008343	SUPERFAMILY;SSF103473;|Gene3D;G3DSA:1.20.1250.20;|ProSitePatterns;PS00216;Sugar transport proteins signature 1.|ProSiteProfiles;PS50850;Major facilitator superfamily (MFS) profile.|CDD;cd06174;MFS|TIGRFAM;TIGR00879;SP: MFS transporter, sugar porter (SP) family|Pfam;PF00083;Sugar (and other) transporter|PRINTS;PR00171;Sugar transporter signature
AO090020t00008	tG(GCC)12	Chr6_A_oryzae_RIB40	185323	185253	1.66_1.66 X, 1/26					1.68_1.68 X, 1/10			tRNA-Gly, predicted by tRNAscan-SE; GCC anticodon
AO090020t00007	tH(GUG)6	Chr6_A_oryzae_RIB40	301442	301372	1.74_1.74 X, 1/26								tRNA-His, predicted by tRNAscan-SE; GUG anticodon
AO090020t00006	tU(UCA)3	Chr6_A_oryzae_RIB40	608404	608577			1.62_1.71 X, 3/17				1.67_1.67 X, 1/7		Selenocysteine tRNA, predicted by tRNAscan-SE; UCA anticodon
AO090020t00004	tM(CAU)3	Chr6_A_oryzae_RIB40	639906	640010			1.69_1.69 X, 1/17		1.69_1.69 X, 1/10				tRNA-Met, predicted by tRNAscan-SE; CAU anticodon
AO090020t00002	tP(AGG)9	Chr6_A_oryzae_RIB40	731399	731312	1.64_1.64 X, 1/26								tRNA-Pro, predicted by tRNAscan-SE; AGG anticodon
AO090020000320		Chr6_A_oryzae_RIB40	1028304	1026892	1.67_1.67 X, 1/26								Ortholog(s) have role in mRNA cis splicing, via spliceosome and spliceosomal complex localization	OG0003922	Pfam;PF11708;Pre-mRNA splicing Prp18-interacting factor|MobiDBLite;mobidb-lite;consensus disorder prediction
AO090020t00001	tE(CUC)7	Chr6_A_oryzae_RIB40	1438567	1438496					1.64_1.64 X, 1/10				tRNA-Glu, predicted by tRNAscan-SE; CUC anticodon
AO090311000001		Chr6_A_oryzae_RIB40	1877669	1879533								1.64_1.64 X, 1/2	Ortholog of A. nidulans FGSC A4 : AN9057, A. fumigatus Af293 : Afu7g02600, A. niger CBS 513.88 : An09g03040, Aspergillus wentii : Aspwe1_0052567 and Aspergillus sydowii : Aspsy1_0049967	OG0010585	Coils;Coil;|Pfam;PF14420;Clr5 domain|MobiDBLite;mobidb-lite;consensus disorder prediction
AO090038t00004	tD(GUC)13	Chr6_A_oryzae_RIB40	2408367	2408279	1.61_1.66 X, 3/26		1.69_1.69 X, 1/17						tRNA-Asp, predicted by tRNAscan-SE; GUC anticodon
AO090038000459		Chr6_A_oryzae_RIB40	2446372	2445906				1.67_1.67 X, 1/2					Ortholog of A. nidulans FGSC A4 : AN1278	OG0004074	Gene3D;G3DSA:3.30.10.10;|Pfam;PF11720;Peptidase inhibitor I78 family
AO090038000240		Chr6_A_oryzae_RIB40	3032357	3031196		1.9_2.12 X, 5/5							Has domain(s) with predicted oxidoreductase activity, transferase activity, transferring acyl groups other than amino-acyl groups activity	OG0000160	SUPERFAMILY;SSF50129;|Gene3D;G3DSA:3.40.50.720;|Pfam;PF13602;Zinc-binding dehydrogenase|SMART;SM00829;|SUPERFAMILY;SSF51735;|CDD;cd08267;MDR1|Gene3D;G3DSA:3.90.180.10;
AO090038000202		Chr6_A_oryzae_RIB40	3148532	3147455					1.68_1.68 X, 1/10				Protein of unknown function	OG0015578	Gene3D;G3DSA:3.30.420.470;
AO090138000190		Chr6_A_oryzae_RIB40	3736206	3735721			1.82_3.09 X, 17/17	1.84_1.9 X, 2/2	1.67_2.0 X, 9/10			3.9_4.56 X, 2/2	Protein of unknown function	OG0015202	SUPERFAMILY;SSF51161;
AO090138000184		Chr6_A_oryzae_RIB40	3747720	3746775			1.95_2.4 X, 13/17						Protein of unknown function	OG0012609	MobiDBLite;mobidb-lite;consensus disorder prediction
AO090138000181		Chr6_A_oryzae_RIB40	3753127	3752603		1.84_2.47 X, 5/5	1.63_2.61 X, 13/17					1.79_1.79 X, 1/2	Ortholog of Aspergillus glaucus : Aspgl1_0173941, Aspergillus flavus NRRL 3357 : AFL2T_05016, Aspergillus wentii : Aspwe1_0046923 and Aspergillus fumigatus A1163 : AFUB_044410	OG0000073	Coils;Coil;
AO090138000209		Chr6_A_oryzae_RIB40	3836247	3840451		1.94_2.04 X, 5/5						2.5_2.52 X, 2/2	Has domain(s) with predicted catalytic activity and role in nucleoside metabolic process	OG0011812	SUPERFAMILY;SSF52540;|Pfam;PF01048;Phosphorylase superfamily|CDD;cd00204;ANK|Gene3D;G3DSA:3.40.50.300;|ProSiteProfiles;PS50088;Ankyrin repeat profile.|SUPERFAMILY;SSF53167;|Gene3D;G3DSA:1.25.40.20;|Pfam;PF12796;Ankyrin repeats (3 copies)|ProSiteProfiles;PS50297;Ankyrin repeat region circular profile.|SUPERFAMILY;SSF48403;|Pfam;PF13637;Ankyrin repeats (many copies)|Pfam;PF05729;NACHT domain|SMART;…
AO090138000135		Chr6_A_oryzae_RIB40	3873394	3874820		1.93_2.12 X, 5/5	1.62_1.62 X, 1/17						Ortholog of A. niger CBS 513.88 : An03g03310, An11g09180, A. oryzae RIB40 : AO090011000558, Aspergillus wentii : Aspwe1_0172166 and Aspergillus niger ATCC 1015 : 39372-mRNA, 55218-mRNA-54678-mRNA	OG0004407	Pfam;PF06985;Heterokaryon incompatibility protein (HET)
AO090701001259		Chr6_A_oryzae_RIB40	3882766	3883134	1.62_1.77 X, 11/26						1.62_1.68 X, 5/7		Protein of unknown function
AO090138000133		Chr6_A_oryzae_RIB40	3892451	3891527		1.77_2.0 X, 5/5	1.83_2.34 X, 5/17				1.83_2.12 X, 7/7		Ortholog of A. nidulans FGSC A4 : AN6463, AN7976 and A. fumigatus Af293 : Afu4g14310, Afu8g01590	OG0011167	Pfam;PF01636;Phosphotransferase enzyme family|CDD;cd05120;APH_ChoK_like|SUPERFAMILY;SSF56112;|Gene3D;G3DSA:3.90.1200.10;
AO090701001261		Chr6_A_oryzae_RIB40	3920540	3918553		1.69_1.69 X, 1/5			1.93_1.93 X, 1/10		1.87_3.25 X, 7/7	2.05_2.17 X, 2/2	Protein of unknown function	OG0000204	Pfam;PF14441;OTT_1508-like deaminase
AO090138000124		Chr6_A_oryzae_RIB40	3927550	3928124	1.63_2.01 X, 15/26	1.65_1.75 X, 3/5	1.63_1.76 X, 2/17				1.65_2.07 X, 7/7		Protein of unknown function	OG0015552
AO090011t00004	tH(GUG)7	Chr7_A_oryzae_RIB40	986405	986315	1.64_1.64 X, 1/26				1.65_1.65 X, 1/10				tRNA-His, predicted by tRNAscan-SE; GUG anticodon
AO090011t00005	tA(AGC)8	Chr7_A_oryzae_RIB40	1080317	1080246	1.62_1.62 X, 1/26				1.6_1.6 X, 1/10				tRNA-Ala, predicted by tRNAscan-SE; AGC anticodon
AO090011t00007	tS(CGA)2	Chr7_A_oryzae_RIB40	1270842	1270746					1.7_1.7 X, 1/10				tRNA-Ser, predicted by tRNAscan-SE; CGA anticodon
AO090011t00009	tN(GUU)2	Chr7_A_oryzae_RIB40	1592720	1592647			1.62_1.62 X, 1/17		1.86_1.86 X, 1/10				tRNA-Asn, predicted by tRNAscan-SE; GUU anticodon
AO090011t00010	tN(GUU)3	Chr7_A_oryzae_RIB40	1593257	1593330			1.69_1.69 X, 1/17			1.71_1.71 X, 1/10	1.64_1.64 X, 1/7		tRNA-Asn, predicted by tRNAscan-SE; GUU anticodon
AO090011t00012	tN(GUU)5	Chr7_A_oryzae_RIB40	1598919	1598846				1.63_1.63 X, 1/2	1.81_1.81 X, 1/10				tRNA-Asn, predicted by tRNAscan-SE; GUU anticodon
AO090011t00013	tN(GUU)6	Chr7_A_oryzae_RIB40	1599075	1599002			1.73_1.73 X, 1/17		1.63_1.63 X, 1/10				tRNA-Asn, predicted by tRNAscan-SE; GUU anticodon
AO090011000710		Chr7_A_oryzae_RIB40	1819983	1819393	1.87_1.87 X, 1/26								Protein of unknown function	OG0015456	Pfam;PF01391;Collagen triple helix repeat (20 copies)
AO090011000849		Chr7_A_oryzae_RIB40	2171447	2172144		1.64_1.64 X, 1/5					1.68_1.78 X, 3/7		Ortholog(s) have DNA-directed 5'-3' RNA polymerase activity, RNA-directed 5'-3' RNA polymerase activity	OG0007174	SUPERFAMILY;SSF57783;|Pfam;PF01096;Transcription factor S-II (TFIIS)|Pfam;PF02150;RNA polymerases M/15 Kd subunit|SMART;SM00440;|ProSitePatterns;PS00466;Zinc finger TFIIS-type signature.|SMART;SM00661;|PIRSF;PIRSF005586;|CDD;cd10508;Zn-ribbon_RPB9|Gene3D;G3DSA:2.20.25.10;|ProSiteProfiles;PS51133;Zinc finger TFIIS-type profile.
AO090011000850		Chr7_A_oryzae_RIB40	2172901	2172318		1.73_2.25 X, 5/5					1.71_2.48 X, 6/7		Ortholog(s) have structural constituent of ribosome activity and mitochondrial large ribosomal subunit localization	OG0000348	SMART;SM01374;|Gene3D;G3DSA:2.40.150.20;|Pfam;PF00238;Ribosomal protein L14p/L23e|SUPERFAMILY;SSF50193;|TIGRFAM;TIGR01067;rplN_bact: ribosomal protein uL14|ProSitePatterns;PS00049;Ribosomal protein L14 signature.|Hamap;MF_01367;50S ribosomal protein L14 [rplN].
AO090011000851		Chr7_A_oryzae_RIB40	2173425	2175363		1.83_2.52 X, 5/5					1.86_3.23 X, 7/7		Ortholog(s) have histone methyltransferase activity (H4-K20 specific), nucleosome binding activity and role in cellular protein localization, chromatin silencing, histone H4-K20 methylation, mitotic G2 DNA damage checkpoint	OG0000312	Gene3D;G3DSA:2.170.270.10;|Pfam;PF00856;SET domain|Gene3D;G3DSA:1.10.10.1700;|SUPERFAMILY;SSF82199;|MobiDBLite;mobidb-lite;consensus disorder prediction|ProSiteProfiles;PS50280;SET domain profile.|SMART;SM00317;|ProSiteProfiles;PS51567;Histone-lysine N-methyltransferase (EC 2.1.1.43) family profile.
AO090011000852		Chr7_A_oryzae_RIB40	2176223	2177718		1.8_2.2 X, 5/5					1.61_2.61 X, 7/7		Ortholog of A. nidulans FGSC A4 : AN6148, AN7407, A. fumigatus Af293 : Afu2g08500, Afu5g13710, A. niger CBS 513.88 : An02g14290, An12g03860 and A. oryzae RIB40 : AO090701000324	OG0000089	Pfam;PF00135;Carboxylesterase family|MobiDBLite;mobidb-lite;consensus disorder prediction|ProSitePatterns;PS00941;Carboxylesterases type-B signature 2.|Gene3D;G3DSA:3.40.50.1820;|SUPERFAMILY;SSF53474;|ProSitePatterns;PS00122;Carboxylesterases type-B serine active site.
AO090011000897		Chr7_A_oryzae_RIB40	2315874	2312225		1.6_1.94 X, 4/5			1.62_2.17 X, 8/10		1.85_1.92 X, 2/7		Has domain(s) with predicted DNA binding, RNA polymerase II transcription factor activity, sequence-specific DNA binding, zinc ion binding activity and role in regulation of transcription, DNA-templated, transcription, DNA-templated	OG0000191	ProSitePatterns;PS00463;Zn(2)-C6 fungal-type DNA-binding domain signature.|SUPERFAMILY;SSF57701;|MobiDBLite;mobidb-lite;consensus disorder prediction|ProSiteProfiles;PS50048;Zn(2)-C6 fungal-type DNA-binding domain profile.|Gene3D;G3DSA:4.10.240.10;|SMART;SM00066;|CDD;cd12148;fungal_TF_MHR|Pfam;PF00172;Fungal Zn(2)-Cys(6) binuclear cluster domain|CDD;cd00067;GAL4
AO090011000956		Chr7_A_oryzae_RIB40	2502960	2504751								1.74_1.74 X, 1/2	Ortholog(s) have role in cleistothecium development and COP9 signalosome localization	OG0011996	Gene3D;G3DSA:1.25.40.570;
AO090206000001		Chr7_A_oryzae_RIB40	2588767	2587705								1.67_1.67 X, 1/2	Ortholog(s) have C-4 methylsterol oxidase activity, role in ergosterol biosynthetic process and endoplasmic reticulum membrane, plasma membrane localization	OG0010347	Pfam;PF04116;Fatty acid hydroxylase superfamily
AO090701001279		Chr7_A_oryzae_RIB40	2771891	2772274			1.72_1.72 X, 1/17						Protein of unknown function
AO090206t00002	tA(UGC)2	Chr7_A_oryzae_RIB40	2772894	2772822	1.66_1.66 X, 1/26								tRNA-Ala, predicted by tRNAscan-SE; UGC anticodon
AO090206000119		Chr7_A_oryzae_RIB40	2888908	2890681			1.61_1.61 X, 1/17						Protein of unknown function	OG0011875	CDD;cd00200;WD40|Gene3D;G3DSA:2.130.10.10;|Pfam;PF00400;WD domain, G-beta repeat|SMART;SM00320;|CDD;cd00204;ANK|PRINTS;PR00320;G protein beta WD-40 repeat signature|ProSiteProfiles;PS50294;Trp-Asp (WD) repeats circular profile.|ProSiteProfiles;PS50082;Trp-Asp (WD) repeats profile.|SUPERFAMILY;SSF50978;|ProSiteProfiles;PS50088;Ankyrin repeat profile.|Gene3D;G3DSA:1.25.40.20;|Pfam;PF12796;Ankyrin r…
AO090206000129		Chr7_A_oryzae_RIB40	2914586	2916917		2.58_2.78 X, 5/5	1.8_2.19 X, 5/17	1.93_1.95 X, 2/2					Has domain(s) with predicted catalytic activity and role in nucleoside metabolic process	OG0010272	Pfam;PF01048;Phosphorylase superfamily|SUPERFAMILY;SSF53167;
AO090206r00001		Chr7_A_oryzae_RIB40	2922897	2924695	23.66_66.55 X, 26/26	41.65_59.98 X, 5/5	13.23_77.31 X, 17/17	36.02_49.04 X, 2/2	8.96_42.92 X, 10/10	39.12_63.51 X, 10/10	18.19_45.05 X, 7/7	8.38_15.57 X, 2/2	18S ribosomal RNA
AO090206r00002		Chr7_A_oryzae_RIB40	2924877	2925033	25.78_74.41 X, 26/26	41.83_60.05 X, 5/5	11.1_85.13 X, 17/17	35.69_53.3 X, 2/2	8.39_43.62 X, 10/10	40.36_70.59 X, 10/10	18.13_46.09 X, 7/7	9.09_15.32 X, 2/2	5.8S ribosomal RNA
AO090206r00003		Chr7_A_oryzae_RIB40	2925203	2928566	40.08_114.14 X, 26/26	69.96_107.31 X, 5/5	23.85_130.0 X, 17/17	63.06_84.59 X, 2/2	15.54_73.68 X, 10/10	69.53_110.15 X, 10/10	33.32_77.71 X, 7/7	14.89_27.42 X, 2/2	28S ribosomal RNA
AO090103t00012	tS(CGA)3	Chr8_A_oryzae_RIB40	103901	103814	2.0_2.0 X, 1/26		1.66_1.66 X, 1/17						tRNA-Ser, predicted by tRNAscan-SE; CGA anticodon
AO090103t00008	tG(GCC)14	Chr8_A_oryzae_RIB40	456960	456890			1.64_1.69 X, 2/17		1.67_1.67 X, 1/10				tRNA-Gly, predicted by tRNAscan-SE; GCC anticodon
AO090103t00006	tQ(CUG)7	Chr8_A_oryzae_RIB40	634246	634175			1.72_1.72 X, 1/17						tRNA-Gln, predicted by tRNAscan-SE; CUG anticodon
AO090103t00004	tR(CCU)2	Chr8_A_oryzae_RIB40	1146721	1146820	1.61_1.61 X, 1/26								tRNA-Arg, predicted by tRNAscan-SE; CCU anticodon
AO090103t00002	tM(CAU)5	Chr8_A_oryzae_RIB40	1149206	1149102					1.65_1.65 X, 1/10				tRNA-Met, predicted by tRNAscan-SE; CAU anticodon
AO090103000002		Chr8_A_oryzae_RIB40	1271487	1272321								1.7_1.7 X, 1/2	Ortholog(s) have peptidyl-prolyl cis-trans isomerase activity and nucleus localization	OG0008605	Pfam;PF00160;Cyclophilin type peptidyl-prolyl cis-trans isomerase/CLD|Gene3D;G3DSA:2.40.100.10;|PIRSF;PIRSF001467;|PRINTS;PR00153;Cyclophilin peptidyl-prolyl cis-trans isomerase signature|ProSiteProfiles;PS50072;Cyclophilin-type peptidyl-prolyl cis-trans isomerase domain profile.|CDD;cd01926;cyclophilin_ABH_like|ProSitePatterns;PS00170;Cyclophilin-type peptidyl-prolyl cis-trans isomerase signatur…
AO090103000001		Chr8_A_oryzae_RIB40	1276776	1272543								1.66_1.66 X, 1/2	Has domain(s) with predicted ATP binding, alanine-tRNA ligase activity, nucleic acid binding, nucleotide binding activity, role in alanyl-tRNA aminoacylation, tRNA aminoacylation and cytoplasm localization	OG0009754	PRINTS;PR00980;Alanyl-tRNA synthetase signature|Gene3D;G3DSA:2.40.30.130;|SUPERFAMILY;SSF101353;|SUPERFAMILY;SSF55681;|TIGRFAM;TIGR00344;alaS: alanine--tRNA ligase|SUPERFAMILY;SSF55186;|Hamap;MF_00036_B;Alanine--tRNA ligase [alaS].|Gene3D;G3DSA:3.10.310.40;|Gene3D;G3DSA:3.30.930.10;|Gene3D;G3DSA:3.30.54.20;|ProSiteProfiles;PS50860;Alanyl-transfer RNA synthetases family profile.|SUPERFAMILY;SSF504…
AO090010t00016	tR(ACG)11	Chr8_A_oryzae_RIB40	1466252	1466181	1.65_1.65 X, 1/26								tRNA-Arg, predicted by tRNAscan-SE; ACG anticodon
AO090010000732		Chr8_A_oryzae_RIB40	1499000	1501136			1.6_1.86 X, 5/17						Has domain(s) with predicted role in transmembrane transport and integral component of membrane localization	OG0000291	MobiDBLite;mobidb-lite;consensus disorder prediction|Gene3D;G3DSA:1.20.1250.20;|Pfam;PF07690;Major Facilitator Superfamily|ProSiteProfiles;PS50850;Major facilitator superfamily (MFS) profile.|CDD;cd06174;MFS|Gene3D;G3DSA:1.20.1720.10;|SUPERFAMILY;SSF103473;
AO090010000731		Chr8_A_oryzae_RIB40	1503873	1503226			1.78_2.25 X, 17/17						Ortholog of Aspergillus flavus NRRL 3357 : AFL2T_11867 and Aspergillus wentii : Aspwe1_0674341	OG0000382	Pfam;PF12311;Protein of unknown function (DUF3632)
AO090010000730	CYP630B11	Chr8_A_oryzae_RIB40	1504907	1506475			1.76_2.21 X, 17/17						Cytochrome P450 monooxygenase	OG0000297	Pfam;PF00067;Cytochrome P450|Gene3D;G3DSA:1.10.630.10;|ProSitePatterns;PS00086;Cytochrome P450 cysteine heme-iron ligand signature.|SUPERFAMILY;SSF48264;|PRINTS;PR00463;E-class P450 group I signature|PRINTS;PR00385;P450 superfamily signature
AO090010000729		Chr8_A_oryzae_RIB40	1509845	1507496			1.68_2.15 X, 17/17						Putative serine-type; predicted secretion signal peptide; positively regulated by XlnR	OG0000292	SUPERFAMILY;SSF52096;|MobiDBLite;mobidb-lite;consensus disorder prediction|Pfam;PF03572;Peptidase family S41
AO090010t00015	tR(ACG)12	Chr8_A_oryzae_RIB40	1551806	1551735	1.67_1.67 X, 1/26								tRNA-Arg, predicted by tRNAscan-SE; ACG anticodon
AO090010000697		Chr8_A_oryzae_RIB40	1581863	1581334								1.62_1.62 X, 1/2	Protein of unknown function	OG0010276	Gene3D;G3DSA:1.10.10.10;
AO090010t00014	tE(CUC)10	Chr8_A_oryzae_RIB40	1611674	1611745	1.8_1.8 X, 1/26								tRNA-Glu, predicted by tRNAscan-SE; CUC anticodon
AO090010t00011	tT(AGU)9	Chr8_A_oryzae_RIB40	1627620	1627692			1.76_1.76 X, 1/17						tRNA-Thr, predicted by tRNAscan-SE; AGU anticodon
AO090010t00007	tI(AAU)10	Chr8_A_oryzae_RIB40	2397505	2397578			4.27_4.27 X, 1/17		1.67_1.67 X, 1/10				tRNA-Ile, predicted by tRNAscan-SE; AAU anticodon
AO090010t00006	tA(UGC)3	Chr8_A_oryzae_RIB40	2398304	2398375			1.61_2.14 X, 2/17						tRNA-Ala, predicted by tRNAscan-SE; UGC anticodon
AO090010000303		Chr8_A_oryzae_RIB40	2533197	2531989	1.63_2.12 X, 26/26							2.11_2.27 X, 2/2	Ortholog of A. fumigatus Af293 : Afu1g00660 and Aspergillus carbonarius ITEM 5010 : Acar5010_133580	OG0012191	Pfam;PF10979;Protein of unknown function (DUF2786)
AO090010000284		Chr8_A_oryzae_RIB40	2616914	2617324	1.63_2.18 X, 21/26							1.85_1.85 X, 1/2	Protein of unknown function	OG0015528	MobiDBLite;mobidb-lite;consensus disorder prediction
AO090010000261		Chr8_A_oryzae_RIB40	2679847	2681671								2.12_2.33 X, 2/2	Has domain(s) with predicted catalytic activity, magnesium ion binding, thiamine pyrophosphate binding activity	OG0012466	SUPERFAMILY;SSF52518;|PIRSF;PIRSF036565;|Pfam;PF02775;Thiamine pyrophosphate enzyme, C-terminal TPP binding domain|SUPERFAMILY;SSF52467;|Gene3D;G3DSA:3.40.50.1220;|Pfam;PF00205;Thiamine pyrophosphate enzyme, central domain|Pfam;PF02776;Thiamine pyrophosphate enzyme, N-terminal TPP binding domain|CDD;cd07038;TPP_PYR_PDC_IPDC_like|Gene3D;G3DSA:3.40.50.970;|CDD;cd02005;TPP_PDC_IPDC
AO090010000251		Chr8_A_oryzae_RIB40	2709887	2706458	1.6_1.9 X, 23/26	1.64_1.85 X, 2/5					1.65_2.26 X, 3/7	1.64_1.67 X, 2/2	Has domain(s) with predicted ATP binding, DNA binding, helicase activity, nucleic acid binding, zinc ion binding activity	OG0012059	ProSiteProfiles;PS51194;Superfamilies 1 and 2 helicase C-terminal domain profile.|ProSiteProfiles;PS51192;Superfamilies 1 and 2 helicase ATP-binding type-1 domain profile.|SMART;SM00184;|Gene3D;G3DSA:3.40.50.10810;|SMART;SM00490;|Gene3D;G3DSA:3.40.50.300;|MobiDBLite;mobidb-lite;consensus disorder prediction|Pfam;PF00271;Helicase conserved C-terminal domain|Gene3D;G3DSA:3.30.40.10;|SMART;SM00487;|…
AO090010000250		Chr8_A_oryzae_RIB40	2711226	2711984	1.6_2.17 X, 25/26	1.74_2.44 X, 5/5					2.12_3.2 X, 7/7	1.78_1.84 X, 2/2	Protein of unknown function	OG0010353	SUPERFAMILY;SSF52047;|Gene3D;G3DSA:3.80.10.10;
AO090010000249		Chr8_A_oryzae_RIB40	2718632	2717476								1.76_1.83 X, 2/2	Protein of unknown function	OG0012253	MobiDBLite;mobidb-lite;consensus disorder prediction
AO090010000248		Chr8_A_oryzae_RIB40	2723553	2722764								2.05_2.22 X, 2/2	Protein of unknown function	OG0012179
AO090010000247		Chr8_A_oryzae_RIB40	2726113	2727663								1.76_2.09 X, 2/2	Protein of unknown function	OG0012285	Coils;Coil;|MobiDBLite;mobidb-lite;consensus disorder prediction
AO090010000246		Chr8_A_oryzae_RIB40	2732754	2733196								3.71_3.9 X, 2/2	Protein of unknown function	OG0012241
AO090010000245		Chr8_A_oryzae_RIB40	2734644	2735158								2.71_3.5 X, 2/2	Protein of unknown function	OG0014508
AO090010000244		Chr8_A_oryzae_RIB40	2739280	2742473	1.66_2.02 X, 25/26	1.66_2.31 X, 5/5					1.68_1.91 X, 5/7		Protein of unknown function	OG0012011	MobiDBLite;mobidb-lite;consensus disorder prediction
AO090010000243		Chr8_A_oryzae_RIB40	2744475	2743794	1.62_1.77 X, 8/26	1.6_1.8 X, 2/5					1.64_1.65 X, 2/7		Protein of unknown function	OG0012546
AO090010000242		Chr8_A_oryzae_RIB40	2747534	2747099	1.85_2.66 X, 26/26	1.69_2.13 X, 5/5					2.06_2.55 X, 7/7	4.01_4.26 X, 2/2	Protein of unknown function	OG0012562
AO090010000240		Chr8_A_oryzae_RIB40	2752583	2755159	1.87_2.38 X, 26/26						1.96_2.23 X, 7/7	3.63_3.7 X, 2/2	Has domain(s) with predicted RNA polymerase II transcription factor activity, sequence-specific DNA binding, zinc ion binding activity, role in regulation of transcription, DNA-templated and nucleus localization	OG0012576	SMART;SM00066;|SUPERFAMILY;SSF57701;|MobiDBLite;mobidb-lite;consensus disorder prediction|Gene3D;G3DSA:4.10.240.10;|ProSiteProfiles;PS50048;Zn(2)-C6 fungal-type DNA-binding domain profile.|ProSitePatterns;PS00463;Zn(2)-C6 fungal-type DNA-binding domain signature.|Pfam;PF00172;Fungal Zn(2)-Cys(6) binuclear cluster domain|CDD;cd00067;GAL4
AO090010000239		Chr8_A_oryzae_RIB40	2757881	2757078	1.88_2.39 X, 26/26						1.96_2.37 X, 7/7	3.81_3.99 X, 2/2	Protein of unknown function	OG0012563
AO090010000238		Chr8_A_oryzae_RIB40	2759295	2758574	1.7_2.66 X, 26/26						2.07_2.31 X, 7/7	3.56_4.02 X, 2/2	Protein of unknown function	OG0012607
AO090010000237		Chr8_A_oryzae_RIB40	2768646	2768132	1.7_2.49 X, 25/26								Ortholog of Aspergillus glaucus : Aspgl1_0138617	OG0012740
AO090010000005		Chr8_A_oryzae_RIB40	3382034	3381097	1.65_1.65 X, 1/26								Has domain(s) with predicted oxidoreductase activity and role in metabolic process	OG0010194	PRINTS;PR00081;Glucose/ribitol dehydrogenase family signature|CDD;cd05323;ADH_SDR_c_like|ProSitePatterns;PS00061;Short-chain dehydrogenases/reductases family signature.|Gene3D;G3DSA:3.40.50.720;|SUPERFAMILY;SSF51735;|PRINTS;PR00080;Short-chain dehydrogenase/reductase (SDR) superfamily signature|Pfam;PF00106;short chain dehydrogenase
					-1.67_-1.46 X, 26/26	-1.17_-1.01 X, 5/5	0.69_1.59 X, 17/17							OG0000000	CDD;cd03232;ABCG_PDR_domain2|ProSiteProfiles;PS50893;ATP-binding cassette, ABC transporter-type domain profile.|SMART;SM00382;|Pfam;PF06422;CDR ABC transporter|Gene3D;G3DSA:3.40.50.300;|MobiDBLite;mobidb-lite;consensus disorder prediction|ProSitePatterns;PS00211;ABC transporters family signature.|SUPERFAMILY;SSF52540;|CDD;cd03233;ABCG_PDR_domain1|Pfam;PF01061;ABC-2 type transporter|Pfam;PF00005;A…
					-2.52_-2.06 X, 26/26	-1.73_-1.34 X, 4/5	-4.07_-3.87 X, 17/17	-2.95_-2.89 X, 2/2	-2.68_-2.23 X, 10/10		1.02_1.41 X, 2/7	-1.35_-1.19 X, 2/2		OG0000002	CDD;cd00200;WD40|Gene3D;G3DSA:2.130.10.10;|SMART;SM00320;|PRINTS;PR00320;G protein beta WD-40 repeat signature|ProSiteProfiles;PS50294;Trp-Asp (WD) repeats circular profile.|ProSiteProfiles;PS50082;Trp-Asp (WD) repeats profile.|SUPERFAMILY;SSF50978;|Pfam;PF00400;WD domain, G-beta repeat|ProSitePatterns;PS00678;Trp-Asp (WD) repeats signature.
								-0.69_-0.69 X, 1/2						OG0000003	CDD;cd00204;ANK|PRINTS;PR01415;Ankyrin repeat signature|ProSiteProfiles;PS50088;Ankyrin repeat profile.|Gene3D;G3DSA:1.25.40.20;|Pfam;PF12796;Ankyrin repeats (3 copies)|ProSiteProfiles;PS50297;Ankyrin repeat region circular profile.|SUPERFAMILY;SSF48403;|SMART;SM00248;
					-1.54_-0.98 X, 26/26	-1.34_-1.08 X, 5/5	0.61_1.15 X, 10/17		-0.94_-0.6 X, 7/10		-0.61_-0.61 X, 1/7	-0.89_-0.65 X, 2/2		OG0000004	ProSiteProfiles;PS51194;Superfamilies 1 and 2 helicase C-terminal domain profile.|ProSiteProfiles;PS51192;Superfamilies 1 and 2 helicase ATP-binding type-1 domain profile.|Pfam;PF00270;DEAD/DEAH box helicase|SMART;SM00490;|Gene3D;G3DSA:3.40.50.300;|MobiDBLite;mobidb-lite;consensus disorder prediction|Pfam;PF00271;Helicase conserved C-terminal domain|SUPERFAMILY;SSF52540;|CDD;cd00079;HELICc|SMART;…
							0.65_0.65 X, 1/17							OG0000017	SUPERFAMILY;SSF47113;|Gene3D;G3DSA:1.10.20.10;|SMART;SM00417;|MobiDBLite;mobidb-lite;consensus disorder prediction|ProSitePatterns;PS00047;Histone H4 signature.|PRINTS;PR00623;Histone H4 signature|Pfam;PF15511;Centromere kinetochore component CENP-T histone fold|CDD;cd00076;H4|SMART;SM00803;
					-0.69_-0.69 X, 1/26									OG0000031	TIGRFAM;TIGR02824;quinone_pig3: putative NAD(P)H quinone oxidoreductase, PIG3 family|SUPERFAMILY;SSF50129;|Gene3D;G3DSA:3.40.50.720;|Pfam;PF00107;Zinc-binding dehydrogenase|SUPERFAMILY;SSF51735;|Pfam;PF08240;Alcohol dehydrogenase GroES-like domain|CDD;cd05276;p53_inducible_oxidoreductase|SMART;SM00829;|Gene3D;G3DSA:3.90.180.10;
							0.64_0.64 X, 1/17		0.68_0.68 X, 1/10			0.88_0.88 X, 1/2		OG0000034
					4.23_6.44 X, 26/26	5.17_5.72 X, 5/5	-1.23_-1.0 X, 6/17	-7.41_-7.33 X, 2/2	-2.42_-1.48 X, 10/10	0.79_1.93 X, 10/10	-1.17_-0.67 X, 6/7	5.12_5.78 X, 2/2		OG0000041	ProSiteProfiles;PS51253;CENPB-type HTH domain profile.|Pfam;PF03221;Tc5 transposase DNA-binding domain|Pfam;PF03184;DDE superfamily endonuclease|SMART;SM00674;|MobiDBLite;mobidb-lite;consensus disorder prediction
					-0.71_-0.65 X, 3/26	-1.13_-0.74 X, 5/5								OG0000045	Pfam;PF06863;Protein of unknown function (DUF1254)|ProSiteProfiles;PS51257;Prokaryotic membrane lipoprotein lipid attachment site profile.|SUPERFAMILY;SSF160935;
					-1.27_-0.86 X, 26/26	-1.16_-0.93 X, 5/5	-1.17_-1.09 X, 6/17					-1.24_-1.11 X, 2/2		OG0000046	Gene3D;G3DSA:2.60.120.620;|Pfam;PF05721;Phytanoyl-CoA dioxygenase (PhyH)|SUPERFAMILY;SSF51197;
									0.65_0.65 X, 1/10					OG0000049	ProSiteProfiles;PS50011;Protein kinase domain profile.|SUPERFAMILY;SSF56112;|Gene3D;G3DSA:1.10.510.10;|Pfam;PF00069;Protein kinase domain
						-0.89_-0.67 X, 2/5	-1.16_-0.61 X, 11/17	-1.82_-1.67 X, 2/2	-1.45_-0.74 X, 10/10	-0.76_-0.76 X, 1/10	0.66_0.95 X, 2/7	0.74_0.88 X, 2/2		OG0000053	Coils;Coil;|SUPERFAMILY;SSF56112;|MobiDBLite;mobidb-lite;consensus disorder prediction|Gene3D;G3DSA:1.10.510.10;
						-0.62_-0.62 X, 1/5								OG0000055	SUPERFAMILY;SSF56059;
									-0.65_-0.65 X, 1/10					OG0000078	Coils;Coil;|Pfam;PF17111;Fungal N-terminal domain of STAND proteins|MobiDBLite;mobidb-lite;consensus disorder prediction
					-1.2_-0.93 X, 26/26			-1.27_-1.15 X, 2/2			0.67_1.74 X, 6/7	0.62_1.21 X, 2/2		OG0000087	CDD;cd02883;Nudix_Hydrolase|Pfam;PF00293;NUDIX domain|ProSiteProfiles;PS51462;Nudix hydrolase domain profile.|Gene3D;G3DSA:3.90.79.10;|SUPERFAMILY;SSF55811;
					-0.91_-0.61 X, 21/26	-0.75_-0.6 X, 3/5								OG0000088	MobiDBLite;mobidb-lite;consensus disorder prediction
					-1.42_-1.09 X, 26/26						-1.37_-1.21 X, 7/7	-1.43_-1.25 X, 2/2		OG0000095	Pfam;PF13606;Ankyrin repeat|CDD;cd00204;ANK|SMART;SM00248;|ProSiteProfiles;PS50088;Ankyrin repeat profile.|Gene3D;G3DSA:1.25.40.20;|Pfam;PF12796;Ankyrin repeats (3 copies)|ProSiteProfiles;PS50297;Ankyrin repeat region circular profile.|SUPERFAMILY;SSF48403;|PRINTS;PR01415;Ankyrin repeat signature|Pfam;PF06985;Heterokaryon incompatibility protein (HET)
							0.62_0.62 X, 1/17							OG0000100
					-1.32_-0.83 X, 26/26	-1.21_-1.07 X, 5/5		-1.33_-1.17 X, 2/2	-0.62_-0.62 X, 1/10					OG0000101	Pfam;PF13410;Glutathione S-transferase, C-terminal domain|ProSiteProfiles;PS50404;Soluble glutathione S-transferase N-terminal domain profile.|Gene3D;G3DSA:3.40.30.10;|Gene3D;G3DSA:1.20.1050.10;|SUPERFAMILY;SSF47616;|Pfam;PF13409;Glutathione S-transferase, N-terminal domain|SUPERFAMILY;SSF52833;|ProSiteProfiles;PS50405;Soluble glutathione S-transferase C-terminal domain profile.
							-0.97_-0.97 X, 1/17		-0.71_-0.62 X, 2/10			-0.68_-0.68 X, 1/2		OG0000102	SUPERFAMILY;SSF53901;|SMART;SM00825;Beta-ketoacyl synthase|CDD;cd00833;PKS|Gene3D;G3DSA:3.40.47.10;|Pfam;PF00109;Beta-ketoacyl synthase, N-terminal domain
										0.69_0.69 X, 1/10				OG0000105	CDD;cd12148;fungal_TF_MHR
					0.7_0.9 X, 2/26							-2.0_-1.95 X, 2/2		OG0000109	MobiDBLite;mobidb-lite;consensus disorder prediction|Gene3D;G3DSA:1.20.1250.20;|Pfam;PF07690;Major Facilitator Superfamily|ProSiteProfiles;PS50850;Major facilitator superfamily (MFS) profile.|CDD;cd06174;MFS|SUPERFAMILY;SSF103473;
									0.66_0.66 X, 1/10					OG0000111	Pfam;PF02535;ZIP Zinc transporter|MobiDBLite;mobidb-lite;consensus disorder prediction
					-4.43_-3.87 X, 26/26	-0.67_-0.67 X, 1/5	-2.68_-1.73 X, 17/17	-2.3_-2.25 X, 2/2	-2.47_-1.69 X, 10/10	-0.92_-0.61 X, 2/10		-1.97_-1.83 X, 2/2		OG0000112
					-1.17_-0.93 X, 26/26									OG0000115	CDD;cd06174;MFS|Gene3D;G3DSA:1.20.1250.20;|Pfam;PF07690;Major Facilitator Superfamily|SUPERFAMILY;SSF103473;|ProSiteProfiles;PS50850;Major facilitator superfamily (MFS) profile.
					0.66_1.6 X, 13/26	0.61_0.61 X, 1/5	0.79_1.54 X, 5/17	0.89_0.89 X, 1/2	0.8_0.87 X, 2/10	0.78_1.89 X, 6/10		1.3_1.3 X, 1/2		OG0000116	ProSiteProfiles;PS50075;Carrier protein (CP) domain profile.|Pfam;PF00550;Phosphopantetheine attachment site|Gene3D;G3DSA:1.10.1200.10;|SUPERFAMILY;SSF47336;|MobiDBLite;mobidb-lite;consensus disorder prediction
					-1.01_-0.79 X, 26/26									OG0000118	Gene3D;G3DSA:3.30.9.10;|SUPERFAMILY;SSF51905;|Gene3D;G3DSA:3.50.50.60;|Pfam;PF01266;FAD dependent oxidoreductase
					0.88_2.7 X, 24/26		-1.58_0.9 X, 6/17	-0.81_-0.81 X, 1/2	-1.77_-0.74 X, 10/10	1.03_2.49 X, 10/10	-1.17_-0.98 X, 2/7	-1.56_-1.24 X, 2/2		OG0000127
					-0.95_-0.66 X, 24/26									OG0000134	SUPERFAMILY;SSF75005;|CDD;cd08985;GH43_6|Pfam;PF04616;Glycosyl hydrolases family 43|Gene3D;G3DSA:2.115.10.20;
						-0.88_-0.61 X, 5/5								OG0000138	SUPERFAMILY;SSF51430;|Gene3D;G3DSA:3.20.20.100;|MobiDBLite;mobidb-lite;consensus disorder prediction|Pfam;PF00248;Aldo/keto reductase family
					1.04_1.04 X, 1/26		0.63_1.12 X, 16/17					0.62_0.78 X, 2/2		OG0000142	Gene3D;G3DSA:3.30.200.20;|SMART;SM00220;|ProSiteProfiles;PS50011;Protein kinase domain profile.|SUPERFAMILY;SSF56112;|Gene3D;G3DSA:1.10.510.10;|Pfam;PF00069;Protein kinase domain
							-0.65_-0.65 X, 1/17							OG0000151	Pfam;PF04479;RTA1 like protein
					-0.9_-0.6 X, 15/26	-0.64_-0.62 X, 3/5		-0.72_-0.72 X, 1/2						OG0000153	Pfam;PF01823;MAC/Perforin domain|MobiDBLite;mobidb-lite;consensus disorder prediction
					-0.61_-0.61 X, 1/26		-0.68_-0.61 X, 3/17	-0.62_-0.62 X, 1/2	-0.76_-0.62 X, 2/10	-0.65_-0.65 X, 1/10	-0.69_-0.69 X, 1/7	-0.65_-0.6 X, 2/2		OG0000154	Pfam;PF04193;PQ loop repeat|SMART;SM00679;|Gene3D;G3DSA:1.20.1280.290;
					-1.32_-1.06 X, 26/26			-0.96_-0.95 X, 2/2	-1.17_-0.75 X, 10/10		-1.13_-0.93 X, 7/7			OG0000158
					-0.61_-0.61 X, 1/26									OG0000164	Gene3D;G3DSA:3.40.50.300;|SUPERFAMILY;SSF52540;|MobiDBLite;mobidb-lite;consensus disorder prediction|Pfam;PF03215;Rad17 cell cycle checkpoint protein
					-1.12_-0.8 X, 26/26									OG0000165	CDD;cd13877;CuRO_2_Fet3p_like|Pfam;PF07731;Multicopper oxidase|ProSitePatterns;PS00080;Multicopper oxidases signature 2.|Pfam;PF00394;Multicopper oxidase|SUPERFAMILY;SSF49503;|CDD;cd13899;CuRO_3_Fet3p|ProSitePatterns;PS00079;Multicopper oxidases signature 1.|Pfam;PF07732;Multicopper oxidase|Gene3D;G3DSA:2.60.40.420;
					2.51_3.36 X, 26/26		-3.15_-2.85 X, 17/17	-3.17_-3.05 X, 2/2	-0.6_-0.6 X, 1/10			3.02_3.07 X, 2/2		OG0000171	CDD;cd00167;SANT|MobiDBLite;mobidb-lite;consensus disorder prediction
					-1.43_-0.61 X, 25/26	-1.0_-0.68 X, 5/5			0.67_0.67 X, 1/10					OG0000175
					-0.64_1.95 X, 3/26	-1.06_-0.63 X, 5/5	0.81_3.45 X, 16/17	-2.43_-2.25 X, 2/2	-1.41_-0.61 X, 10/10		-0.71_-0.71 X, 1/7	3.99_5.22 X, 2/2		OG0000178	Pfam;PF11917;Protein of unknown function (DUF3435)|Coils;Coil;|MobiDBLite;mobidb-lite;consensus disorder prediction
					-1.23_-0.68 X, 25/26		-0.96_-0.96 X, 1/17				-1.14_-0.86 X, 7/7			OG0000179
						-1.25_-1.03 X, 5/5		-1.09_-1.04 X, 2/2	-1.22_-0.65 X, 10/10			-1.02_-0.72 X, 2/2		OG0000198	SUPERFAMILY;SSF51905;|Pfam;PF00743;Flavin-binding monooxygenase-like|Gene3D;G3DSA:3.50.50.60;
					-3.0_-3.0 X, 26/26	-2.05_-1.88 X, 5/5	-2.08_-1.93 X, 17/17	-3.0_-3.0 X, 2/2	-2.13_-1.93 X, 10/10	-0.7_-0.61 X, 4/10		-0.75_-0.75 X, 1/2		OG0000211	Pfam;PF12520;Protein of unknown function (DUF3723)|Coils;Coil;|MobiDBLite;mobidb-lite;consensus disorder prediction
					0.65_0.65 X, 1/26									OG0000214
								-1.09_-1.04 X, 2/2	-1.16_-0.77 X, 10/10					OG0000227	Pfam;PF00067;Cytochrome P450|Gene3D;G3DSA:1.10.630.10;|ProSitePatterns;PS00086;Cytochrome P450 cysteine heme-iron ligand signature.|SUPERFAMILY;SSF48264;|PRINTS;PR00463;E-class P450 group I signature|PRINTS;PR00385;P450 superfamily signature
					-2.0_-1.99 X, 26/26	-2.0_-2.0 X, 5/5					-2.0_-1.99 X, 7/7	-2.0_-1.97 X, 2/2		OG0000237	Gene3D;G3DSA:1.20.58.1670;|ProSiteProfiles;PS50103;Zinc finger C3H1-type profile.|Pfam;PF14608;RNA-binding, Nab2-type zinc finger|MobiDBLite;mobidb-lite;consensus disorder prediction
					0.63_0.63 X, 1/26				0.64_0.64 X, 1/10					OG0000247	SUPERFAMILY;SSF54373;|MobiDBLite;mobidb-lite;consensus disorder prediction|Gene3D;G3DSA:3.30.9.10;|Gene3D;G3DSA:3.50.50.60;|Pfam;PF01266;FAD dependent oxidoreductase|SUPERFAMILY;SSF51905;
							-0.67_-0.67 X, 1/17	-2.0_-1.99 X, 2/2	-0.89_-0.66 X, 3/10			-0.74_-0.74 X, 1/2		OG0000249
							0.61_0.83 X, 2/17							OG0000252	PIRSF;PIRSF000077;|TIGRFAM;TIGR01068;thioredoxin: thioredoxin|ProSiteProfiles;PS51352;Thioredoxin domain profile.|ProSitePatterns;PS00194;Thioredoxin family active site.|Pfam;PF00085;Thioredoxin|SUPERFAMILY;SSF52833;|PRINTS;PR00421;Thioredoxin family signature|CDD;cd02947;TRX_family|Gene3D;G3DSA:3.40.30.10;
					-1.19_-0.83 X, 26/26	-1.04_-0.91 X, 5/5			-1.05_-0.92 X, 10/10					OG0000263	Pfam;PF01048;Phosphorylase superfamily|SUPERFAMILY;SSF53167;|Pfam;PF10544;T5orf172 domain|MobiDBLite;mobidb-lite;consensus disorder prediction
					-1.17_-0.9 X, 26/26									OG0000270	PRINTS;PR00081;Glucose/ribitol dehydrogenase family signature|CDD;cd05233;SDR_c|Gene3D;G3DSA:3.40.50.720;|Pfam;PF13561;Enoyl-(Acyl carrier protein) reductase|SUPERFAMILY;SSF51735;
					-1.22_-0.61 X, 22/26		0.62_0.72 X, 2/17			0.64_0.64 X, 1/10				OG0000278	SUPERFAMILY;SSF117070;|Pfam;PF12505;Protein of unknown function (DUF3712)
					-1.29_-0.64 X, 25/26	-0.94_-0.71 X, 5/5					-0.88_-0.66 X, 7/7	-0.74_-0.74 X, 1/2		OG0000279	ProSiteProfiles;PS51382;SPX domain profile.|CDD;cd00204;ANK|ProSiteProfiles;PS50088;Ankyrin repeat profile.|Gene3D;G3DSA:1.25.40.20;|Pfam;PF12796;Ankyrin repeats (3 copies)|ProSiteProfiles;PS50297;Ankyrin repeat region circular profile.|SUPERFAMILY;SSF48403;|CDD;cd14447;SPX|SMART;SM00248;
					0.63_0.63 X, 1/26									OG0000288	TIGRFAM;TIGR00004;TIGR00004: reactive intermediate/imine deaminase|SUPERFAMILY;SSF55298;|Pfam;PF01042;Endoribonuclease L-PSP|Gene3D;G3DSA:3.30.1330.40;|CDD;cd00448;YjgF_YER057c_UK114_family
					0.65_0.65 X, 1/26									OG0000295	SUPERFAMILY;SSF49777;|Gene3D;G3DSA:3.90.280.10;|Pfam;PF01161;Phosphatidylethanolamine-binding protein|CDD;cd00457;PEBP
					-0.95_-0.6 X, 8/26	-2.46_-2.17 X, 5/5	-2.17_-1.6 X, 17/17	-1.68_-1.65 X, 2/2	-4.0_-3.96 X, 10/10		-0.85_-0.64 X, 3/7	-1.19_-0.85 X, 2/2		OG0000296	MobiDBLite;mobidb-lite;consensus disorder prediction
											-0.71_-0.71 X, 1/7	-0.61_-0.6 X, 2/2		OG0000309	MobiDBLite;mobidb-lite;consensus disorder prediction
					7.47_9.99 X, 26/26	15.19_16.48 X, 5/5	0.65_1.02 X, 12/17	1.26_1.37 X, 2/2	-0.73_-0.62 X, 7/10	0.9_0.9 X, 1/10	20.47_25.64 X, 7/7	3.12_3.29 X, 2/2		OG0000321	Pfam;PF14529;Endonuclease-reverse transcriptase|Gene3D;G3DSA:3.60.10.10;|Pfam;PF00075;RNase H|SUPERFAMILY;SSF53098;|Pfam;PF00078;Reverse transcriptase (RNA-dependent DNA polymerase)|MobiDBLite;mobidb-lite;consensus disorder prediction|Gene3D;G3DSA:3.30.420.10;|SUPERFAMILY;SSF56672;|SUPERFAMILY;SSF56219;|CDD;cd09276;Rnase_HI_RT_non_LTR|CDD;cd01650;RT_nLTR_like|ProSiteProfiles;PS50878;Reverse trans…
									-1.88_-1.72 X, 10/10					OG0000330	SMART;SM00066;|SUPERFAMILY;SSF57701;|Pfam;PF00172;Fungal Zn(2)-Cys(6) binuclear cluster domain|ProSiteProfiles;PS50048;Zn(2)-C6 fungal-type DNA-binding domain profile.|Gene3D;G3DSA:4.10.240.10;|ProSitePatterns;PS00463;Zn(2)-C6 fungal-type DNA-binding domain signature.|CDD;cd00067;GAL4
							-1.33_-0.8 X, 17/17	-1.1_-0.8 X, 2/2	-1.22_-0.71 X, 10/10					OG0000335
					0.67_0.67 X, 1/26				0.66_0.66 X, 1/10					OG0000344	CDD;cd00204;ANK|Gene3D;G3DSA:1.25.40.20;|Pfam;PF12796;Ankyrin repeats (3 copies)|ProSiteProfiles;PS50297;Ankyrin repeat region circular profile.|SUPERFAMILY;SSF48403;|SMART;SM00248;
					-0.97_-0.61 X, 16/26	-0.69_-0.62 X, 2/5								OG0000358	Gene3D;G3DSA:3.90.850.10;|SUPERFAMILY;SSF56529;|Pfam;PF01557;Fumarylacetoacetate (FAA) hydrolase family
							0.71_0.71 X, 1/17							OG0000367	Pfam;PF06355;Aegerolysin|Gene3D;G3DSA:2.60.270.50;
					-0.75_-0.75 X, 1/26									OG0000380	PRINTS;PR00449;Transforming protein P21 ras signature|Pfam;PF00071;Ras family|ProSiteProfiles;PS51419;small GTPase Rab1 family profile.|SMART;SM00174;|TIGRFAM;TIGR00231;small_GTP: small GTP-binding protein domain|MobiDBLite;mobidb-lite;consensus disorder prediction|SMART;SM00173;|SMART;SM00175;|SUPERFAMILY;SSF52540;|CDD;cd00154;Rab
					0.66_0.66 X, 1/26			-0.64_-0.64 X, 1/2						OG0000401	ProSiteProfiles;PS50011;Protein kinase domain profile.|SUPERFAMILY;SSF56112;|Gene3D;G3DSA:1.10.510.10;|Pfam;PF00069;Protein kinase domain
					0.67_0.67 X, 1/26		0.66_0.66 X, 1/17							OG0000412	Coils;Coil;|MobiDBLite;mobidb-lite;consensus disorder prediction
							0.75_0.75 X, 1/17		-0.76_-0.76 X, 1/10	0.89_0.89 X, 1/10		-0.73_-0.73 X, 1/2		OG0000448	Pfam;PF17109;fungal STAND N-terminal Goodbye domain|MobiDBLite;mobidb-lite;consensus disorder prediction
												0.66_0.66 X, 1/2		OG0000468	Pfam;PF04082;Fungal specific transcription factor domain|MobiDBLite;mobidb-lite;consensus disorder prediction
					0.65_0.65 X, 1/26		-0.65_-0.65 X, 1/17							OG0000473	MobiDBLite;mobidb-lite;consensus disorder prediction
					-0.78_-0.78 X, 1/26							0.67_0.67 X, 1/2		OG0000510	ProSitePatterns;PS00217;Sugar transport proteins signature 2.|MobiDBLite;mobidb-lite;consensus disorder prediction|Pfam;PF00083;Sugar (and other) transporter|ProSiteProfiles;PS50850;Major facilitator superfamily (MFS) profile.|CDD;cd06174;MFS|Gene3D;G3DSA:1.20.1250.20;|TIGRFAM;TIGR00879;SP: MFS transporter, sugar porter (SP) family|SUPERFAMILY;SSF103473;|PRINTS;PR00171;Sugar transporter signature
					-0.77_-0.62 X, 5/26		-0.81_-0.64 X, 3/17		-0.63_-0.6 X, 2/10	-0.64_-0.64 X, 1/10	-0.61_-0.61 X, 1/7			OG0000537	MobiDBLite;mobidb-lite;consensus disorder prediction
											-1.75_-1.66 X, 7/7	-1.68_-1.67 X, 2/2		OG0000629	Pfam;PF00174;Oxidoreductase molybdopterin binding domain|SUPERFAMILY;SSF56524;|PRINTS;PR00407;Eukaryotic molybdopterin domain signature|Gene3D;G3DSA:3.90.420.10;|MobiDBLite;mobidb-lite;consensus disorder prediction|Coils;Coil;
					-2.0_-1.99 X, 24/26	-1.12_-1.01 X, 5/5	-0.95_-0.95 X, 1/17		-1.29_-1.0 X, 7/10		-1.27_-0.97 X, 6/7	-1.36_-1.32 X, 2/2		OG0000653	CDD;cd06660;Aldo_ket_red|Gene3D;G3DSA:3.20.20.100;|SUPERFAMILY;SSF51430;|Pfam;PF00248;Aldo/keto reductase family
												-0.65_-0.64 X, 2/2		OG0000726
										0.66_0.66 X, 1/10				OG0000752
							0.66_0.66 X, 1/17			0.62_0.62 X, 1/10				OG0000778	Pfam;PF00135;Carboxylesterase family|Gene3D;G3DSA:3.40.50.1820;|SUPERFAMILY;SSF53474;
									0.86_0.86 X, 1/10			0.65_0.65 X, 1/2		OG0000792	SUPERFAMILY;SSF53756;|Gene3D;G3DSA:3.40.50.2000;
					-1.24_-0.88 X, 26/26	0.83_1.24 X, 5/5		-2.0_-1.98 X, 2/2	-1.1_-0.81 X, 10/10	0.63_0.91 X, 4/10	-1.13_-0.9 X, 7/7	1.29_1.47 X, 2/2		OG0000800	MobiDBLite;mobidb-lite;consensus disorder prediction
					-1.23_-0.68 X, 24/26									OG0002228	Pfam;PF09298;Fumarylacetoacetase N-terminal|Gene3D;G3DSA:2.30.30.230;|Gene3D;G3DSA:3.90.850.10;|SUPERFAMILY;SSF56529;|Pfam;PF01557;Fumarylacetoacetate (FAA) hydrolase family|SUPERFAMILY;SSF63433;
							-0.74_-0.71 X, 2/17					-0.81_-0.74 X, 2/2		OG0002569	MobiDBLite;mobidb-lite;consensus disorder prediction
					0.73_0.73 X, 1/26									OG0004571
					-1.14_-0.8 X, 26/26		-1.11_-0.77 X, 17/17	-0.98_-0.95 X, 2/2	-1.14_-0.83 X, 9/10			0.77_0.79 X, 2/2		OG0004926	ProSiteProfiles;PS50011;Protein kinase domain profile.|SUPERFAMILY;SSF56112;|Gene3D;G3DSA:1.10.510.10;|Pfam;PF00069;Protein kinase domain
										0.69_0.69 X, 1/10				OG0006056
									0.63_0.63 X, 1/10					OG0007152	Gene3D;G3DSA:3.40.50.300;|SUPERFAMILY;SSF52540;|Pfam;PF13087;AAA domain
					0.65_0.65 X, 1/26		0.67_0.67 X, 1/17							OG0007179	Coils;Coil;|MobiDBLite;mobidb-lite;consensus disorder prediction
					-0.9_-0.61 X, 18/26	-0.7_-0.61 X, 4/5	-0.71_-0.71 X, 1/17		-0.65_-0.65 X, 1/10					OG0008737
							0.68_0.68 X, 1/17							OG0009184	Pfam;PF01565;FAD binding domain|SUPERFAMILY;SSF56176;|Gene3D;G3DSA:3.30.465.40;|ProSiteProfiles;PS51387;PCMH-type FAD-binding domain profile.
					-1.09_-0.84 X, 26/26		-1.07_-0.71 X, 17/17	-0.95_-0.92 X, 2/2	-0.95_-0.77 X, 9/10			-0.71_-0.7 X, 2/2		OG0009777	Pfam;PF12520;Protein of unknown function (DUF3723)
					1.42_2.09 X, 26/26	1.27_2.23 X, 5/5	-1.37_-0.73 X, 17/17	-3.0_-3.0 X, 2/2	-2.37_-2.2 X, 10/10	-0.65_-0.65 X, 1/10	1.83_2.63 X, 7/7	-1.18_-1.02 X, 2/2		OG0010195	Pfam;PF14529;Endonuclease-reverse transcriptase|Gene3D;G3DSA:3.60.10.10;|Pfam;PF00078;Reverse transcriptase (RNA-dependent DNA polymerase)|Gene3D;G3DSA:3.30.420.10;|SUPERFAMILY;SSF56672;|SUPERFAMILY;SSF56219;|CDD;cd01650;RT_nLTR_like|ProSiteProfiles;PS50878;Reverse transcriptase (RT) catalytic domain profile.
					0.7_0.7 X, 1/26		0.64_0.64 X, 1/17							OG0010427	Pfam;PF04082;Fungal specific transcription factor domain|CDD;cd12148;fungal_TF_MHR
					-1.1_-1.1 X, 1/26	0.9_1.0 X, 5/5	0.67_1.17 X, 5/17				0.7_1.23 X, 5/7			OG0010510
						-1.09_-0.91 X, 5/5	-1.31_-0.8 X, 17/17	-0.99_-0.8 X, 2/2	-1.1_-0.77 X, 10/10		-1.12_-0.92 X, 7/7			OG0010516	SUPERFAMILY;SSF53335;
					-3.0_-2.96 X, 26/26	-2.48_-2.4 X, 5/5	-2.51_-1.19 X, 17/17	2.18_2.57 X, 2/2	-2.02_-1.43 X, 10/10	0.6_1.98 X, 6/10	-2.02_-1.57 X, 7/7			OG0010684	SMART;SM00298;|MobiDBLite;mobidb-lite;consensus disorder prediction|SUPERFAMILY;SSF54160;|Gene3D;G3DSA:3.10.10.10;|Gene3D;G3DSA:3.10.20.370;|ProSitePatterns;PS00598;Chromo domain signature.|ProSiteProfiles;PS50013;Chromo and chromo shadow domain profile.|Gene3D;G3DSA:1.10.340.70;|Gene3D;G3DSA:3.30.70.270;|Gene3D;G3DSA:2.40.50.40;|CDD;cd09274;RNase_HI_RT_Ty3|Pfam;PF00665;Integrase core domain|SUPE…
												-0.83_-0.71 X, 2/2		OG0010740	Coils;Coil;|Gene3D;G3DSA:3.50.4.10;
					-1.47_-0.81 X, 26/26		-1.4_-0.83 X, 17/17	-1.28_-1.13 X, 2/2	-1.21_-0.83 X, 9/10			0.61_1.04 X, 2/2		OG0010764	Coils;Coil;
					-2.29_-0.73 X, 26/26	-0.97_-0.67 X, 2/5	-2.9_-1.19 X, 17/17		-1.86_-0.66 X, 9/10	0.72_1.77 X, 3/10	-1.81_-1.44 X, 7/7	-0.69_-0.69 X, 1/2		OG0010900	Gene3D;G3DSA:3.30.420.470;|SUPERFAMILY;SSF53098;|SUPERFAMILY;SSF46689;|Pfam;PF13358;DDE superfamily endonuclease
					-2.0_-1.99 X, 26/26							-2.0_-1.97 X, 2/2		OG0010954	SUPERFAMILY;SSF52266;|Pfam;PF13472;GDSL-like Lipase/Acylhydrolase family|Gene3D;G3DSA:3.40.50.1110;|ProSiteProfiles;PS51257;Prokaryotic membrane lipoprotein lipid attachment site profile.|CDD;cd01833;XynB_like
					-0.61_-0.61 X, 1/26									OG0011080	Pfam;PF13813;Membrane bound O-acyl transferase family
					-1.21_-0.82 X, 26/26	-1.15_-1.0 X, 5/5	-2.0_-1.99 X, 17/17	-2.0_-1.99 X, 2/2	-2.0_-1.99 X, 10/10		-2.0_-1.96 X, 7/7			OG0011124
					-0.77_-0.77 X, 1/26				-0.64_-0.64 X, 1/10					OG0011150
					-1.24_-0.69 X, 26/26		-1.16_-0.79 X, 16/17	-1.3_-1.05 X, 2/2	-1.1_-0.67 X, 10/10			-0.73_-0.73 X, 1/2		OG0011254	MobiDBLite;mobidb-lite;consensus disorder prediction
					-0.81_-0.6 X, 10/26				-0.78_-0.62 X, 4/10					OG0011266
					-1.2_-0.8 X, 26/26		-1.06_-0.72 X, 17/17	-1.09_-1.08 X, 2/2	-1.03_-0.69 X, 9/10			0.78_0.89 X, 2/2		OG0011342	Coils;Coil;
					-1.2_-0.67 X, 26/26		-1.17_-0.72 X, 17/17	-0.95_-0.91 X, 2/2	-1.15_-0.62 X, 9/10			0.87_0.87 X, 1/2		OG0011662
					-1.22_-0.85 X, 26/26		-1.27_-0.72 X, 17/17	-1.07_-1.01 X, 2/2	-1.1_-0.78 X, 9/10			-0.83_-0.78 X, 2/2		OG0011663	MobiDBLite;mobidb-lite;consensus disorder prediction
						-2.0_-2.0 X, 5/5	-2.0_-1.99 X, 17/17	-2.0_-2.0 X, 2/2		0.61_0.61 X, 1/10	-2.0_-1.89 X, 7/7	-2.0_-1.96 X, 2/2		OG0011769	Pfam;PF01048;Phosphorylase superfamily|SUPERFAMILY;SSF53167;|MobiDBLite;mobidb-lite;consensus disorder prediction
							-1.21_-0.93 X, 17/17	-1.18_-1.06 X, 2/2	-1.16_-0.81 X, 10/10		-1.05_-0.82 X, 7/7			OG0011802
					-1.69_-1.5 X, 26/26	-1.66_-1.58 X, 5/5		-1.52_-1.45 X, 2/2						OG0011822
					-1.58_-0.61 X, 11/26	0.65_3.98 X, 5/5	-6.0_-5.98 X, 17/17	-6.0_-5.99 X, 2/2	-6.0_-5.94 X, 10/10	-1.22_-0.71 X, 6/10	-4.24_-3.26 X, 7/7	-1.48_-1.47 X, 2/2		OG0011848	SUPERFAMILY;SSF52151;
	amyABC				1.25_1.25 X, 1/26	-0.95_-0.86 X, 5/5			-0.99_-0.76 X, 9/10		0.97_1.25 X, 7/7	-0.73_-0.73 X, 1/2		OG0011956	Gene3D;G3DSA:3.20.20.80;|PRINTS;PR00110;Alpha-amylase signature|PIRSF;PIRSF001024;|Gene3D;G3DSA:2.60.40.1180;|SMART;SM00642;|SUPERFAMILY;SSF51011;|Pfam;PF00128;Alpha amylase, catalytic domain|SUPERFAMILY;SSF51445;|CDD;cd11319;AmyAc_euk_AmyA|Pfam;PF09260;Domain of unknown function (DUF1966)
					-1.23_-0.8 X, 26/26		-1.1_-0.83 X, 17/17	-1.14_-1.03 X, 2/2	-1.13_-0.68 X, 10/10			-0.63_-0.63 X, 1/2		OG0012044	ProSiteProfiles;PS50006;Forkhead-associated (FHA) domain profile.|MobiDBLite;mobidb-lite;consensus disorder prediction
					-1.15_-0.91 X, 26/26	-1.07_-0.98 X, 5/5					-2.0_-1.96 X, 7/7	-2.0_-1.94 X, 2/2		OG0012084	SMART;SM00636;|Gene3D;G3DSA:3.20.20.80;|ProSitePatterns;PS01095;Chitinases family 18 active site.|SUPERFAMILY;SSF54556;|Pfam;PF00704;Glycosyl hydrolases family 18|SUPERFAMILY;SSF51445;|Gene3D;G3DSA:3.10.50.10;
					-1.41_-0.8 X, 26/26	-1.28_-1.11 X, 5/5	-2.33_-1.85 X, 17/17	-1.47_-1.26 X, 2/2	-2.12_-1.63 X, 10/10		0.82_0.82 X, 1/7	-0.65_-0.65 X, 1/2		OG0012116	Coils;Coil;
					-1.17_-0.73 X, 26/26		-1.08_-0.69 X, 17/17	-0.9_-0.87 X, 2/2	-0.92_-0.65 X, 8/10		0.65_0.65 X, 1/7	-0.62_-0.62 X, 1/2		OG0012117
					-1.17_-0.77 X, 26/26		-1.09_-0.71 X, 17/17	-0.96_-0.95 X, 2/2	-0.94_-0.71 X, 9/10			0.79_0.79 X, 2/2		OG0012138	Gene3D;G3DSA:2.30.60.10;|Pfam;PF08881;CVNH domain|SUPERFAMILY;SSF51322;
											-2.0_-1.91 X, 7/7	-2.0_-1.94 X, 2/2		OG0012143	Gene3D;G3DSA:3.10.350.10;|MobiDBLite;mobidb-lite;consensus disorder prediction|Pfam;PF01476;LysM domain|ProSiteProfiles;PS51782;LysM domain profile.|CDD;cd00118;LysM
					1.77_2.68 X, 26/26	0.69_1.19 X, 5/5	-2.0_-1.99 X, 17/17	-2.0_-1.99 X, 2/2	-0.84_-0.62 X, 9/10			1.65_1.92 X, 2/2		OG0012155
					-2.0_-1.99 X, 24/26	-2.0_-2.0 X, 5/5	-1.06_-0.61 X, 3/17		-2.0_-2.0 X, 7/10		-2.0_-2.0 X, 6/7	-2.0_-2.0 X, 2/2		OG0012199	PRINTS;PR00081;Glucose/ribitol dehydrogenase family signature|Pfam;PF00106;short chain dehydrogenase|Gene3D;G3DSA:3.40.50.720;|ProSitePatterns;PS00061;Short-chain dehydrogenases/reductases family signature.|SUPERFAMILY;SSF51735;
					0.64_1.32 X, 25/26	0.87_1.13 X, 5/5	-1.25_-0.62 X, 17/17	-1.64_-1.63 X, 2/2	-1.14_-0.77 X, 10/10			1.62_1.64 X, 2/2		OG0012205	Pfam;PF11917;Protein of unknown function (DUF3435)
					-2.0_-2.0 X, 26/26	-2.0_-2.0 X, 5/5	-2.0_-2.0 X, 17/17		-2.0_-1.99 X, 10/10			0.74_0.74 X, 1/2		OG0012296	Pfam;PF04116;Fatty acid hydroxylase superfamily
					-2.0_-1.99 X, 26/26							0.82_1.01 X, 2/2		OG0012299	Pfam;PF13002;Arrestin_N terminal like
					-2.0_-2.0 X, 26/26	-2.0_-2.0 X, 5/5	-2.0_-1.99 X, 17/17		-2.0_-2.0 X, 10/10	0.6_0.6 X, 1/10		-2.0_-1.99 X, 2/2		OG0012387	ProSitePatterns;PS00463;Zn(2)-C6 fungal-type DNA-binding domain signature.|SUPERFAMILY;SSF57701;|MobiDBLite;mobidb-lite;consensus disorder prediction|Gene3D;G3DSA:4.10.240.10;|ProSiteProfiles;PS50048;Zn(2)-C6 fungal-type DNA-binding domain profile.|CDD;cd00067;GAL4
					0.69_0.69 X, 1/26		-1.78_-0.68 X, 11/17	1.01_1.27 X, 2/2	-0.91_-0.61 X, 4/10	1.77_1.88 X, 2/10	-1.21_-0.93 X, 6/7			OG0012425	Gene3D;G3DSA:3.90.210.10;
						-1.14_-1.01 X, 5/5	-2.0_-2.0 X, 17/17	-2.0_-2.0 X, 2/2	-2.0_-1.98 X, 10/10		-1.31_-1.01 X, 7/7			OG0012437	MobiDBLite;mobidb-lite;consensus disorder prediction
					1.1_2.08 X, 26/26	1.07_1.91 X, 5/5	-1.75_-1.08 X, 17/17		0.95_1.57 X, 2/10	0.62_0.72 X, 2/10	0.84_0.84 X, 1/7	0.9_0.97 X, 2/2		OG0012478	Coils;Coil;|Pfam;PF06687;SUR7/PalI family
					0.67_0.67 X, 1/26	-0.75_-0.62 X, 3/5	-1.57_-1.09 X, 17/17	0.67_0.67 X, 1/2	-0.95_-0.65 X, 9/10	0.64_1.06 X, 3/10	-1.17_-0.87 X, 7/7			OG0012550
					-1.26_-0.87 X, 26/26	-1.16_-0.97 X, 5/5	-2.0_-1.99 X, 17/17	-2.0_-2.0 X, 2/2	-2.0_-1.98 X, 10/10		-2.0_-1.96 X, 7/7			OG0012558
					-4.0_-3.99 X, 26/26	-4.0_-3.99 X, 5/5	-4.0_-3.97 X, 17/17	-4.0_-4.0 X, 2/2	-4.0_-3.99 X, 10/10	0.69_0.95 X, 3/10	1.29_4.23 X, 7/7	1.81_2.03 X, 2/2		OG0012894	ProSiteProfiles;PS50158;Zinc finger CCHC-type profile.|SUPERFAMILY;SSF57756;|SMART;SM00343;|Gene3D;G3DSA:4.10.60.10;|MobiDBLite;mobidb-lite;consensus disorder prediction
							-1.17_-0.67 X, 17/17	-0.98_-0.81 X, 2/2	-1.02_-0.69 X, 9/10					OG0013239
					-1.98_-1.89 X, 26/26	-1.41_-1.36 X, 5/5	-1.48_-1.28 X, 17/17	-1.51_-1.45 X, 2/2	-1.6_-1.43 X, 10/10		-1.39_-1.28 X, 7/7	-1.52_-1.36 X, 2/2		OG0014507	CDD;cd00200;WD40|PIRSF;PIRSF002394;|Gene3D;G3DSA:2.130.10.10;|SMART;SM00320;|PRINTS;PR00320;G protein beta WD-40 repeat signature|ProSiteProfiles;PS50294;Trp-Asp (WD) repeats circular profile.|SUPERFAMILY;SSF50978;|ProSiteProfiles;PS50082;Trp-Asp (WD) repeats profile.|Pfam;PF00400;WD domain, G-beta repeat|ProSitePatterns;PS00678;Trp-Asp (WD) repeats signature.

## Sheet: 2. intraclade_variable_genes
The protein-coding genes where the normalized-depth were intracladally varied (threshold: ±0.6)
locus	name	Chr	start	end	A	B	C	D	E	F	G	H	annotation (RIB40)	OG	interpro
AO090009000003		Chr1_A_oryzae_RIB40	18301	15692			1.68_2.36 X, 16/17						Ortholog of Aspergillus flavus NRRL 3357 : AFL2T_12519, Neosartorya fischeri NRRL 181 : NFIA_042130, NFIA_043270, NFIA_110780 and Aspergillus terreus NIH2624 : ATET_00983	OG0000554	SMART;SM00355;|MobiDBLite;mobidb-lite;consensus disorder prediction|Pfam;PF12013;Orsellinic acid/F9775 biosynthesis cluster protein D
AO090701001020		Chr1_A_oryzae_RIB40	1506129	1505707				4.29_4.3 X, 2/2		1.63_1.63 X, 1/10			Protein of unknown function	OG0012737	Coils;Coil;|MobiDBLite;mobidb-lite;consensus disorder prediction
AO090009000713		Chr1_A_oryzae_RIB40	1902691	1901933								1.66_1.66 X, 1/2	Ortholog(s) have GDP binding, GTP binding, GTPase activity	OG0001027	TIGRFAM;TIGR00231;small_GTP: small GTP-binding protein domain|PRINTS;PR00449;Transforming protein P21 ras signature|SMART;SM00174;|CDD;cd04137;RheB|Pfam;PF00071;Ras family|Gene3D;G3DSA:3.40.50.300;|SMART;SM00173;|SUPERFAMILY;SSF52540;|SMART;SM00175;|ProSiteProfiles;PS51421;small GTPase Ras family profile.
AO090009000714		Chr1_A_oryzae_RIB40	1906521	1907646								1.72_1.72 X, 1/2	Ortholog(s) have uracil phosphoribosyltransferase activity and role in cellular response to drug, drug metabolic process, pyrimidine-containing compound salvage	OG0007466	Gene3D;G3DSA:3.40.50.2020;|Pfam;PF14681;Uracil phosphoribosyltransferase|SUPERFAMILY;SSF53271;|CDD;cd06223;PRTases_typeI
AO090005001056		Chr1_A_oryzae_RIB40	3623847	3623155	1.63_1.63 X, 1/26								Has domain(s) with predicted role in DNA repair, kinetochore assembly	OG0009977	Gene3D;G3DSA:1.10.20.10;|Pfam;PF09415;CENP-S associating Centromere protein X|MobiDBLite;mobidb-lite;consensus disorder prediction
AO090005000747		Chr1_A_oryzae_RIB40	4434296	4435684	1.63_1.63 X, 1/26								Ortholog of A. nidulans FGSC A4 : AN0251, A. fumigatus Af293 : Afu1g03520, A. niger CBS 513.88 : An01g04620, Neosartorya fischeri NRRL 181 : NFIA_021140 and Aspergillus wentii : Aspwe1_0181100	OG0005218	MobiDBLite;mobidb-lite;consensus disorder prediction
AO090308000017		Chr1_A_oryzae_RIB40	6497036	6496094								1.61_1.61 X, 1/2	Has domain(s) with predicted phosphatase activity and role in metabolic process	OG0012532	TIGRFAM;TIGR01489;DKMTPPase-SF: 2,3-diketo-5-methylthio-1-phosphopentane phosphatase|SUPERFAMILY;SSF56784;|TIGRFAM;TIGR01488;HAD-SF-IB: HAD phosphoserine phosphatase-like hydrolase, family IB|Pfam;PF12710;haloacid dehalogenase-like hydrolase|Gene3D;G3DSA:3.40.50.1000;|Gene3D;G3DSA:3.90.1470.20;
AO090001000088		Chr2_A_oryzae_RIB40	198993	198579	1.69_1.69 X, 1/26								Protein of unknown function	OG0015199	MobiDBLite;mobidb-lite;consensus disorder prediction
AO090001000751		Chr2_A_oryzae_RIB40	1999675	1997566								1.61_1.61 X, 1/2	Ortholog(s) have single-stranded DNA binding activity	OG0008784	SUPERFAMILY;SSF50249;|Pfam;PF08646;Replication factor-A C terminal domain|Pfam;PF01336;OB-fold nucleic acid binding domain|Gene3D;G3DSA:2.40.50.140;|CDD;cd04474;RPA1_DBD_A|TIGRFAM;TIGR00617;rpa1: replication factor-a protein 1 (rpa1)|MobiDBLite;mobidb-lite;consensus disorder prediction|CDD;cd04477;RPA1N|CDD;cd04476;RPA1_DBD_C|Pfam;PF04057;Replication factor-A protein 1, N-terminal domain|CDD;cd04…
AO090001000752		Chr2_A_oryzae_RIB40	2000486	2003110								1.7_1.7 X, 1/2	Has domain(s) with predicted thiol-dependent ubiquitinyl hydrolase activity, zinc ion binding activity and role in protein deubiquitination, ubiquitin-dependent protein catabolic process	OG0007705	SMART;SM00290;|CDD;cd14385;UBA1_spUBP14_like|ProSiteProfiles;PS50235;Ubiquitin specific protease (USP) domain profile.|ProSitePatterns;PS00972;Ubiquitin specific protease (USP) domain signature 1.|Pfam;PF00627;UBA/TS-N domain|SMART;SM00165;|ProSitePatterns;PS00973;Ubiquitin specific protease (USP) domain signature 2.|ProSiteProfiles;PS50271;Zinc finger UBP-type profile.|Pfam;PF00443;Ubiquitin car…
AO090003000105		Chr2_A_oryzae_RIB40	2373055	2371224		1.73_1.73 X, 1/5							Ortholog(s) have protein tyrosine phosphatase activity	OG0000359	Pfam;PF00581;Rhodanese-like domain|PRINTS;PR00716;M-phase inducer phosphatase signature|Gene3D;G3DSA:3.40.250.10;|MobiDBLite;mobidb-lite;consensus disorder prediction|SUPERFAMILY;SSF52821;|SMART;SM00450;|CDD;cd01530;Cdc25|ProSiteProfiles;PS50206;Rhodanese domain profile.
AO090003001003		Chr2_A_oryzae_RIB40	4815964	4816709	1.65_1.65 X, 1/26								Ortholog(s) have glucokinase activity, gluconokinase activity and role in D-gluconate catabolic process, glycolytic process via Entner-Doudoroff Pathway	OG0002079	CDD;cd02021;GntK|Gene3D;G3DSA:3.40.50.300;|MobiDBLite;mobidb-lite;consensus disorder prediction|Coils;Coil;|SUPERFAMILY;SSF52540;|Pfam;PF01202;Shikimate kinase|TIGRFAM;TIGR01313;therm_gnt_kin: carbohydrate kinase, thermoresistant glucokinase family
AO090701001109		Chr2_A_oryzae_RIB40	5405568	5406655			1.61_2.32 X, 16/17					2.09_2.29 X, 2/2	Has domain(s) with predicted DNA binding, DNA binding transcription factor activity, sequence-specific DNA binding activity and role in regulation of transcription, DNA-templated	OG0010591	Gene3D;G3DSA:1.10.10.60;|SMART;SM00389;|MobiDBLite;mobidb-lite;consensus disorder prediction|SUPERFAMILY;SSF46689;|ProSiteProfiles;PS50071;'Homeobox' domain profile.|CDD;cd00086;homeodomain|Pfam;PF05920;Homeobox KN domain
AO090003001214		Chr2_A_oryzae_RIB40	5412605	5411904			1.63_2.05 X, 16/17					1.79_2.06 X, 2/2	Protein of unknown function	OG0007018	MobiDBLite;mobidb-lite;consensus disorder prediction
AO090003001327		Chr2_A_oryzae_RIB40	5694597	5694212	1.79_1.79 X, 1/26								Protein of unknown function	OG0015309	MobiDBLite;mobidb-lite;consensus disorder prediction
AO090023000233		Chr3_A_oryzae_RIB40	586302	585544	1.6_1.6 X, 1/26								Ortholog of Aspergillus flavus NRRL 3357 : AFL2T_04113	OG0009622	SUPERFAMILY;SSF103473;|MobiDBLite;mobidb-lite;consensus disorder prediction
AO090023000907		Chr3_A_oryzae_RIB40	2376267	2377539			1.98_2.17 X, 5/17						Ortholog(s) have DNA-1,N6-ethenoadenine N-glycosylase activity, DNA-3-methyladenine glycosylase activity, DNA-7-methylguanine glycosylase activity, alkylated DNA binding activity	OG0007932	SUPERFAMILY;SSF48150;|SMART;SM00478;|MobiDBLite;mobidb-lite;consensus disorder prediction|Pfam;PF00730;HhH-GPD superfamily base excision DNA repair protein|Gene3D;G3DSA:1.10.1670.40;|Gene3D;G3DSA:1.10.340.30;|CDD;cd00056;ENDO3c
AO090023000908		Chr3_A_oryzae_RIB40	2379594	2380897			1.63_1.87 X, 5/17						Ortholog(s) have NAD transmembrane transporter activity, pyruvate secondary active transmembrane transporter activity, role in NAD transmembrane transport, mitochondrial pyruvate transmembrane transport and mitochondrion localization	OG0002510	Gene3D;G3DSA:1.50.40.10;|ProSiteProfiles;PS50920;Solute carrier (Solcar) repeat profile.|SUPERFAMILY;SSF103506;|PRINTS;PR00926;Mitochondrial carrier protein signature|MobiDBLite;mobidb-lite;consensus disorder prediction|Pfam;PF00153;Mitochondrial carrier protein
AO090023000909		Chr3_A_oryzae_RIB40	2382528	2385104			2.08_2.26 X, 5/17						Ortholog(s) have 2 iron, 2 sulfur cluster binding, ferrous iron binding, iron-sulfur transferase activity and role in [2Fe-2S] cluster assembly, cellular iron ion homeostasis, tRNA wobble uridine modification	OG0002511	SUPERFAMILY;SSF82649;|Pfam;PF01592;NifU-like N terminal domain|Gene3D;G3DSA:3.90.1010.10;|CDD;cd06664;IscU_like
AO090023000910		Chr3_A_oryzae_RIB40	2387890	2385849			1.81_2.09 X, 5/17						Ortholog(s) have role in lipid homeostasis, mitochondrion organization and integral component of mitochondrial membrane, mitochondrial inner membrane localization	OG0002512	CDD;cd13969;ADCK1-like|SUPERFAMILY;SSF56112;|Pfam;PF03109;ABC1 family
AO090023000911		Chr3_A_oryzae_RIB40	2393060	2388528			2.04_2.13 X, 5/17						Ortholog(s) have protein serine/threonine kinase activity	OG0000500	SUPERFAMILY;SSF56112;|CDD;cd06627;STKc_Cdc7_like|MobiDBLite;mobidb-lite;consensus disorder prediction|ProSitePatterns;PS00108;Serine/Threonine protein kinases active-site signature.|SMART;SM00220;|ProSiteProfiles;PS50011;Protein kinase domain profile.|ProSitePatterns;PS00107;Protein kinases ATP-binding region signature.|SUPERFAMILY;SSF48371;|Gene3D;G3DSA:1.25.10.10;|Gene3D;G3DSA:1.10.510.10;|Pfam…
AO090023000912		Chr3_A_oryzae_RIB40	2395167	2393899			1.8_2.13 X, 5/17						Ortholog(s) have dihydrofolate synthase activity, role in folic acid-containing compound biosynthetic process and cytoplasm localization	OG0002513	Pfam;PF08245;Mur ligase middle domain|ProSitePatterns;PS01011;Folylpolyglutamate synthase signature 1.|Gene3D;G3DSA:3.90.190.20;|PIRSF;PIRSF001563;|SUPERFAMILY;SSF53244;|ProSitePatterns;PS01012;Folylpolyglutamate synthase signature 2.|TIGRFAM;TIGR01499;folC: bifunctional protein FolC|Gene3D;G3DSA:3.40.1190.10;|SUPERFAMILY;SSF53623;
AO090023000913		Chr3_A_oryzae_RIB40	2395711	2397123			1.84_2.14 X, 5/17						Ortholog of A. nidulans FGSC A4 : AN4383, A. fumigatus Af293 : Afu4g06730, A. niger CBS 513.88 : An04g01110, Aspergillus wentii : Aspwe1_0034688 and Aspergillus sydowii : Aspsy1_0051227	OG0002514	MobiDBLite;mobidb-lite;consensus disorder prediction
AO090023000914		Chr3_A_oryzae_RIB40	2398128	2398945			2.02_2.15 X, 5/17						Ortholog of A. nidulans FGSC A4 : AN4382, A. fumigatus Af293 : Afu4g06710, A. niger CBS 513.88 : An04g01100, Aspergillus wentii : Aspwe1_0034689 and Aspergillus sydowii : Aspsy1_0051225	OG0002515	Gene3D;G3DSA:3.40.50.300;|SUPERFAMILY;SSF52540;
AO090023000915		Chr3_A_oryzae_RIB40	2399890	2400540			1.79_2.21 X, 5/17						Ortholog of A. nidulans FGSC A4 : AN1338, AN9450, AN4381, A. fumigatus Af293 : Afu1g03040, Afu1g09510, Afu4g06700 and A. niger CBS 513.88 : An01g05230, An04g01090	OG0002516	MobiDBLite;mobidb-lite;consensus disorder prediction
AO090023000916		Chr3_A_oryzae_RIB40	2401265	2404081			1.9_2.08 X, 5/17						Ortholog(s) have CDP reductase activity, nucleoside diphosphate kinase activity, nucleotide binding activity	OG0002517	PRINTS;PR01183;Ribonucleotide reductase large chain signature|CDD;cd01679;RNR_I|TIGRFAM;TIGR02506;NrdE_NrdA: ribonucleoside-diphosphate reductase, alpha subunit|Pfam;PF00317;Ribonucleotide reductase, all-alpha domain|SUPERFAMILY;SSF48168;|Pfam;PF03477;ATP cone domain|MobiDBLite;mobidb-lite;consensus disorder prediction|Gene3D;G3DSA:3.20.70.20;|ProSitePatterns;PS00089;Ribonucleotide reductase larg…
AO090023000918		Chr3_A_oryzae_RIB40	2407635	2408468			1.67_2.02 X, 5/17						Ortholog of A. nidulans FGSC A4 : AN4379, A. fumigatus Af293 : Afu4g06670/aspf7, Neosartorya fischeri NRRL 181 : NFIA_109540 and Aspergillus wentii : Aspwe1_0023301	OG0005987	SUPERFAMILY;SSF50685;|Gene3D;G3DSA:2.40.40.10;|MobiDBLite;mobidb-lite;consensus disorder prediction
AO090023000919		Chr3_A_oryzae_RIB40	2411066	2409083			1.74_1.95 X, 5/17						Has domain(s) with predicted hydrolase activity, sphingomyelin phosphodiesterase activity and role in sphingomyelin catabolic process	OG0005988	SUPERFAMILY;SSF56300;|Gene3D;G3DSA:3.60.21.10;|Pfam;PF00149;Calcineurin-like phosphoesterase|CDD;cd00842;MPP_ASMase|PIRSF;PIRSF000948;
AO090023000920		Chr3_A_oryzae_RIB40	2412715	2415676			1.89_2.04 X, 5/17						Has domain(s) with predicted role in transmembrane transport and integral component of membrane localization	OG0005989	CDD;cd06174;MFS|Pfam;PF07690;Major Facilitator Superfamily|MobiDBLite;mobidb-lite;consensus disorder prediction|SUPERFAMILY;SSF103473;|Gene3D;G3DSA:1.20.1250.20;
AO090023000921		Chr3_A_oryzae_RIB40	2420083	2418865			1.87_2.23 X, 5/17						Has domain(s) with predicted FAD binding, oxidoreductase activity and role in metabolic process	OG0005990	Gene3D;G3DSA:3.30.9.30;|SUPERFAMILY;SSF54373;|Coils;Coil;|Pfam;PF01494;FAD binding domain|Gene3D;G3DSA:3.50.50.60;|PRINTS;PR00420;Aromatic-ring hydroxylase (flavoprotein monooxygenase) signature|SUPERFAMILY;SSF51905;
AO090023000922		Chr3_A_oryzae_RIB40	2421515	2422738			1.86_2.14 X, 5/17						Ortholog of A. nidulans FGSC A4 : AN3528, AN7149, A. fumigatus Af293 : Afu4g03620, Afu6g02580, A. niger CBS 513.88 : An14g01630, An04g09610 and A. oryzae RIB40 : AO090113000188, AO090011000275	OG0002518	Pfam;PF12051;Protein of unknown function (DUF3533)
AO090023000923		Chr3_A_oryzae_RIB40	2424848	2423403			1.7_1.96 X, 4/17						Glutamate dehydrogenase; glutamate/leucine/phenylalanine/valine dehydrogenase	OG0002519	Pfam;PF02812;Glu/Leu/Phe/Val dehydrogenase, dimerisation domain|PIRSF;PIRSF000185;|Gene3D;G3DSA:3.40.50.720;|SMART;SM00839;|SUPERFAMILY;SSF51735;|SUPERFAMILY;SSF53223;|PRINTS;PR00082;Glutamate/leucine/phenylalanine/valine dehydrogenase signature|Gene3D;G3DSA:1.10.285.10;|Gene3D;G3DSA:3.40.50.10860;|Pfam;PF00208;Glutamate/Leucine/Phenylalanine/Valine dehydrogenase|ProSitePatterns;PS00074;Glu / Leu…
AO090023000924		Chr3_A_oryzae_RIB40	2428068	2427067			1.89_2.08 X, 5/17						Has domain(s) with predicted oxidoreductase activity and role in metabolic process	OG0002520	PRINTS;PR00081;Glucose/ribitol dehydrogenase family signature|Pfam;PF00106;short chain dehydrogenase|Gene3D;G3DSA:3.40.50.720;|SUPERFAMILY;SSF51735;|MobiDBLite;mobidb-lite;consensus disorder prediction
AO090023000925		Chr3_A_oryzae_RIB40	2428853	2429773			1.86_2.03 X, 5/17						Ortholog of A. nidulans FGSC A4 : AN7083, A. fumigatus Af293 : Afu2g16580, Afu8g00380/fma-AT, A. niger CBS 513.88 : An03g03810, An15g03730 and A. oryzae RIB40 : AO090003000093, AO090020000720, AO090012000367	OG0002521	Gene3D;G3DSA:1.10.10.800;|Pfam;PF01738;Dienelactone hydrolase family|Gene3D;G3DSA:3.40.50.1820;|SUPERFAMILY;SSF53474;
AO090023001005		Chr3_A_oryzae_RIB40	2648765	2649250								1.62_1.62 X, 1/2	Protein of unknown function	OG0006004	MobiDBLite;mobidb-lite;consensus disorder prediction
AO090023001009		Chr3_A_oryzae_RIB40	2654654	2654075								1.61_1.61 X, 1/2	Ortholog(s) have glyoxysome localization	OG0007940	Pfam;PF08570;Protein of unknown function (DUF1761)
AO090672000001		Chr3_A_oryzae_RIB40	2667090	2667659								1.77_1.77 X, 1/2	Ortholog of Aspergillus versicolor : Aspve1_0195669, Aspergillus niger ATCC 1015 : 143899-mRNA, Aspergillus zonatus : Aspzo1_0022259 and Aspergillus sydowii : Aspsy1_0534473	OG0014673	MobiDBLite;mobidb-lite;consensus disorder prediction
AO090672000003		Chr3_A_oryzae_RIB40	2672527	2673782								1.66_1.66 X, 1/2	Has domain(s) with predicted transferase activity and role in metabolic process	OG0007942	SUPERFAMILY;SSF55048;|Pfam;PF00698;Acyl transferase domain|Gene3D;G3DSA:3.40.366.10;|Gene3D;G3DSA:3.30.70.250;|SMART;SM00827;Acyl transferase domain in polyketide synthase (PKS) enzymes.|SUPERFAMILY;SSF52151;
AO090672000004		Chr3_A_oryzae_RIB40	2674846	2674179								1.73_1.73 X, 1/2	Has domain(s) with predicted role in ER to Golgi vesicle-mediated transport and intracellular localization	OG0008902	SUPERFAMILY;SSF64356;|Pfam;PF04628;Sedlin, N-terminal conserved region|Gene3D;G3DSA:3.30.450.70;
AO090672000009		Chr3_A_oryzae_RIB40	2682541	2681767								1.69_1.69 X, 1/2	Ortholog of S. cerevisiae : EFM6, A. nidulans FGSC A4 : AN10539, A. fumigatus Af293 : Afu4g05890, A. niger CBS 513.88 : An04g00080 and Aspergillus wentii : Aspwe1_0167304	OG0008904	Pfam;PF10294;Lysine methyltransferase|SUPERFAMILY;SSF53335;|Hamap;MF_03198;Protein-lysine N-methyltransferase <gene_name> [EFM6].|Gene3D;G3DSA:3.40.50.150;
AO090026000161		Chr3_A_oryzae_RIB40	4661547	4663242		1.62_2.05 X, 3/5			1.61_2.06 X, 4/10				Ortholog of A. nidulans FGSC A4 : AN6372, A. fumigatus Af293 : Afu2g13990, A. niger CBS 513.88 : An02g04970, Neosartorya fischeri NRRL 181 : NFIA_089190 and Aspergillus wentii : Aspwe1_0176628	OG0002768	Coils;Coil;|MobiDBLite;mobidb-lite;consensus disorder prediction
AO090012000139		Chr4_A_oryzae_RIB40	339549	339177	1.66_1.66 X, 1/26								Ortholog of A. nidulans FGSC A4 : AN4256, A. fumigatus Af293 : Afu7g04030, Neosartorya fischeri NRRL 181 : NFIA_099750 and Aspergillus versicolor : Aspve1_0055292	OG0006173	MobiDBLite;mobidb-lite;consensus disorder prediction|Gene3D;G3DSA:2.30.30.1060;
AO090012000686		Chr4_A_oryzae_RIB40	1741526	1740124					1.64_1.64 X, 1/10			1.65_1.65 X, 1/2	Has domain(s) with predicted role in isoprenoid biosynthetic process	OG0003035	SUPERFAMILY;SSF48576;|Gene3D;G3DSA:1.10.600.10;|MobiDBLite;mobidb-lite;consensus disorder prediction|SFLD;SFLDS00005;Isoprenoid Synthase Type I|ProSitePatterns;PS00444;Polyprenyl synthases signature 2.|ProSitePatterns;PS00723;Polyprenyl synthases signature 1.|Pfam;PF00348;Polyprenyl synthetase
AO090012000748		Chr4_A_oryzae_RIB40	1901940	1902388			1.61_1.61 X, 1/17			1.63_1.63 X, 1/10			Protein of unknown function	OG0012499
AO090102000652		Chr4_A_oryzae_RIB40	2762772	2761661								1.64_1.64 X, 1/2	Ortholog(s) have RNA stem-loop binding, double-stranded RNA binding, ribonuclease III activity	OG0009404	Pfam;PF00636;Ribonuclease III domain|CDD;cd00593;RIBOc|SUPERFAMILY;SSF69065;|ProSiteProfiles;PS50142;Ribonuclease III family domain profile.|SMART;SM00535;|Gene3D;G3DSA:1.10.1520.10;|Gene3D;G3DSA:3.30.160.20;|SUPERFAMILY;SSF54768;
AO090102000644		Chr4_A_oryzae_RIB40	2788788	2787073								1.66_1.66 X, 1/2	Ortholog(s) have phosphoenolpyruvate transmembrane transporter activity, role in phosphoenolpyruvate transmembrane import into Golgi lumen and Golgi apparatus localization	OG0009406	SUPERFAMILY;SSF103481;|MobiDBLite;mobidb-lite;consensus disorder prediction|Pfam;PF03151;Triose-phosphate Transporter family
AO090102000447		Chr4_A_oryzae_RIB40	3313642	3312930		2.04_2.04 X, 1/5			1.93_1.93 X, 1/10			2.13_2.19 X, 2/2	Protein of unknown function	OG0015419
AO090102000446		Chr4_A_oryzae_RIB40	3318727	3316500		1.97_3.33 X, 5/5			1.78_1.78 X, 1/10		1.81_3.19 X, 7/7	2.15_2.21 X, 2/2	Has domain(s) with predicted GTP binding, GTPase activity	OG0012158	Pfam;PF00350;Dynamin family|PRINTS;PR00195;Dynamin signature|CDD;cd08771;DLP_1|Gene3D;G3DSA:3.40.50.300;|SMART;SM00053;|ProSiteProfiles;PS51718;Dynamin-type guanine nucleotide-binding (G) domain profile.|SUPERFAMILY;SSF52540;|ProSiteProfiles;PS51388;GED domain profile.|Pfam;PF01031;Dynamin central region
AO090102000440		Chr4_A_oryzae_RIB40	3343807	3343326		1.88_1.88 X, 1/5			1.92_1.92 X, 1/10			1.75_2.05 X, 2/2	Protein of unknown function	OG0015558	Gene3D;G3DSA:2.30.60.10;|Pfam;PF08881;CVNH domain|SUPERFAMILY;SSF51322;
AO090102000419		Chr4_A_oryzae_RIB40	3386933	3386437							1.64_1.72 X, 2/7		Protein of unknown function	OG0000210
AO090166000015		Chr4_A_oryzae_RIB40	4599761	4596676					1.61_1.61 X, 1/10				Ortholog of A. niger CBS 513.88 : An08g12240, Aspergillus brasiliensis : Aspbr1_0049521, Aspbr1_0049763, Aspergillus kawachii : Aspka1_0182868 and Aspergillus terreus NIH2624 : ATET_09922	OG0012313	MobiDBLite;mobidb-lite;consensus disorder prediction
AO090166000025		Chr4_A_oryzae_RIB40	4625519	4626189					1.65_1.65 X, 1/10			1.68_1.68 X, 1/2	Protein of unknown function	OG0012358	MobiDBLite;mobidb-lite;consensus disorder prediction
AO090701000861		Chr5_A_oryzae_RIB40	103095	103746							1.65_1.65 X, 1/7		Protein of unknown function	OG0010408
AO090701000779		Chr5_A_oryzae_RIB40	315989	316379				1.72_1.72 X, 1/2					Protein of unknown function	OG0015437	MobiDBLite;mobidb-lite;consensus disorder prediction
AO090701000721		Chr5_A_oryzae_RIB40	447903	444636			1.9_2.14 X, 3/17						Ortholog(s) have nuclear periphery localization	OG0006471	Pfam;PF03810;Importin-beta N-terminal domain|Coils;Coil;|SUPERFAMILY;SSF48371;|Gene3D;G3DSA:1.25.10.10;
AO090701000720		Chr5_A_oryzae_RIB40	448736	451246			1.97_2.19 X, 3/17						Xaa-Pro aminopeptidase	OG0006472	Pfam;PF16189;Creatinase/Prolidase N-terminal domain|CDD;cd01085;APP|ProSitePatterns;PS00491;Aminopeptidase P and proline dipeptidase signature.|SUPERFAMILY;SSF53092;|Gene3D;G3DSA:3.90.230.10;|Pfam;PF01321;Creatinase/Prolidase N-terminal domain|Pfam;PF00557;Metallopeptidase family M24|SUPERFAMILY;SSF55920;|Gene3D;G3DSA:3.40.350.10;|Pfam;PF16188;C-terminal region of peptidase_M24
AO090701000719		Chr5_A_oryzae_RIB40	451800	455775			1.99_2.25 X, 3/17						Ortholog(s) have role in Golgi inheritance, Golgi to plasma membrane transport, ascospore-type prospore membrane assembly, cell separation after cytokinesis, endocytosis, endoplasmic reticulum inheritance, exocytosis	OG0006473	Pfam;PF04048;Sec8 exocyst complex component specific domain|MobiDBLite;mobidb-lite;consensus disorder prediction
AO090701000717		Chr5_A_oryzae_RIB40	464629	465969			1.86_2.1 X, 3/17						Ortholog(s) have spore wall localization	OG0006474	Gene3D;G3DSA:2.40.40.10;|ProSiteProfiles;PS50842;Expansin, family-45 endoglucanase-like domain profile.|MobiDBLite;mobidb-lite;consensus disorder prediction|Pfam;PF03330;Lytic transglycolase|Gene3D;G3DSA:2.60.40.760;|SUPERFAMILY;SSF49590;|SUPERFAMILY;SSF50685;
AO090701000716		Chr5_A_oryzae_RIB40	467755	466605			1.96_2.4 X, 3/17						Ortholog(s) have DNA binding transcription factor activity, transcription regulatory region DNA binding activity and nucleus localization	OG0006475	Pfam;PF00010;Helix-loop-helix DNA-binding domain|SMART;SM00353;|MobiDBLite;mobidb-lite;consensus disorder prediction|Gene3D;G3DSA:4.10.280.10;|SUPERFAMILY;SSF47459;|ProSiteProfiles;PS50888;Myc-type, basic helix-loop-helix (bHLH) domain profile.|CDD;cd00083;HLH
AO090701000715		Chr5_A_oryzae_RIB40	471707	470527			1.97_2.11 X, 3/17						Ortholog(s) have protein-N-terminal asparagine amidohydrolase activity, protein-N-terminal glutamine amidohydrolase activity and role in cellular protein modification process, protein catabolic process	OG0006476	MobiDBLite;mobidb-lite;consensus disorder prediction|ProSiteProfiles;PS50263;Carbon-nitrogen hydrolase domain profile.|Pfam;PF00795;Carbon-nitrogen hydrolase|SUPERFAMILY;SSF56317;|CDD;cd07566;ScNTA1_like|Gene3D;G3DSA:3.60.110.10;
AO090701000915		Chr5_A_oryzae_RIB40	476595	472579			2.05_2.26 X, 3/17						Ortholog of A. nidulans FGSC A4 : AN7726/sac3, A. fumigatus Af293 : Afu5g08000, A. niger CBS 513.88 : An03g03940, Aspergillus wentii : Aspwe1_0147285 and Aspergillus sydowii : Aspsy1_0046279	OG0003379	Coils;Coil;|Pfam;PF03399;SAC3/GANP family|MobiDBLite;mobidb-lite;consensus disorder prediction|Gene3D;G3DSA:1.25.40.990;
AO090701000712		Chr5_A_oryzae_RIB40	479836	478010			2.05_2.2 X, 3/17						Ortholog of A. nidulans FGSC A4 : AN7727, A. fumigatus Af293 : Afu5g07980, Afu5g14920, A. niger CBS 513.88 : An03g03960, Aspergillus wentii : Aspwe1_0271934 and Aspergillus sydowii : Aspsy1_0032303	OG0006477	MobiDBLite;mobidb-lite;consensus disorder prediction|Pfam;PF11001;Protein of unknown function (DUF2841)
AO090701000710		Chr5_A_oryzae_RIB40	497994	492878			2.03_2.28 X, 3/17						Ortholog(s) have bilirubin transmembrane transporter activity, glutathione S-conjugate-exporting ATPase activity, phytochelatin transmembrane transporter ATPase activity	OG0003380	Gene3D;G3DSA:1.20.1560.10;|ProSitePatterns;PS00211;ABC transporters family signature.|ProSiteProfiles;PS50929;ABC transporter integral membrane type-1 fused domain profile.|ProSiteProfiles;PS50893;ATP-binding cassette, ABC transporter-type domain profile.|SMART;SM00382;|Gene3D;G3DSA:3.40.50.300;|MobiDBLite;mobidb-lite;consensus disorder prediction|Pfam;PF00664;ABC transporter transmembrane region…
AO090701000709		Chr5_A_oryzae_RIB40	499553	501552			1.88_2.12 X, 3/17						Ortholog(s) have thiol-dependent ubiquitin-specific protease activity	OG0008198	CDD;cd00204;ANK|MobiDBLite;mobidb-lite;consensus disorder prediction|Coils;Coil;|Gene3D;G3DSA:1.25.40.20;|ProSiteProfiles;PS50297;Ankyrin repeat region circular profile.|SUPERFAMILY;SSF48403;
AO090701001009		Chr5_A_oryzae_RIB40	502865	501899			1.97_2.35 X, 3/17						Protein of unknown function	OG0000731
AO090701000706		Chr5_A_oryzae_RIB40	503964	506614			2.09_2.21 X, 3/17						Has domain(s) with predicted ATP binding, protein kinase activity, protein tyrosine kinase activity and role in protein phosphorylation	OG0006478	PIRSF;PIRSF000654;|ProSitePatterns;PS00108;Serine/Threonine protein kinases active-site signature.|SMART;SM00220;|ProSiteProfiles;PS50011;Protein kinase domain profile.|SUPERFAMILY;SSF56112;|Gene3D;G3DSA:1.10.510.10;|Pfam;PF00069;Protein kinase domain
AO090701000705		Chr5_A_oryzae_RIB40	510021	510812			2.04_2.2 X, 3/17						Ortholog of A. nidulans FGSC A4 : AN7739, A. fumigatus Af293 : Afu5g07940, Aspergillus wentii : Aspwe1_0125509, Aspergillus sydowii : Aspsy1_0152540 and Aspergillus terreus NIH2624 : ATET_08332	OG0006479	MobiDBLite;mobidb-lite;consensus disorder prediction
AO090701000704		Chr5_A_oryzae_RIB40	513330	511791			1.93_2.15 X, 3/17						Ortholog(s) have cell cortex of cell tip, cell division site localization	OG0003381	Gene3D;G3DSA:2.60.40.1170;|ProSiteProfiles;PS51072;Mu homology domain (MHD) profile.|PIRSF;PIRSF005992;|Pfam;PF01217;Clathrin adaptor complex small chain|SUPERFAMILY;SSF64356;|Gene3D;G3DSA:3.30.450.60;|Pfam;PF00928;Adaptor complexes medium subunit family|PRINTS;PR00314;Clathrin coat assembly protein signature|CDD;cd09251;AP-2_Mu2_Cterm|SUPERFAMILY;SSF49447;
AO090701000703		Chr5_A_oryzae_RIB40	514755	514006			1.86_2.03 X, 3/17						Ortholog of A. nidulans FGSC A4 : AN11019, Neosartorya fischeri NRRL 181 : NFIA_079370, Aspergillus wentii : Aspwe1_0102828 and Aspergillus niger ATCC 1015 : 213457-mRNA	OG0014257	Pfam;PF10256;Golgin subfamily A member 7/ERF4 family|MobiDBLite;mobidb-lite;consensus disorder prediction
AO090701000702		Chr5_A_oryzae_RIB40	520237	516721			1.8_2.1 X, 3/17						Ortholog of A. nidulans FGSC A4 : AN11018, A. fumigatus Af293 : Afu5g07902, A. niger CBS 513.88 : An03g03930, Aspergillus wentii : Aspwe1_0167560 and Aspergillus sydowii : Aspsy1_0058760	OG0003382	Coils;Coil;|MobiDBLite;mobidb-lite;consensus disorder prediction|Pfam;PF13886;Domain of unknown function (DUF4203)
AO090701000700		Chr5_A_oryzae_RIB40	522411	523047			1.9_2.38 X, 3/17						Ortholog(s) have single-stranded DNA binding activity, role in mitochondrial genome maintenance, positive regulation of mitochondrial DNA replication and mitochondrial nucleoid localization	OG0003383	SUPERFAMILY;SSF50249;|ProSiteProfiles;PS50935;Single-strand binding (SSB) domain profile.|Pfam;PF00436;Single-strand binding protein family|Gene3D;G3DSA:2.40.50.140;|PIRSF;PIRSF002070;|CDD;cd04496;SSB_OBF|TIGRFAM;TIGR00621;ssb: single-stranded DNA-binding protein
AO090701000699	gprB	Chr5_A_oryzae_RIB40	525229	523724			2.07_2.25 X, 3/17						Mating-type a-factor pheromone receptor	OG0003384	Pfam;PF02076;Pheromone A receptor|PRINTS;PR00899;Fungal pheromone STE3 GPCR signature|CDD;cd14966;7tmD_STE3|MobiDBLite;mobidb-lite;consensus disorder prediction
AO090701000698		Chr5_A_oryzae_RIB40	528968	527442			1.91_2.09 X, 3/17						Has domain(s) with predicted UDP-N-acetylmuramate dehydrogenase activity, flavin adenine dinucleotide binding activity and role in oxidation-reduction process	OG0010995	Pfam;PF01565;FAD binding domain|SUPERFAMILY;SSF56176;|Gene3D;G3DSA:3.30.465.10;|ProSiteProfiles;PS51387;PCMH-type FAD-binding domain profile.
AO090701000697		Chr5_A_oryzae_RIB40	529977	531569			2.07_2.41 X, 3/17						Has domain(s) with predicted FAD binding, oxidoreductase activity and role in metabolic process	OG0011398	SUPERFAMILY;SSF51905;|Pfam;PF01494;FAD binding domain|ProSiteProfiles;PS51257;Prokaryotic membrane lipoprotein lipid attachment site profile.|Gene3D;G3DSA:3.50.50.60;|PRINTS;PR00420;Aromatic-ring hydroxylase (flavoprotein monooxygenase) signature
AO090701000920		Chr5_A_oryzae_RIB40	532154	533651			1.76_1.82 X, 3/17						Ortholog of A. nidulans FGSC A4 : AN7744, A. fumigatus Af293 : Afu5g07870, Aspergillus wentii : Aspwe1_0023621, Aspergillus sydowii : Aspsy1_0152961 and Aspergillus carbonarius ITEM 5010 : Acar5010_152224	OG0006480	Coils;Coil;|MobiDBLite;mobidb-lite;consensus disorder prediction
AO090701000694		Chr5_A_oryzae_RIB40	537317	534210			1.84_2.03 X, 3/17						Has domain(s) with predicted role in phosphatidylinositol dephosphorylation	OG0006481	Gene3D;G3DSA:3.60.10.10;|Gene3D;G3DSA:2.60.40.10;|CDD;cd04380;RhoGAP_OCRL1|MobiDBLite;mobidb-lite;consensus disorder prediction|Coils;Coil;|SUPERFAMILY;SSF56219;|SMART;SM00128;
AO090701000693		Chr5_A_oryzae_RIB40	538065	539006			1.71_2.32 X, 3/17						Has domain(s) with predicted enzyme activator activity and role in deadenylation-dependent decapping of nuclear-transcribed mRNA, positive regulation of catalytic activity	OG0003385	SUPERFAMILY;SSF50729;|CDD;cd13182;EVH1-like_Dcp1|Gene3D;G3DSA:2.30.29.30;|MobiDBLite;mobidb-lite;consensus disorder prediction|Pfam;PF06058;Dcp1-like decapping family
AO090701000692		Chr5_A_oryzae_RIB40	540509	539265			2.12_2.2 X, 3/17						Ortholog(s) have triglyceride lipase activity, role in triglyceride catabolic process and lipid droplet localization	OG0011329	Pfam;PF10230;Lipid-droplet associated hydrolase|Gene3D;G3DSA:3.40.50.1820;|SUPERFAMILY;SSF53474;
AO090701000590		Chr5_A_oryzae_RIB40	800206	801330	1.63_1.63 X, 1/26								Protein of unknown function	OG0015450
AO090701000523		Chr5_A_oryzae_RIB40	978638	979114	1.74_1.74 X, 1/26								Ortholog of Aspergillus flavus NRRL 3357 : AFL2T_06141	OG0012268	Coils;Coil;
AO090701000483		Chr5_A_oryzae_RIB40	1081972	1083378		1.61_1.9 X, 2/5			1.6_2.03 X, 6/10		1.64_2.28 X, 5/7	1.81_1.88 X, 2/2	Ortholog of A. fumigatus Af293 : Afu1g17290, A. niger CBS 513.88 : An15g02470, Neosartorya fischeri NRRL 181 : NFIA_008080 and Aspergillus wentii : Aspwe1_0588401	OG0010436
AO090701000113		Chr5_A_oryzae_RIB40	2057667	2056397					1.65_1.65 X, 1/10				Protein of unknown function	OG0015195
AO090701000001		Chr5_A_oryzae_RIB40	2354111	2355287								1.81_1.81 X, 1/2	Ortholog(s) have S-adenosylmethionine-dependent methyltransferase activity and role in translational readthrough	OG0012098	CDD;cd02440;AdoMet_MTases|SUPERFAMILY;SSF53335;|ProSitePatterns;PS00092;N-6 Adenine-specific DNA methylases signature.|Gene3D;G3DSA:1.10.8.10;|Gene3D;G3DSA:3.40.50.150;
AO090124000030		Chr5_A_oryzae_RIB40	2608919	2608245					1.64_1.64 X, 1/10				Has domain(s) with predicted GTP binding activity, role in intracellular protein transport, small GTPase mediated signal transduction and intracellular localization	OG0015579	Pfam;PF00025;ADP-ribosylation factor family|SUPERFAMILY;SSF52540;|Gene3D;G3DSA:3.40.50.300;|SMART;SM00177;
AO090020000320		Chr6_A_oryzae_RIB40	1028304	1026892	1.67_1.67 X, 1/26								Ortholog(s) have role in mRNA cis splicing, via spliceosome and spliceosomal complex localization	OG0003922	Pfam;PF11708;Pre-mRNA splicing Prp18-interacting factor|MobiDBLite;mobidb-lite;consensus disorder prediction
AO090311000001		Chr6_A_oryzae_RIB40	1877669	1879533								1.64_1.64 X, 1/2	Ortholog of A. nidulans FGSC A4 : AN9057, A. fumigatus Af293 : Afu7g02600, A. niger CBS 513.88 : An09g03040, Aspergillus wentii : Aspwe1_0052567 and Aspergillus sydowii : Aspsy1_0049967	OG0010585	Coils;Coil;|Pfam;PF14420;Clr5 domain|MobiDBLite;mobidb-lite;consensus disorder prediction
AO090038000459		Chr6_A_oryzae_RIB40	2446372	2445906				1.67_1.67 X, 1/2					Ortholog of A. nidulans FGSC A4 : AN1278	OG0004074	Gene3D;G3DSA:3.30.10.10;|Pfam;PF11720;Peptidase inhibitor I78 family
AO090038000202		Chr6_A_oryzae_RIB40	3148532	3147455					1.68_1.68 X, 1/10				Protein of unknown function	OG0015578	Gene3D;G3DSA:3.30.420.470;
AO090138000190		Chr6_A_oryzae_RIB40	3736206	3735721			1.82_3.09 X, 17/17	1.84_1.9 X, 2/2	1.67_2.0 X, 9/10			3.9_4.56 X, 2/2	Protein of unknown function	OG0015202	SUPERFAMILY;SSF51161;
AO090138000184		Chr6_A_oryzae_RIB40	3747720	3746775			1.95_2.4 X, 13/17						Protein of unknown function	OG0012609	MobiDBLite;mobidb-lite;consensus disorder prediction
AO090138000181		Chr6_A_oryzae_RIB40	3753127	3752603		1.84_2.47 X, 5/5	1.63_2.61 X, 13/17					1.79_1.79 X, 1/2	Ortholog of Aspergillus glaucus : Aspgl1_0173941, Aspergillus flavus NRRL 3357 : AFL2T_05016, Aspergillus wentii : Aspwe1_0046923 and Aspergillus fumigatus A1163 : AFUB_044410	OG0000073	Coils;Coil;
AO090138000135		Chr6_A_oryzae_RIB40	3873394	3874820		1.93_2.12 X, 5/5	1.62_1.62 X, 1/17						Ortholog of A. niger CBS 513.88 : An03g03310, An11g09180, A. oryzae RIB40 : AO090011000558, Aspergillus wentii : Aspwe1_0172166 and Aspergillus niger ATCC 1015 : 39372-mRNA, 55218-mRNA-54678-mRNA	OG0004407	Pfam;PF06985;Heterokaryon incompatibility protein (HET)
AO090701001259		Chr6_A_oryzae_RIB40	3882766	3883134	1.62_1.77 X, 11/26						1.62_1.68 X, 5/7		Protein of unknown function
AO090138000133		Chr6_A_oryzae_RIB40	3892451	3891527		1.77_2.0 X, 5/5	1.83_2.34 X, 5/17				1.83_2.12 X, 7/7		Ortholog of A. nidulans FGSC A4 : AN6463, AN7976 and A. fumigatus Af293 : Afu4g14310, Afu8g01590	OG0011167	Pfam;PF01636;Phosphotransferase enzyme family|CDD;cd05120;APH_ChoK_like|SUPERFAMILY;SSF56112;|Gene3D;G3DSA:3.90.1200.10;
AO090701001261		Chr6_A_oryzae_RIB40	3920540	3918553		1.69_1.69 X, 1/5			1.93_1.93 X, 1/10		1.87_3.25 X, 7/7	2.05_2.17 X, 2/2	Protein of unknown function	OG0000204	Pfam;PF14441;OTT_1508-like deaminase
AO090138000124		Chr6_A_oryzae_RIB40	3927550	3928124	1.63_2.01 X, 15/26	1.65_1.75 X, 3/5	1.63_1.76 X, 2/17				1.65_2.07 X, 7/7		Protein of unknown function	OG0015552
AO090011000710		Chr7_A_oryzae_RIB40	1819983	1819393	1.87_1.87 X, 1/26								Protein of unknown function	OG0015456	Pfam;PF01391;Collagen triple helix repeat (20 copies)
AO090011000849		Chr7_A_oryzae_RIB40	2171447	2172144		1.64_1.64 X, 1/5					1.68_1.78 X, 3/7		Ortholog(s) have DNA-directed 5'-3' RNA polymerase activity, RNA-directed 5'-3' RNA polymerase activity	OG0007174	SUPERFAMILY;SSF57783;|Pfam;PF01096;Transcription factor S-II (TFIIS)|Pfam;PF02150;RNA polymerases M/15 Kd subunit|SMART;SM00440;|ProSitePatterns;PS00466;Zinc finger TFIIS-type signature.|SMART;SM00661;|PIRSF;PIRSF005586;|CDD;cd10508;Zn-ribbon_RPB9|Gene3D;G3DSA:2.20.25.10;|ProSiteProfiles;PS51133;Zinc finger TFIIS-type profile.
AO090011000850		Chr7_A_oryzae_RIB40	2172901	2172318		1.73_2.25 X, 5/5					1.71_2.48 X, 6/7		Ortholog(s) have structural constituent of ribosome activity and mitochondrial large ribosomal subunit localization	OG0000348	SMART;SM01374;|Gene3D;G3DSA:2.40.150.20;|Pfam;PF00238;Ribosomal protein L14p/L23e|SUPERFAMILY;SSF50193;|TIGRFAM;TIGR01067;rplN_bact: ribosomal protein uL14|ProSitePatterns;PS00049;Ribosomal protein L14 signature.|Hamap;MF_01367;50S ribosomal protein L14 [rplN].
AO090011000897		Chr7_A_oryzae_RIB40	2315874	2312225		1.6_1.94 X, 4/5			1.62_2.17 X, 8/10		1.85_1.92 X, 2/7		Has domain(s) with predicted DNA binding, RNA polymerase II transcription factor activity, sequence-specific DNA binding, zinc ion binding activity and role in regulation of transcription, DNA-templated, transcription, DNA-templated	OG0000191	ProSitePatterns;PS00463;Zn(2)-C6 fungal-type DNA-binding domain signature.|SUPERFAMILY;SSF57701;|MobiDBLite;mobidb-lite;consensus disorder prediction|ProSiteProfiles;PS50048;Zn(2)-C6 fungal-type DNA-binding domain profile.|Gene3D;G3DSA:4.10.240.10;|SMART;SM00066;|CDD;cd12148;fungal_TF_MHR|Pfam;PF00172;Fungal Zn(2)-Cys(6) binuclear cluster domain|CDD;cd00067;GAL4
AO090011000956		Chr7_A_oryzae_RIB40	2502960	2504751								1.74_1.74 X, 1/2	Ortholog(s) have role in cleistothecium development and COP9 signalosome localization	OG0011996	Gene3D;G3DSA:1.25.40.570;
AO090206000001		Chr7_A_oryzae_RIB40	2588767	2587705								1.67_1.67 X, 1/2	Ortholog(s) have C-4 methylsterol oxidase activity, role in ergosterol biosynthetic process and endoplasmic reticulum membrane, plasma membrane localization	OG0010347	Pfam;PF04116;Fatty acid hydroxylase superfamily
AO090701001279		Chr7_A_oryzae_RIB40	2771891	2772274			1.72_1.72 X, 1/17						Protein of unknown function
AO090206000119		Chr7_A_oryzae_RIB40	2888908	2890681			1.61_1.61 X, 1/17						Protein of unknown function	OG0011875	CDD;cd00200;WD40|Gene3D;G3DSA:2.130.10.10;|Pfam;PF00400;WD domain, G-beta repeat|SMART;SM00320;|CDD;cd00204;ANK|PRINTS;PR00320;G protein beta WD-40 repeat signature|ProSiteProfiles;PS50294;Trp-Asp (WD) repeats circular profile.|ProSiteProfiles;PS50082;Trp-Asp (WD) repeats profile.|SUPERFAMILY;SSF50978;|ProSiteProfiles;PS50088;Ankyrin repeat profile.|Gene3D;G3DSA:1.25.40.20;|Pfam;PF12796;Ankyrin r…
AO090206000129		Chr7_A_oryzae_RIB40	2914586	2916917		2.58_2.78 X, 5/5	1.8_2.19 X, 5/17	1.93_1.95 X, 2/2					Has domain(s) with predicted catalytic activity and role in nucleoside metabolic process	OG0010272	Pfam;PF01048;Phosphorylase superfamily|SUPERFAMILY;SSF53167;
AO090103000002		Chr8_A_oryzae_RIB40	1271487	1272321								1.7_1.7 X, 1/2	Ortholog(s) have peptidyl-prolyl cis-trans isomerase activity and nucleus localization	OG0008605	Pfam;PF00160;Cyclophilin type peptidyl-prolyl cis-trans isomerase/CLD|Gene3D;G3DSA:2.40.100.10;|PIRSF;PIRSF001467;|PRINTS;PR00153;Cyclophilin peptidyl-prolyl cis-trans isomerase signature|ProSiteProfiles;PS50072;Cyclophilin-type peptidyl-prolyl cis-trans isomerase domain profile.|CDD;cd01926;cyclophilin_ABH_like|ProSitePatterns;PS00170;Cyclophilin-type peptidyl-prolyl cis-trans isomerase signatur…
AO090103000001		Chr8_A_oryzae_RIB40	1276776	1272543								1.66_1.66 X, 1/2	Has domain(s) with predicted ATP binding, alanine-tRNA ligase activity, nucleic acid binding, nucleotide binding activity, role in alanyl-tRNA aminoacylation, tRNA aminoacylation and cytoplasm localization	OG0009754	PRINTS;PR00980;Alanyl-tRNA synthetase signature|Gene3D;G3DSA:2.40.30.130;|SUPERFAMILY;SSF101353;|SUPERFAMILY;SSF55681;|TIGRFAM;TIGR00344;alaS: alanine--tRNA ligase|SUPERFAMILY;SSF55186;|Hamap;MF_00036_B;Alanine--tRNA ligase [alaS].|Gene3D;G3DSA:3.10.310.40;|Gene3D;G3DSA:3.30.930.10;|Gene3D;G3DSA:3.30.54.20;|ProSiteProfiles;PS50860;Alanyl-transfer RNA synthetases family profile.|SUPERFAMILY;SSF504…
AO090010000732		Chr8_A_oryzae_RIB40	1499000	1501136			1.6_1.86 X, 5/17						Has domain(s) with predicted role in transmembrane transport and integral component of membrane localization	OG0000291	MobiDBLite;mobidb-lite;consensus disorder prediction|Gene3D;G3DSA:1.20.1250.20;|Pfam;PF07690;Major Facilitator Superfamily|ProSiteProfiles;PS50850;Major facilitator superfamily (MFS) profile.|CDD;cd06174;MFS|Gene3D;G3DSA:1.20.1720.10;|SUPERFAMILY;SSF103473;
AO090010000697		Chr8_A_oryzae_RIB40	1581863	1581334								1.62_1.62 X, 1/2	Protein of unknown function	OG0010276	Gene3D;G3DSA:1.10.10.10;
AO090010000303		Chr8_A_oryzae_RIB40	2533197	2531989	1.63_2.12 X, 26/26							2.11_2.27 X, 2/2	Ortholog of A. fumigatus Af293 : Afu1g00660 and Aspergillus carbonarius ITEM 5010 : Acar5010_133580	OG0012191	Pfam;PF10979;Protein of unknown function (DUF2786)
AO090010000284		Chr8_A_oryzae_RIB40	2616914	2617324	1.63_2.18 X, 21/26							1.85_1.85 X, 1/2	Protein of unknown function	OG0015528	MobiDBLite;mobidb-lite;consensus disorder prediction
AO090010000261		Chr8_A_oryzae_RIB40	2679847	2681671								2.12_2.33 X, 2/2	Has domain(s) with predicted catalytic activity, magnesium ion binding, thiamine pyrophosphate binding activity	OG0012466	SUPERFAMILY;SSF52518;|PIRSF;PIRSF036565;|Pfam;PF02775;Thiamine pyrophosphate enzyme, C-terminal TPP binding domain|SUPERFAMILY;SSF52467;|Gene3D;G3DSA:3.40.50.1220;|Pfam;PF00205;Thiamine pyrophosphate enzyme, central domain|Pfam;PF02776;Thiamine pyrophosphate enzyme, N-terminal TPP binding domain|CDD;cd07038;TPP_PYR_PDC_IPDC_like|Gene3D;G3DSA:3.40.50.970;|CDD;cd02005;TPP_PDC_IPDC
AO090010000251		Chr8_A_oryzae_RIB40	2709887	2706458	1.6_1.9 X, 23/26	1.64_1.85 X, 2/5					1.65_2.26 X, 3/7	1.64_1.67 X, 2/2	Has domain(s) with predicted ATP binding, DNA binding, helicase activity, nucleic acid binding, zinc ion binding activity	OG0012059	ProSiteProfiles;PS51194;Superfamilies 1 and 2 helicase C-terminal domain profile.|ProSiteProfiles;PS51192;Superfamilies 1 and 2 helicase ATP-binding type-1 domain profile.|SMART;SM00184;|Gene3D;G3DSA:3.40.50.10810;|SMART;SM00490;|Gene3D;G3DSA:3.40.50.300;|MobiDBLite;mobidb-lite;consensus disorder prediction|Pfam;PF00271;Helicase conserved C-terminal domain|Gene3D;G3DSA:3.30.40.10;|SMART;SM00487;|…
AO090010000244		Chr8_A_oryzae_RIB40	2739280	2742473	1.66_2.02 X, 25/26	1.66_2.31 X, 5/5					1.68_1.91 X, 5/7		Protein of unknown function	OG0012011	MobiDBLite;mobidb-lite;consensus disorder prediction
AO090010000243		Chr8_A_oryzae_RIB40	2744475	2743794	1.62_1.77 X, 8/26	1.6_1.8 X, 2/5					1.64_1.65 X, 2/7		Protein of unknown function	OG0012546
AO090010000237		Chr8_A_oryzae_RIB40	2768646	2768132	1.7_2.49 X, 25/26								Ortholog of Aspergillus glaucus : Aspgl1_0138617	OG0012740
AO090010000005		Chr8_A_oryzae_RIB40	3382034	3381097	1.65_1.65 X, 1/26								Has domain(s) with predicted oxidoreductase activity and role in metabolic process	OG0010194	PRINTS;PR00081;Glucose/ribitol dehydrogenase family signature|CDD;cd05323;ADH_SDR_c_like|ProSitePatterns;PS00061;Short-chain dehydrogenases/reductases family signature.|Gene3D;G3DSA:3.40.50.720;|SUPERFAMILY;SSF51735;|PRINTS;PR00080;Short-chain dehydrogenase/reductase (SDR) superfamily signature|Pfam;PF00106;short chain dehydrogenase
					-2.52_-2.06 X, 26/26	-1.73_-1.34 X, 4/5	-4.07_-3.87 X, 17/17	-2.95_-2.89 X, 2/2	-2.68_-2.23 X, 10/10		1.02_1.41 X, 2/7	-1.35_-1.19 X, 2/2		OG0000002	CDD;cd00200;WD40|Gene3D;G3DSA:2.130.10.10;|SMART;SM00320;|PRINTS;PR00320;G protein beta WD-40 repeat signature|ProSiteProfiles;PS50294;Trp-Asp (WD) repeats circular profile.|ProSiteProfiles;PS50082;Trp-Asp (WD) repeats profile.|SUPERFAMILY;SSF50978;|Pfam;PF00400;WD domain, G-beta repeat|ProSitePatterns;PS00678;Trp-Asp (WD) repeats signature.
								-0.69_-0.69 X, 1/2						OG0000003	CDD;cd00204;ANK|PRINTS;PR01415;Ankyrin repeat signature|ProSiteProfiles;PS50088;Ankyrin repeat profile.|Gene3D;G3DSA:1.25.40.20;|Pfam;PF12796;Ankyrin repeats (3 copies)|ProSiteProfiles;PS50297;Ankyrin repeat region circular profile.|SUPERFAMILY;SSF48403;|SMART;SM00248;
					-1.54_-0.98 X, 26/26	-1.34_-1.08 X, 5/5	0.61_1.15 X, 10/17		-0.94_-0.6 X, 7/10		-0.61_-0.61 X, 1/7	-0.89_-0.65 X, 2/2		OG0000004	ProSiteProfiles;PS51194;Superfamilies 1 and 2 helicase C-terminal domain profile.|ProSiteProfiles;PS51192;Superfamilies 1 and 2 helicase ATP-binding type-1 domain profile.|Pfam;PF00270;DEAD/DEAH box helicase|SMART;SM00490;|Gene3D;G3DSA:3.40.50.300;|MobiDBLite;mobidb-lite;consensus disorder prediction|Pfam;PF00271;Helicase conserved C-terminal domain|SUPERFAMILY;SSF52540;|CDD;cd00079;HELICc|SMART;…
							0.65_0.65 X, 1/17							OG0000017	SUPERFAMILY;SSF47113;|Gene3D;G3DSA:1.10.20.10;|SMART;SM00417;|MobiDBLite;mobidb-lite;consensus disorder prediction|ProSitePatterns;PS00047;Histone H4 signature.|PRINTS;PR00623;Histone H4 signature|Pfam;PF15511;Centromere kinetochore component CENP-T histone fold|CDD;cd00076;H4|SMART;SM00803;
					-0.69_-0.69 X, 1/26									OG0000031	TIGRFAM;TIGR02824;quinone_pig3: putative NAD(P)H quinone oxidoreductase, PIG3 family|SUPERFAMILY;SSF50129;|Gene3D;G3DSA:3.40.50.720;|Pfam;PF00107;Zinc-binding dehydrogenase|SUPERFAMILY;SSF51735;|Pfam;PF08240;Alcohol dehydrogenase GroES-like domain|CDD;cd05276;p53_inducible_oxidoreductase|SMART;SM00829;|Gene3D;G3DSA:3.90.180.10;
							0.64_0.64 X, 1/17		0.68_0.68 X, 1/10			0.88_0.88 X, 1/2		OG0000034
					4.23_6.44 X, 26/26	5.17_5.72 X, 5/5	-1.23_-1.0 X, 6/17	-7.41_-7.33 X, 2/2	-2.42_-1.48 X, 10/10	0.79_1.93 X, 10/10	-1.17_-0.67 X, 6/7	5.12_5.78 X, 2/2		OG0000041	ProSiteProfiles;PS51253;CENPB-type HTH domain profile.|Pfam;PF03221;Tc5 transposase DNA-binding domain|Pfam;PF03184;DDE superfamily endonuclease|SMART;SM00674;|MobiDBLite;mobidb-lite;consensus disorder prediction
					-0.71_-0.65 X, 3/26	-1.13_-0.74 X, 5/5								OG0000045	Pfam;PF06863;Protein of unknown function (DUF1254)|ProSiteProfiles;PS51257;Prokaryotic membrane lipoprotein lipid attachment site profile.|SUPERFAMILY;SSF160935;
					-1.27_-0.86 X, 26/26	-1.16_-0.93 X, 5/5	-1.17_-1.09 X, 6/17					-1.24_-1.11 X, 2/2		OG0000046	Gene3D;G3DSA:2.60.120.620;|Pfam;PF05721;Phytanoyl-CoA dioxygenase (PhyH)|SUPERFAMILY;SSF51197;
									0.65_0.65 X, 1/10					OG0000049	ProSiteProfiles;PS50011;Protein kinase domain profile.|SUPERFAMILY;SSF56112;|Gene3D;G3DSA:1.10.510.10;|Pfam;PF00069;Protein kinase domain
						-0.89_-0.67 X, 2/5	-1.16_-0.61 X, 11/17	-1.82_-1.67 X, 2/2	-1.45_-0.74 X, 10/10	-0.76_-0.76 X, 1/10	0.66_0.95 X, 2/7	0.74_0.88 X, 2/2		OG0000053	Coils;Coil;|SUPERFAMILY;SSF56112;|MobiDBLite;mobidb-lite;consensus disorder prediction|Gene3D;G3DSA:1.10.510.10;
						-0.62_-0.62 X, 1/5								OG0000055	SUPERFAMILY;SSF56059;
									-0.65_-0.65 X, 1/10					OG0000078	Coils;Coil;|Pfam;PF17111;Fungal N-terminal domain of STAND proteins|MobiDBLite;mobidb-lite;consensus disorder prediction
					-1.2_-0.93 X, 26/26			-1.27_-1.15 X, 2/2			0.67_1.74 X, 6/7	0.62_1.21 X, 2/2		OG0000087	CDD;cd02883;Nudix_Hydrolase|Pfam;PF00293;NUDIX domain|ProSiteProfiles;PS51462;Nudix hydrolase domain profile.|Gene3D;G3DSA:3.90.79.10;|SUPERFAMILY;SSF55811;
					-0.91_-0.61 X, 21/26	-0.75_-0.6 X, 3/5								OG0000088	MobiDBLite;mobidb-lite;consensus disorder prediction
					-1.42_-1.09 X, 26/26						-1.37_-1.21 X, 7/7	-1.43_-1.25 X, 2/2		OG0000095	Pfam;PF13606;Ankyrin repeat|CDD;cd00204;ANK|SMART;SM00248;|ProSiteProfiles;PS50088;Ankyrin repeat profile.|Gene3D;G3DSA:1.25.40.20;|Pfam;PF12796;Ankyrin repeats (3 copies)|ProSiteProfiles;PS50297;Ankyrin repeat region circular profile.|SUPERFAMILY;SSF48403;|PRINTS;PR01415;Ankyrin repeat signature|Pfam;PF06985;Heterokaryon incompatibility protein (HET)
							0.62_0.62 X, 1/17							OG0000100
					-1.32_-0.83 X, 26/26	-1.21_-1.07 X, 5/5		-1.33_-1.17 X, 2/2	-0.62_-0.62 X, 1/10					OG0000101	Pfam;PF13410;Glutathione S-transferase, C-terminal domain|ProSiteProfiles;PS50404;Soluble glutathione S-transferase N-terminal domain profile.|Gene3D;G3DSA:3.40.30.10;|Gene3D;G3DSA:1.20.1050.10;|SUPERFAMILY;SSF47616;|Pfam;PF13409;Glutathione S-transferase, N-terminal domain|SUPERFAMILY;SSF52833;|ProSiteProfiles;PS50405;Soluble glutathione S-transferase C-terminal domain profile.
							-0.97_-0.97 X, 1/17		-0.71_-0.62 X, 2/10			-0.68_-0.68 X, 1/2		OG0000102	SUPERFAMILY;SSF53901;|SMART;SM00825;Beta-ketoacyl synthase|CDD;cd00833;PKS|Gene3D;G3DSA:3.40.47.10;|Pfam;PF00109;Beta-ketoacyl synthase, N-terminal domain
										0.69_0.69 X, 1/10				OG0000105	CDD;cd12148;fungal_TF_MHR
					0.7_0.9 X, 2/26							-2.0_-1.95 X, 2/2		OG0000109	MobiDBLite;mobidb-lite;consensus disorder prediction|Gene3D;G3DSA:1.20.1250.20;|Pfam;PF07690;Major Facilitator Superfamily|ProSiteProfiles;PS50850;Major facilitator superfamily (MFS) profile.|CDD;cd06174;MFS|SUPERFAMILY;SSF103473;
									0.66_0.66 X, 1/10					OG0000111	Pfam;PF02535;ZIP Zinc transporter|MobiDBLite;mobidb-lite;consensus disorder prediction
					-4.43_-3.87 X, 26/26	-0.67_-0.67 X, 1/5	-2.68_-1.73 X, 17/17	-2.3_-2.25 X, 2/2	-2.47_-1.69 X, 10/10	-0.92_-0.61 X, 2/10		-1.97_-1.83 X, 2/2		OG0000112
					-1.17_-0.93 X, 26/26									OG0000115	CDD;cd06174;MFS|Gene3D;G3DSA:1.20.1250.20;|Pfam;PF07690;Major Facilitator Superfamily|SUPERFAMILY;SSF103473;|ProSiteProfiles;PS50850;Major facilitator superfamily (MFS) profile.
					0.66_1.6 X, 13/26	0.61_0.61 X, 1/5	0.79_1.54 X, 5/17	0.89_0.89 X, 1/2	0.8_0.87 X, 2/10	0.78_1.89 X, 6/10		1.3_1.3 X, 1/2		OG0000116	ProSiteProfiles;PS50075;Carrier protein (CP) domain profile.|Pfam;PF00550;Phosphopantetheine attachment site|Gene3D;G3DSA:1.10.1200.10;|SUPERFAMILY;SSF47336;|MobiDBLite;mobidb-lite;consensus disorder prediction
					-1.01_-0.79 X, 26/26									OG0000118	Gene3D;G3DSA:3.30.9.10;|SUPERFAMILY;SSF51905;|Gene3D;G3DSA:3.50.50.60;|Pfam;PF01266;FAD dependent oxidoreductase
					0.88_2.7 X, 24/26		-1.58_0.9 X, 6/17	-0.81_-0.81 X, 1/2	-1.77_-0.74 X, 10/10	1.03_2.49 X, 10/10	-1.17_-0.98 X, 2/7	-1.56_-1.24 X, 2/2		OG0000127
					-0.95_-0.66 X, 24/26									OG0000134	SUPERFAMILY;SSF75005;|CDD;cd08985;GH43_6|Pfam;PF04616;Glycosyl hydrolases family 43|Gene3D;G3DSA:2.115.10.20;
					1.04_1.04 X, 1/26		0.63_1.12 X, 16/17					0.62_0.78 X, 2/2		OG0000142	Gene3D;G3DSA:3.30.200.20;|SMART;SM00220;|ProSiteProfiles;PS50011;Protein kinase domain profile.|SUPERFAMILY;SSF56112;|Gene3D;G3DSA:1.10.510.10;|Pfam;PF00069;Protein kinase domain
							-0.65_-0.65 X, 1/17							OG0000151	Pfam;PF04479;RTA1 like protein
					-0.9_-0.6 X, 15/26	-0.64_-0.62 X, 3/5		-0.72_-0.72 X, 1/2						OG0000153	Pfam;PF01823;MAC/Perforin domain|MobiDBLite;mobidb-lite;consensus disorder prediction
					-0.61_-0.61 X, 1/26		-0.68_-0.61 X, 3/17	-0.62_-0.62 X, 1/2	-0.76_-0.62 X, 2/10	-0.65_-0.65 X, 1/10	-0.69_-0.69 X, 1/7	-0.65_-0.6 X, 2/2		OG0000154	Pfam;PF04193;PQ loop repeat|SMART;SM00679;|Gene3D;G3DSA:1.20.1280.290;
					-0.61_-0.61 X, 1/26									OG0000164	Gene3D;G3DSA:3.40.50.300;|SUPERFAMILY;SSF52540;|MobiDBLite;mobidb-lite;consensus disorder prediction|Pfam;PF03215;Rad17 cell cycle checkpoint protein
					2.51_3.36 X, 26/26		-3.15_-2.85 X, 17/17	-3.17_-3.05 X, 2/2	-0.6_-0.6 X, 1/10			3.02_3.07 X, 2/2		OG0000171	CDD;cd00167;SANT|MobiDBLite;mobidb-lite;consensus disorder prediction
					-1.43_-0.61 X, 25/26	-1.0_-0.68 X, 5/5			0.67_0.67 X, 1/10					OG0000175
					-0.64_1.95 X, 3/26	-1.06_-0.63 X, 5/5	0.81_3.45 X, 16/17	-2.43_-2.25 X, 2/2	-1.41_-0.61 X, 10/10		-0.71_-0.71 X, 1/7	3.99_5.22 X, 2/2		OG0000178	Pfam;PF11917;Protein of unknown function (DUF3435)|Coils;Coil;|MobiDBLite;mobidb-lite;consensus disorder prediction
					-1.23_-0.68 X, 25/26		-0.96_-0.96 X, 1/17				-1.14_-0.86 X, 7/7			OG0000179
						-1.25_-1.03 X, 5/5		-1.09_-1.04 X, 2/2	-1.22_-0.65 X, 10/10			-1.02_-0.72 X, 2/2		OG0000198	SUPERFAMILY;SSF51905;|Pfam;PF00743;Flavin-binding monooxygenase-like|Gene3D;G3DSA:3.50.50.60;
					-3.0_-3.0 X, 26/26	-2.05_-1.88 X, 5/5	-2.08_-1.93 X, 17/17	-3.0_-3.0 X, 2/2	-2.13_-1.93 X, 10/10	-0.7_-0.61 X, 4/10		-0.75_-0.75 X, 1/2		OG0000211	Pfam;PF12520;Protein of unknown function (DUF3723)|Coils;Coil;|MobiDBLite;mobidb-lite;consensus disorder prediction
					0.65_0.65 X, 1/26									OG0000214
					0.63_0.63 X, 1/26				0.64_0.64 X, 1/10					OG0000247	SUPERFAMILY;SSF54373;|MobiDBLite;mobidb-lite;consensus disorder prediction|Gene3D;G3DSA:3.30.9.10;|Gene3D;G3DSA:3.50.50.60;|Pfam;PF01266;FAD dependent oxidoreductase|SUPERFAMILY;SSF51905;
							-0.67_-0.67 X, 1/17	-2.0_-1.99 X, 2/2	-0.89_-0.66 X, 3/10			-0.74_-0.74 X, 1/2		OG0000249
							0.61_0.83 X, 2/17							OG0000252	PIRSF;PIRSF000077;|TIGRFAM;TIGR01068;thioredoxin: thioredoxin|ProSiteProfiles;PS51352;Thioredoxin domain profile.|ProSitePatterns;PS00194;Thioredoxin family active site.|Pfam;PF00085;Thioredoxin|SUPERFAMILY;SSF52833;|PRINTS;PR00421;Thioredoxin family signature|CDD;cd02947;TRX_family|Gene3D;G3DSA:3.40.30.10;
					-1.22_-0.61 X, 22/26		0.62_0.72 X, 2/17			0.64_0.64 X, 1/10				OG0000278	SUPERFAMILY;SSF117070;|Pfam;PF12505;Protein of unknown function (DUF3712)
					-1.29_-0.64 X, 25/26	-0.94_-0.71 X, 5/5					-0.88_-0.66 X, 7/7	-0.74_-0.74 X, 1/2		OG0000279	ProSiteProfiles;PS51382;SPX domain profile.|CDD;cd00204;ANK|ProSiteProfiles;PS50088;Ankyrin repeat profile.|Gene3D;G3DSA:1.25.40.20;|Pfam;PF12796;Ankyrin repeats (3 copies)|ProSiteProfiles;PS50297;Ankyrin repeat region circular profile.|SUPERFAMILY;SSF48403;|CDD;cd14447;SPX|SMART;SM00248;
					0.63_0.63 X, 1/26									OG0000288	TIGRFAM;TIGR00004;TIGR00004: reactive intermediate/imine deaminase|SUPERFAMILY;SSF55298;|Pfam;PF01042;Endoribonuclease L-PSP|Gene3D;G3DSA:3.30.1330.40;|CDD;cd00448;YjgF_YER057c_UK114_family
					0.65_0.65 X, 1/26									OG0000295	SUPERFAMILY;SSF49777;|Gene3D;G3DSA:3.90.280.10;|Pfam;PF01161;Phosphatidylethanolamine-binding protein|CDD;cd00457;PEBP
					-0.95_-0.6 X, 8/26	-2.46_-2.17 X, 5/5	-2.17_-1.6 X, 17/17	-1.68_-1.65 X, 2/2	-4.0_-3.96 X, 10/10		-0.85_-0.64 X, 3/7	-1.19_-0.85 X, 2/2		OG0000296	MobiDBLite;mobidb-lite;consensus disorder prediction
											-0.71_-0.71 X, 1/7	-0.61_-0.6 X, 2/2		OG0000309	MobiDBLite;mobidb-lite;consensus disorder prediction
					7.47_9.99 X, 26/26	15.19_16.48 X, 5/5	0.65_1.02 X, 12/17	1.26_1.37 X, 2/2	-0.73_-0.62 X, 7/10	0.9_0.9 X, 1/10	20.47_25.64 X, 7/7	3.12_3.29 X, 2/2		OG0000321	Pfam;PF14529;Endonuclease-reverse transcriptase|Gene3D;G3DSA:3.60.10.10;|Pfam;PF00075;RNase H|SUPERFAMILY;SSF53098;|Pfam;PF00078;Reverse transcriptase (RNA-dependent DNA polymerase)|MobiDBLite;mobidb-lite;consensus disorder prediction|Gene3D;G3DSA:3.30.420.10;|SUPERFAMILY;SSF56672;|SUPERFAMILY;SSF56219;|CDD;cd09276;Rnase_HI_RT_non_LTR|CDD;cd01650;RT_nLTR_like|ProSiteProfiles;PS50878;Reverse trans…
							-1.33_-0.8 X, 17/17	-1.1_-0.8 X, 2/2	-1.22_-0.71 X, 10/10					OG0000335
					0.67_0.67 X, 1/26				0.66_0.66 X, 1/10					OG0000344	CDD;cd00204;ANK|Gene3D;G3DSA:1.25.40.20;|Pfam;PF12796;Ankyrin repeats (3 copies)|ProSiteProfiles;PS50297;Ankyrin repeat region circular profile.|SUPERFAMILY;SSF48403;|SMART;SM00248;
					-0.97_-0.61 X, 16/26	-0.69_-0.62 X, 2/5								OG0000358	Gene3D;G3DSA:3.90.850.10;|SUPERFAMILY;SSF56529;|Pfam;PF01557;Fumarylacetoacetate (FAA) hydrolase family
							0.71_0.71 X, 1/17							OG0000367	Pfam;PF06355;Aegerolysin|Gene3D;G3DSA:2.60.270.50;
					-0.75_-0.75 X, 1/26									OG0000380	PRINTS;PR00449;Transforming protein P21 ras signature|Pfam;PF00071;Ras family|ProSiteProfiles;PS51419;small GTPase Rab1 family profile.|SMART;SM00174;|TIGRFAM;TIGR00231;small_GTP: small GTP-binding protein domain|MobiDBLite;mobidb-lite;consensus disorder prediction|SMART;SM00173;|SMART;SM00175;|SUPERFAMILY;SSF52540;|CDD;cd00154;Rab
					0.66_0.66 X, 1/26			-0.64_-0.64 X, 1/2						OG0000401	ProSiteProfiles;PS50011;Protein kinase domain profile.|SUPERFAMILY;SSF56112;|Gene3D;G3DSA:1.10.510.10;|Pfam;PF00069;Protein kinase domain
					0.67_0.67 X, 1/26		0.66_0.66 X, 1/17							OG0000412	Coils;Coil;|MobiDBLite;mobidb-lite;consensus disorder prediction
							0.75_0.75 X, 1/17		-0.76_-0.76 X, 1/10	0.89_0.89 X, 1/10		-0.73_-0.73 X, 1/2		OG0000448	Pfam;PF17109;fungal STAND N-terminal Goodbye domain|MobiDBLite;mobidb-lite;consensus disorder prediction
												0.66_0.66 X, 1/2		OG0000468	Pfam;PF04082;Fungal specific transcription factor domain|MobiDBLite;mobidb-lite;consensus disorder prediction
					0.65_0.65 X, 1/26		-0.65_-0.65 X, 1/17							OG0000473	MobiDBLite;mobidb-lite;consensus disorder prediction
					-0.78_-0.78 X, 1/26							0.67_0.67 X, 1/2		OG0000510	ProSitePatterns;PS00217;Sugar transport proteins signature 2.|MobiDBLite;mobidb-lite;consensus disorder prediction|Pfam;PF00083;Sugar (and other) transporter|ProSiteProfiles;PS50850;Major facilitator superfamily (MFS) profile.|CDD;cd06174;MFS|Gene3D;G3DSA:1.20.1250.20;|TIGRFAM;TIGR00879;SP: MFS transporter, sugar porter (SP) family|SUPERFAMILY;SSF103473;|PRINTS;PR00171;Sugar transporter signature
					-0.77_-0.62 X, 5/26		-0.81_-0.64 X, 3/17		-0.63_-0.6 X, 2/10	-0.64_-0.64 X, 1/10	-0.61_-0.61 X, 1/7			OG0000537	MobiDBLite;mobidb-lite;consensus disorder prediction
					-2.0_-1.99 X, 24/26	-1.12_-1.01 X, 5/5	-0.95_-0.95 X, 1/17		-1.29_-1.0 X, 7/10		-1.27_-0.97 X, 6/7	-1.36_-1.32 X, 2/2		OG0000653	CDD;cd06660;Aldo_ket_red|Gene3D;G3DSA:3.20.20.100;|SUPERFAMILY;SSF51430;|Pfam;PF00248;Aldo/keto reductase family
										0.66_0.66 X, 1/10				OG0000752
							0.66_0.66 X, 1/17			0.62_0.62 X, 1/10				OG0000778	Pfam;PF00135;Carboxylesterase family|Gene3D;G3DSA:3.40.50.1820;|SUPERFAMILY;SSF53474;
									0.86_0.86 X, 1/10			0.65_0.65 X, 1/2		OG0000792	SUPERFAMILY;SSF53756;|Gene3D;G3DSA:3.40.50.2000;
					-1.24_-0.88 X, 26/26	0.83_1.24 X, 5/5		-2.0_-1.98 X, 2/2	-1.1_-0.81 X, 10/10	0.63_0.91 X, 4/10	-1.13_-0.9 X, 7/7	1.29_1.47 X, 2/2		OG0000800	MobiDBLite;mobidb-lite;consensus disorder prediction
					-1.23_-0.68 X, 24/26									OG0002228	Pfam;PF09298;Fumarylacetoacetase N-terminal|Gene3D;G3DSA:2.30.30.230;|Gene3D;G3DSA:3.90.850.10;|SUPERFAMILY;SSF56529;|Pfam;PF01557;Fumarylacetoacetate (FAA) hydrolase family|SUPERFAMILY;SSF63433;
							-0.74_-0.71 X, 2/17					-0.81_-0.74 X, 2/2		OG0002569	MobiDBLite;mobidb-lite;consensus disorder prediction
					0.73_0.73 X, 1/26									OG0004571
					-1.14_-0.8 X, 26/26		-1.11_-0.77 X, 17/17	-0.98_-0.95 X, 2/2	-1.14_-0.83 X, 9/10			0.77_0.79 X, 2/2		OG0004926	ProSiteProfiles;PS50011;Protein kinase domain profile.|SUPERFAMILY;SSF56112;|Gene3D;G3DSA:1.10.510.10;|Pfam;PF00069;Protein kinase domain
										0.69_0.69 X, 1/10				OG0006056
									0.63_0.63 X, 1/10					OG0007152	Gene3D;G3DSA:3.40.50.300;|SUPERFAMILY;SSF52540;|Pfam;PF13087;AAA domain
					0.65_0.65 X, 1/26		0.67_0.67 X, 1/17							OG0007179	Coils;Coil;|MobiDBLite;mobidb-lite;consensus disorder prediction
					-0.9_-0.61 X, 18/26	-0.7_-0.61 X, 4/5	-0.71_-0.71 X, 1/17		-0.65_-0.65 X, 1/10					OG0008737
							0.68_0.68 X, 1/17							OG0009184	Pfam;PF01565;FAD binding domain|SUPERFAMILY;SSF56176;|Gene3D;G3DSA:3.30.465.40;|ProSiteProfiles;PS51387;PCMH-type FAD-binding domain profile.
					-1.09_-0.84 X, 26/26		-1.07_-0.71 X, 17/17	-0.95_-0.92 X, 2/2	-0.95_-0.77 X, 9/10			-0.71_-0.7 X, 2/2		OG0009777	Pfam;PF12520;Protein of unknown function (DUF3723)
					0.7_0.7 X, 1/26		0.64_0.64 X, 1/17							OG0010427	Pfam;PF04082;Fungal specific transcription factor domain|CDD;cd12148;fungal_TF_MHR
					-1.1_-1.1 X, 1/26	0.9_1.0 X, 5/5	0.67_1.17 X, 5/17				0.7_1.23 X, 5/7			OG0010510
					-3.0_-2.96 X, 26/26	-2.48_-2.4 X, 5/5	-2.51_-1.19 X, 17/17	2.18_2.57 X, 2/2	-2.02_-1.43 X, 10/10	0.6_1.98 X, 6/10	-2.02_-1.57 X, 7/7			OG0010684	SMART;SM00298;|MobiDBLite;mobidb-lite;consensus disorder prediction|SUPERFAMILY;SSF54160;|Gene3D;G3DSA:3.10.10.10;|Gene3D;G3DSA:3.10.20.370;|ProSitePatterns;PS00598;Chromo domain signature.|ProSiteProfiles;PS50013;Chromo and chromo shadow domain profile.|Gene3D;G3DSA:1.10.340.70;|Gene3D;G3DSA:3.30.70.270;|Gene3D;G3DSA:2.40.50.40;|CDD;cd09274;RNase_HI_RT_Ty3|Pfam;PF00665;Integrase core domain|SUPE…
					-1.47_-0.81 X, 26/26		-1.4_-0.83 X, 17/17	-1.28_-1.13 X, 2/2	-1.21_-0.83 X, 9/10			0.61_1.04 X, 2/2		OG0010764	Coils;Coil;
					-2.29_-0.73 X, 26/26	-0.97_-0.67 X, 2/5	-2.9_-1.19 X, 17/17		-1.86_-0.66 X, 9/10	0.72_1.77 X, 3/10	-1.81_-1.44 X, 7/7	-0.69_-0.69 X, 1/2		OG0010900	Gene3D;G3DSA:3.30.420.470;|SUPERFAMILY;SSF53098;|SUPERFAMILY;SSF46689;|Pfam;PF13358;DDE superfamily endonuclease
					-0.61_-0.61 X, 1/26									OG0011080	Pfam;PF13813;Membrane bound O-acyl transferase family
					-0.77_-0.77 X, 1/26				-0.64_-0.64 X, 1/10					OG0011150
					-1.24_-0.69 X, 26/26		-1.16_-0.79 X, 16/17	-1.3_-1.05 X, 2/2	-1.1_-0.67 X, 10/10			-0.73_-0.73 X, 1/2		OG0011254	MobiDBLite;mobidb-lite;consensus disorder prediction
					-0.81_-0.6 X, 10/26				-0.78_-0.62 X, 4/10					OG0011266
					-1.2_-0.67 X, 26/26		-1.17_-0.72 X, 17/17	-0.95_-0.91 X, 2/2	-1.15_-0.62 X, 9/10			0.87_0.87 X, 1/2		OG0011662
					-1.22_-0.85 X, 26/26		-1.27_-0.72 X, 17/17	-1.07_-1.01 X, 2/2	-1.1_-0.78 X, 9/10			-0.83_-0.78 X, 2/2		OG0011663	MobiDBLite;mobidb-lite;consensus disorder prediction
						-2.0_-2.0 X, 5/5	-2.0_-1.99 X, 17/17	-2.0_-2.0 X, 2/2		0.61_0.61 X, 1/10	-2.0_-1.89 X, 7/7	-2.0_-1.96 X, 2/2		OG0011769	Pfam;PF01048;Phosphorylase superfamily|SUPERFAMILY;SSF53167;|MobiDBLite;mobidb-lite;consensus disorder prediction
					-1.58_-0.61 X, 11/26	0.65_3.98 X, 5/5	-6.0_-5.98 X, 17/17	-6.0_-5.99 X, 2/2	-6.0_-5.94 X, 10/10	-1.22_-0.71 X, 6/10	-4.24_-3.26 X, 7/7	-1.48_-1.47 X, 2/2		OG0011848	SUPERFAMILY;SSF52151;
	amyABC				1.25_1.25 X, 1/26	-0.95_-0.86 X, 5/5			-0.99_-0.76 X, 9/10		0.97_1.25 X, 7/7	-0.73_-0.73 X, 1/2		OG0011956	Gene3D;G3DSA:3.20.20.80;|PRINTS;PR00110;Alpha-amylase signature|PIRSF;PIRSF001024;|Gene3D;G3DSA:2.60.40.1180;|SMART;SM00642;|SUPERFAMILY;SSF51011;|Pfam;PF00128;Alpha amylase, catalytic domain|SUPERFAMILY;SSF51445;|CDD;cd11319;AmyAc_euk_AmyA|Pfam;PF09260;Domain of unknown function (DUF1966)
					-1.41_-0.8 X, 26/26	-1.28_-1.11 X, 5/5	-2.33_-1.85 X, 17/17	-1.47_-1.26 X, 2/2	-2.12_-1.63 X, 10/10		0.82_0.82 X, 1/7	-0.65_-0.65 X, 1/2		OG0012116	Coils;Coil;
					-1.17_-0.73 X, 26/26		-1.08_-0.69 X, 17/17	-0.9_-0.87 X, 2/2	-0.92_-0.65 X, 8/10		0.65_0.65 X, 1/7	-0.62_-0.62 X, 1/2		OG0012117
					-1.17_-0.77 X, 26/26		-1.09_-0.71 X, 17/17	-0.96_-0.95 X, 2/2	-0.94_-0.71 X, 9/10			0.79_0.79 X, 2/2		OG0012138	Gene3D;G3DSA:2.30.60.10;|Pfam;PF08881;CVNH domain|SUPERFAMILY;SSF51322;
					1.77_2.68 X, 26/26	0.69_1.19 X, 5/5	-2.0_-1.99 X, 17/17	-2.0_-1.99 X, 2/2	-0.84_-0.62 X, 9/10			1.65_1.92 X, 2/2		OG0012155
					-2.0_-1.99 X, 24/26	-2.0_-2.0 X, 5/5	-1.06_-0.61 X, 3/17		-2.0_-2.0 X, 7/10		-2.0_-2.0 X, 6/7	-2.0_-2.0 X, 2/2		OG0012199	PRINTS;PR00081;Glucose/ribitol dehydrogenase family signature|Pfam;PF00106;short chain dehydrogenase|Gene3D;G3DSA:3.40.50.720;|ProSitePatterns;PS00061;Short-chain dehydrogenases/reductases family signature.|SUPERFAMILY;SSF51735;
					0.64_1.32 X, 25/26	0.87_1.13 X, 5/5	-1.25_-0.62 X, 17/17	-1.64_-1.63 X, 2/2	-1.14_-0.77 X, 10/10			1.62_1.64 X, 2/2		OG0012205	Pfam;PF11917;Protein of unknown function (DUF3435)
					-2.0_-2.0 X, 26/26	-2.0_-2.0 X, 5/5	-2.0_-2.0 X, 17/17		-2.0_-1.99 X, 10/10			0.74_0.74 X, 1/2		OG0012296	Pfam;PF04116;Fatty acid hydroxylase superfamily
					-2.0_-2.0 X, 26/26	-2.0_-2.0 X, 5/5	-2.0_-1.99 X, 17/17		-2.0_-2.0 X, 10/10	0.6_0.6 X, 1/10		-2.0_-1.99 X, 2/2		OG0012387	ProSitePatterns;PS00463;Zn(2)-C6 fungal-type DNA-binding domain signature.|SUPERFAMILY;SSF57701;|MobiDBLite;mobidb-lite;consensus disorder prediction|Gene3D;G3DSA:4.10.240.10;|ProSiteProfiles;PS50048;Zn(2)-C6 fungal-type DNA-binding domain profile.|CDD;cd00067;GAL4
					0.69_0.69 X, 1/26		-1.78_-0.68 X, 11/17	1.01_1.27 X, 2/2	-0.91_-0.61 X, 4/10	1.77_1.88 X, 2/10	-1.21_-0.93 X, 6/7			OG0012425	Gene3D;G3DSA:3.90.210.10;
					1.1_2.08 X, 26/26	1.07_1.91 X, 5/5	-1.75_-1.08 X, 17/17		0.95_1.57 X, 2/10	0.62_0.72 X, 2/10	0.84_0.84 X, 1/7	0.9_0.97 X, 2/2		OG0012478	Coils;Coil;|Pfam;PF06687;SUR7/PalI family
					0.67_0.67 X, 1/26	-0.75_-0.62 X, 3/5	-1.57_-1.09 X, 17/17	0.67_0.67 X, 1/2	-0.95_-0.65 X, 9/10	0.64_1.06 X, 3/10	-1.17_-0.87 X, 7/7			OG0012550
					-4.0_-3.99 X, 26/26	-4.0_-3.99 X, 5/5	-4.0_-3.97 X, 17/17	-4.0_-4.0 X, 2/2	-4.0_-3.99 X, 10/10	0.69_0.95 X, 3/10	1.29_4.23 X, 7/7	1.81_2.03 X, 2/2		OG0012894	ProSiteProfiles;PS50158;Zinc finger CCHC-type profile.|SUPERFAMILY;SSF57756;|SMART;SM00343;|Gene3D;G3DSA:4.10.60.10;|MobiDBLite;mobidb-lite;consensus disorder prediction
							-1.17_-0.67 X, 17/17	-0.98_-0.81 X, 2/2	-1.02_-0.69 X, 9/10					OG0013239

## Sheet: 3. variable in multiple clades
The protein-coding genes where the normalized-depth were varied (threshold: ±0.6) within more than two different clades.
locus	name	Chr	start	end	A	B	C	D	E	F	G	H	annotation	OG	interpro
AO090026000161		Chr3_A_oryzae_RIB40	4661547	4663242		1.62_2.05 X, 3/5			1.61_2.06 X, 4/10				Ortholog of A. nidulans FGSC A4 : AN6372, A. fumigatus Af293 : Afu2g13990, A. niger CBS 513.88 : An02g04970, Neosartorya fischeri NRRL 181 : NFIA_089190 and Aspergillus wentii : Aspwe1_0176628	OG0002768	Coils;Coil;|MobiDBLite;mobidb-lite;consensus disorder prediction
AO090012000686		Chr4_A_oryzae_RIB40	1741526	1740124					1.64_1.64 X, 1/10			1.65_1.65 X, 1/2	Has domain(s) with predicted role in isoprenoid biosynthetic process	OG0003035	SUPERFAMILY;SSF48576;|Gene3D;G3DSA:1.10.600.10;|MobiDBLite;mobidb-lite;consensus disorder prediction|SFLD;SFLDS00005;Isoprenoid Synthase Type I|ProSitePatterns;PS00444;Polyprenyl synthases signature 2.|ProSitePatterns;PS00723;Polyprenyl synthases signature 1.|Pfam;PF00348;Polyprenyl synthetase
AO090012000748		Chr4_A_oryzae_RIB40	1901940	1902388			1.61_1.61 X, 1/17			1.63_1.63 X, 1/10			Protein of unknown function	OG0012499
AO090102000447		Chr4_A_oryzae_RIB40	3313642	3312930		2.04_2.04 X, 1/5			1.93_1.93 X, 1/10			2.13_2.19 X, 2/2	Protein of unknown function	OG0015419
AO090102000440		Chr4_A_oryzae_RIB40	3343807	3343326		1.88_1.88 X, 1/5			1.92_1.92 X, 1/10			1.75_2.05 X, 2/2	Protein of unknown function	OG0015558	Gene3D;G3DSA:2.30.60.10;|Pfam;PF08881;CVNH domain|SUPERFAMILY;SSF51322;
AO090166000025		Chr4_A_oryzae_RIB40	4625519	4626189					1.65_1.65 X, 1/10			1.68_1.68 X, 1/2	Protein of unknown function	OG0012358	MobiDBLite;mobidb-lite;consensus disorder prediction
AO090701000483		Chr5_A_oryzae_RIB40	1081972	1083378		1.61_1.9 X, 2/5			1.6_2.03 X, 6/10		1.64_2.28 X, 5/7	1.81_1.88 X, 2/2	Ortholog of A. fumigatus Af293 : Afu1g17290, A. niger CBS 513.88 : An15g02470, Neosartorya fischeri NRRL 181 : NFIA_008080 and Aspergillus wentii : Aspwe1_0588401	OG0010436
AO090138000181		Chr6_A_oryzae_RIB40	3753127	3752603		1.84_2.47 X, 5/5	1.63_2.61 X, 13/17					1.79_1.79 X, 1/2	Ortholog of Aspergillus glaucus : Aspgl1_0173941, Aspergillus flavus NRRL 3357 : AFL2T_05016, Aspergillus wentii : Aspwe1_0046923 and Aspergillus fumigatus A1163 : AFUB_044410	OG0000073	Coils;Coil;
AO090701001259		Chr6_A_oryzae_RIB40	3882766	3883134	1.62_1.77 X, 11/26						1.62_1.68 X, 5/7		Protein of unknown function
AO090701001261		Chr6_A_oryzae_RIB40	3920540	3918553		1.69_1.69 X, 1/5			1.93_1.93 X, 1/10		1.87_3.25 X, 7/7	2.05_2.17 X, 2/2	Protein of unknown function	OG0000204	Pfam;PF14441;OTT_1508-like deaminase
AO090138000124		Chr6_A_oryzae_RIB40	3927550	3928124	1.63_2.01 X, 15/26	1.65_1.75 X, 3/5	1.63_1.76 X, 2/17				1.65_2.07 X, 7/7		Protein of unknown function	OG0015552
AO090011000849		Chr7_A_oryzae_RIB40	2171447	2172144		1.64_1.64 X, 1/5					1.68_1.78 X, 3/7		Ortholog(s) have DNA-directed 5'-3' RNA polymerase activity, RNA-directed 5'-3' RNA polymerase activity	OG0007174	SUPERFAMILY;SSF57783;|Pfam;PF01096;Transcription factor S-II (TFIIS)|Pfam;PF02150;RNA polymerases M/15 Kd subunit|SMART;SM00440;|ProSitePatterns;PS00466;Zinc finger TFIIS-type signature.|SMART;SM00661;|PIRSF;PIRSF005586;|CDD;cd10508;Zn-ribbon_RPB9|Gene3D;G3DSA:2.20.25.10;|ProSiteProfiles;PS51133;Zinc finger TFIIS-type profile.
AO090011000850		Chr7_A_oryzae_RIB40	2172901	2172318		1.73_2.25 X, 5/5					1.71_2.48 X, 6/7		Ortholog(s) have structural constituent of ribosome activity and mitochondrial large ribosomal subunit localization	OG0000348	SMART;SM01374;|Gene3D;G3DSA:2.40.150.20;|Pfam;PF00238;Ribosomal protein L14p/L23e|SUPERFAMILY;SSF50193;|TIGRFAM;TIGR01067;rplN_bact: ribosomal protein uL14|ProSitePatterns;PS00049;Ribosomal protein L14 signature.|Hamap;MF_01367;50S ribosomal protein L14 [rplN].
AO090011000897		Chr7_A_oryzae_RIB40	2315874	2312225		1.6_1.94 X, 4/5			1.62_2.17 X, 8/10		1.85_1.92 X, 2/7		Has domain(s) with predicted DNA binding, RNA polymerase II transcription factor activity, sequence-specific DNA binding, zinc ion binding activity and role in regulation of transcription, DNA-templated, transcription, DNA-templated	OG0000191	ProSitePatterns;PS00463;Zn(2)-C6 fungal-type DNA-binding domain signature.|SUPERFAMILY;SSF57701;|MobiDBLite;mobidb-lite;consensus disorder prediction|ProSiteProfiles;PS50048;Zn(2)-C6 fungal-type DNA-binding domain profile.|Gene3D;G3DSA:4.10.240.10;|SMART;SM00066;|CDD;cd12148;fungal_TF_MHR|Pfam;PF00172;Fungal Zn(2)-Cys(6) binuclear cluster domain|CDD;cd00067;GAL4
AO090206000129		Chr7_A_oryzae_RIB40	2914586	2916917		2.58_2.78 X, 5/5	1.8_2.19 X, 5/17	1.93_1.95 X, 2/2					Has domain(s) with predicted catalytic activity and role in nucleoside metabolic process	OG0010272	Pfam;PF01048;Phosphorylase superfamily|SUPERFAMILY;SSF53167;
AO090010000303		Chr8_A_oryzae_RIB40	2533197	2531989	1.63_2.12 X, 26/26							2.11_2.27 X, 2/2	Ortholog of A. fumigatus Af293 : Afu1g00660 and Aspergillus carbonarius ITEM 5010 : Acar5010_133580	OG0012191	Pfam;PF10979;Protein of unknown function (DUF2786)
AO090010000284		Chr8_A_oryzae_RIB40	2616914	2617324	1.63_2.18 X, 21/26							1.85_1.85 X, 1/2	Protein of unknown function	OG0015528	MobiDBLite;mobidb-lite;consensus disorder prediction
AO090010000251		Chr8_A_oryzae_RIB40	2709887	2706458	1.6_1.9 X, 23/26	1.64_1.85 X, 2/5					1.65_2.26 X, 3/7	1.64_1.67 X, 2/2	Has domain(s) with predicted ATP binding, DNA binding, helicase activity, nucleic acid binding, zinc ion binding activity	OG0012059	ProSiteProfiles;PS51194;Superfamilies 1 and 2 helicase C-terminal domain profile.|ProSiteProfiles;PS51192;Superfamilies 1 and 2 helicase ATP-binding type-1 domain profile.|SMART;SM00184;|Gene3D;G3DSA:3.40.50.10810;|SMART;SM00490;|Gene3D;G3DSA:3.40.50.300;|MobiDBLite;mobidb-lite;consensus disorder prediction|Pfam;PF00271;Helicase conserved C-terminal domain|Gene3D;G3DSA:3.30.40.10;|SMART;SM00487;|…
AO090010000244		Chr8_A_oryzae_RIB40	2739280	2742473	1.66_2.02 X, 25/26	1.66_2.31 X, 5/5					1.68_1.91 X, 5/7		Protein of unknown function	OG0012011	MobiDBLite;mobidb-lite;consensus disorder prediction
AO090010000243		Chr8_A_oryzae_RIB40	2744475	2743794	1.62_1.77 X, 8/26	1.6_1.8 X, 2/5					1.64_1.65 X, 2/7		Protein of unknown function	OG0012546
					-0.91_-0.61 X, 21/26	-0.75_-0.6 X, 3/5								OG0000088	MobiDBLite;mobidb-lite;consensus disorder prediction
					0.63_0.63 X, 1/26				0.64_0.64 X, 1/10					OG0000247	SUPERFAMILY;SSF54373;|MobiDBLite;mobidb-lite;consensus disorder prediction|Gene3D;G3DSA:3.30.9.10;|Gene3D;G3DSA:3.50.50.60;|Pfam;PF01266;FAD dependent oxidoreductase|SUPERFAMILY;SSF51905;
											-0.71_-0.71 X, 1/7	-0.61_-0.6 X, 2/2		OG0000309	MobiDBLite;mobidb-lite;consensus disorder prediction
					0.67_0.67 X, 1/26				0.66_0.66 X, 1/10					OG0000344	CDD;cd00204;ANK|Gene3D;G3DSA:1.25.40.20;|Pfam;PF12796;Ankyrin repeats (3 copies)|ProSiteProfiles;PS50297;Ankyrin repeat region circular profile.|SUPERFAMILY;SSF48403;|SMART;SM00248;
					-0.97_-0.61 X, 16/26	-0.69_-0.62 X, 2/5								OG0000358	Gene3D;G3DSA:3.90.850.10;|SUPERFAMILY;SSF56529;|Pfam;PF01557;Fumarylacetoacetate (FAA) hydrolase family
					0.66_0.66 X, 1/26			-0.64_-0.64 X, 1/2						OG0000401	ProSiteProfiles;PS50011;Protein kinase domain profile.|SUPERFAMILY;SSF56112;|Gene3D;G3DSA:1.10.510.10;|Pfam;PF00069;Protein kinase domain
					0.67_0.67 X, 1/26		0.66_0.66 X, 1/17							OG0000412	Coils;Coil;|MobiDBLite;mobidb-lite;consensus disorder prediction
					0.65_0.65 X, 1/26		-0.65_-0.65 X, 1/17							OG0000473	MobiDBLite;mobidb-lite;consensus disorder prediction
					-0.78_-0.78 X, 1/26							0.67_0.67 X, 1/2		OG0000510	ProSitePatterns;PS00217;Sugar transport proteins signature 2.|MobiDBLite;mobidb-lite;consensus disorder prediction|Pfam;PF00083;Sugar (and other) transporter|ProSiteProfiles;PS50850;Major facilitator superfamily (MFS) profile.|CDD;cd06174;MFS|Gene3D;G3DSA:1.20.1250.20;|TIGRFAM;TIGR00879;SP: MFS transporter, sugar porter (SP) family|SUPERFAMILY;SSF103473;|PRINTS;PR00171;Sugar transporter signature
							0.66_0.66 X, 1/17			0.62_0.62 X, 1/10				OG0000778	Pfam;PF00135;Carboxylesterase family|Gene3D;G3DSA:3.40.50.1820;|SUPERFAMILY;SSF53474;
									0.86_0.86 X, 1/10			0.65_0.65 X, 1/2		OG0000792	SUPERFAMILY;SSF53756;|Gene3D;G3DSA:3.40.50.2000;
							-0.74_-0.71 X, 2/17					-0.81_-0.74 X, 2/2		OG0002569	MobiDBLite;mobidb-lite;consensus disorder prediction
					0.65_0.65 X, 1/26		0.67_0.67 X, 1/17							OG0007179	Coils;Coil;|MobiDBLite;mobidb-lite;consensus disorder prediction
					0.7_0.7 X, 1/26		0.64_0.64 X, 1/17							OG0010427	Pfam;PF04082;Fungal specific transcription factor domain|CDD;cd12148;fungal_TF_MHR
					-0.77_-0.77 X, 1/26				-0.64_-0.64 X, 1/10					OG0011150
					-0.81_-0.6 X, 10/26				-0.78_-0.62 X, 4/10					OG0011266
							0.64_0.64 X, 1/17		0.68_0.68 X, 1/10			0.88_0.88 X, 1/2		OG0000034
							-0.97_-0.97 X, 1/17		-0.71_-0.62 X, 2/10			-0.68_-0.68 X, 1/2		OG0000102	SUPERFAMILY;SSF53901;|SMART;SM00825;Beta-ketoacyl synthase|CDD;cd00833;PKS|Gene3D;G3DSA:3.40.47.10;|Pfam;PF00109;Beta-ketoacyl synthase, N-terminal domain
					1.04_1.04 X, 1/26		0.63_1.12 X, 16/17					0.62_0.78 X, 2/2		OG0000142	Gene3D;G3DSA:3.30.200.20;|SMART;SM00220;|ProSiteProfiles;PS50011;Protein kinase domain profile.|SUPERFAMILY;SSF56112;|Gene3D;G3DSA:1.10.510.10;|Pfam;PF00069;Protein kinase domain
					-0.9_-0.6 X, 15/26	-0.64_-0.62 X, 3/5		-0.72_-0.72 X, 1/2						OG0000153	Pfam;PF01823;MAC/Perforin domain|MobiDBLite;mobidb-lite;consensus disorder prediction
					-1.43_-0.61 X, 25/26	-1.0_-0.68 X, 5/5			0.67_0.67 X, 1/10					OG0000175
					-1.23_-0.68 X, 25/26		-0.96_-0.96 X, 1/17				-1.14_-0.86 X, 7/7			OG0000179
					-1.22_-0.61 X, 22/26		0.62_0.72 X, 2/17			0.64_0.64 X, 1/10				OG0000278	SUPERFAMILY;SSF117070;|Pfam;PF12505;Protein of unknown function (DUF3712)
							-1.17_-0.67 X, 17/17	-0.98_-0.81 X, 2/2	-1.02_-0.69 X, 9/10					OG0013239
					-1.27_-0.86 X, 26/26	-1.16_-0.93 X, 5/5	-1.17_-1.09 X, 6/17					-1.24_-1.11 X, 2/2		OG0000046	Gene3D;G3DSA:2.60.120.620;|Pfam;PF05721;Phytanoyl-CoA dioxygenase (PhyH)|SUPERFAMILY;SSF51197;
					-1.32_-0.83 X, 26/26	-1.21_-1.07 X, 5/5		-1.33_-1.17 X, 2/2	-0.62_-0.62 X, 1/10					OG0000101	Pfam;PF13410;Glutathione S-transferase, C-terminal domain|ProSiteProfiles;PS50404;Soluble glutathione S-transferase N-terminal domain profile.|Gene3D;G3DSA:3.40.30.10;|Gene3D;G3DSA:1.20.1050.10;|SUPERFAMILY;SSF47616;|Pfam;PF13409;Glutathione S-transferase, N-terminal domain|SUPERFAMILY;SSF52833;|ProSiteProfiles;PS50405;Soluble glutathione S-transferase C-terminal domain profile.
							-0.67_-0.67 X, 1/17	-2.0_-1.99 X, 2/2	-0.89_-0.66 X, 3/10			-0.74_-0.74 X, 1/2		OG0000249
					-1.29_-0.64 X, 25/26	-0.94_-0.71 X, 5/5					-0.88_-0.66 X, 7/7	-0.74_-0.74 X, 1/2		OG0000279	ProSiteProfiles;PS51382;SPX domain profile.|CDD;cd00204;ANK|ProSiteProfiles;PS50088;Ankyrin repeat profile.|Gene3D;G3DSA:1.25.40.20;|Pfam;PF12796;Ankyrin repeats (3 copies)|ProSiteProfiles;PS50297;Ankyrin repeat region circular profile.|SUPERFAMILY;SSF48403;|CDD;cd14447;SPX|SMART;SM00248;
							0.75_0.75 X, 1/17		-0.76_-0.76 X, 1/10	0.89_0.89 X, 1/10		-0.73_-0.73 X, 1/2		OG0000448	Pfam;PF17109;fungal STAND N-terminal Goodbye domain|MobiDBLite;mobidb-lite;consensus disorder prediction
					-0.9_-0.61 X, 18/26	-0.7_-0.61 X, 4/5	-0.71_-0.71 X, 1/17		-0.65_-0.65 X, 1/10					OG0008737
					-1.1_-1.1 X, 1/26	0.9_1.0 X, 5/5	0.67_1.17 X, 5/17				0.7_1.23 X, 5/7			OG0010510
					2.51_3.36 X, 26/26		-3.15_-2.85 X, 17/17	-3.17_-3.05 X, 2/2	-0.6_-0.6 X, 1/10			3.02_3.07 X, 2/2		OG0000171	CDD;cd00167;SANT|MobiDBLite;mobidb-lite;consensus disorder prediction
					-0.77_-0.62 X, 5/26		-0.81_-0.64 X, 3/17		-0.63_-0.6 X, 2/10	-0.64_-0.64 X, 1/10	-0.61_-0.61 X, 1/7			OG0000537	MobiDBLite;mobidb-lite;consensus disorder prediction
					-1.24_-0.69 X, 26/26		-1.16_-0.79 X, 16/17	-1.3_-1.05 X, 2/2	-1.1_-0.67 X, 10/10			-0.73_-0.73 X, 1/2		OG0011254	MobiDBLite;mobidb-lite;consensus disorder prediction
					-1.2_-0.67 X, 26/26		-1.17_-0.72 X, 17/17	-0.95_-0.91 X, 2/2	-1.15_-0.62 X, 9/10			0.87_0.87 X, 1/2		OG0011662
	amyABC				1.25_1.25 X, 1/26	-0.95_-0.86 X, 5/5			-0.99_-0.76 X, 9/10		0.97_1.25 X, 7/7	-0.73_-0.73 X, 1/2		OG0011956	Gene3D;G3DSA:3.20.20.80;|PRINTS;PR00110;Alpha-amylase signature|PIRSF;PIRSF001024;|Gene3D;G3DSA:2.60.40.1180;|SMART;SM00642;|SUPERFAMILY;SSF51011;|Pfam;PF00128;Alpha amylase, catalytic domain|SUPERFAMILY;SSF51445;|CDD;cd11319;AmyAc_euk_AmyA|Pfam;PF09260;Domain of unknown function (DUF1966)
					-1.54_-0.98 X, 26/26	-1.34_-1.08 X, 5/5	0.61_1.15 X, 10/17		-0.94_-0.6 X, 7/10		-0.61_-0.61 X, 1/7	-0.89_-0.65 X, 2/2		OG0000004	ProSiteProfiles;PS51194;Superfamilies 1 and 2 helicase C-terminal domain profile.|ProSiteProfiles;PS51192;Superfamilies 1 and 2 helicase ATP-binding type-1 domain profile.|Pfam;PF00270;DEAD/DEAH box helicase|SMART;SM00490;|Gene3D;G3DSA:3.40.50.300;|MobiDBLite;mobidb-lite;consensus disorder prediction|Pfam;PF00271;Helicase conserved C-terminal domain|SUPERFAMILY;SSF52540;|CDD;cd00079;HELICc|SMART;…
					-2.0_-1.99 X, 24/26	-1.12_-1.01 X, 5/5	-0.95_-0.95 X, 1/17		-1.29_-1.0 X, 7/10		-1.27_-0.97 X, 6/7	-1.36_-1.32 X, 2/2		OG0000653	CDD;cd06660;Aldo_ket_red|Gene3D;G3DSA:3.20.20.100;|SUPERFAMILY;SSF51430;|Pfam;PF00248;Aldo/keto reductase family
						-2.0_-2.0 X, 5/5	-2.0_-1.99 X, 17/17	-2.0_-2.0 X, 2/2		0.61_0.61 X, 1/10	-2.0_-1.89 X, 7/7	-2.0_-1.96 X, 2/2		OG0011769	Pfam;PF01048;Phosphorylase superfamily|SUPERFAMILY;SSF53167;|MobiDBLite;mobidb-lite;consensus disorder prediction
					-1.17_-0.73 X, 26/26		-1.08_-0.69 X, 17/17	-0.9_-0.87 X, 2/2	-0.92_-0.65 X, 8/10		0.65_0.65 X, 1/7	-0.62_-0.62 X, 1/2		OG0012117
					-2.0_-1.99 X, 24/26	-2.0_-2.0 X, 5/5	-1.06_-0.61 X, 3/17		-2.0_-2.0 X, 7/10		-2.0_-2.0 X, 6/7	-2.0_-2.0 X, 2/2		OG0012199	PRINTS;PR00081;Glucose/ribitol dehydrogenase family signature|Pfam;PF00106;short chain dehydrogenase|Gene3D;G3DSA:3.40.50.720;|ProSitePatterns;PS00061;Short-chain dehydrogenases/reductases family signature.|SUPERFAMILY;SSF51735;
					-2.0_-2.0 X, 26/26	-2.0_-2.0 X, 5/5	-2.0_-1.99 X, 17/17		-2.0_-2.0 X, 10/10	0.6_0.6 X, 1/10		-2.0_-1.99 X, 2/2		OG0012387	ProSitePatterns;PS00463;Zn(2)-C6 fungal-type DNA-binding domain signature.|SUPERFAMILY;SSF57701;|MobiDBLite;mobidb-lite;consensus disorder prediction|Gene3D;G3DSA:4.10.240.10;|ProSiteProfiles;PS50048;Zn(2)-C6 fungal-type DNA-binding domain profile.|CDD;cd00067;GAL4
					0.69_0.69 X, 1/26		-1.78_-0.68 X, 11/17	1.01_1.27 X, 2/2	-0.91_-0.61 X, 4/10	1.77_1.88 X, 2/10	-1.21_-0.93 X, 6/7			OG0012425	Gene3D;G3DSA:3.90.210.10;
					-2.52_-2.06 X, 26/26	-1.73_-1.34 X, 4/5	-4.07_-3.87 X, 17/17	-2.95_-2.89 X, 2/2	-2.68_-2.23 X, 10/10		1.02_1.41 X, 2/7	-1.35_-1.19 X, 2/2		OG0000002	CDD;cd00200;WD40|Gene3D;G3DSA:2.130.10.10;|SMART;SM00320;|PRINTS;PR00320;G protein beta WD-40 repeat signature|ProSiteProfiles;PS50294;Trp-Asp (WD) repeats circular profile.|ProSiteProfiles;PS50082;Trp-Asp (WD) repeats profile.|SUPERFAMILY;SSF50978;|Pfam;PF00400;WD domain, G-beta repeat|ProSitePatterns;PS00678;Trp-Asp (WD) repeats signature.
						-0.89_-0.67 X, 2/5	-1.16_-0.61 X, 11/17	-1.82_-1.67 X, 2/2	-1.45_-0.74 X, 10/10	-0.76_-0.76 X, 1/10	0.66_0.95 X, 2/7	0.74_0.88 X, 2/2		OG0000053	Coils;Coil;|SUPERFAMILY;SSF56112;|MobiDBLite;mobidb-lite;consensus disorder prediction|Gene3D;G3DSA:1.10.510.10;
					-4.43_-3.87 X, 26/26	-0.67_-0.67 X, 1/5	-2.68_-1.73 X, 17/17	-2.3_-2.25 X, 2/2	-2.47_-1.69 X, 10/10	-0.92_-0.61 X, 2/10		-1.97_-1.83 X, 2/2		OG0000112
					0.66_1.6 X, 13/26	0.61_0.61 X, 1/5	0.79_1.54 X, 5/17	0.89_0.89 X, 1/2	0.8_0.87 X, 2/10	0.78_1.89 X, 6/10		1.3_1.3 X, 1/2		OG0000116	ProSiteProfiles;PS50075;Carrier protein (CP) domain profile.|Pfam;PF00550;Phosphopantetheine attachment site|Gene3D;G3DSA:1.10.1200.10;|SUPERFAMILY;SSF47336;|MobiDBLite;mobidb-lite;consensus disorder prediction
					0.88_2.7 X, 24/26		-1.58_0.9 X, 6/17	-0.81_-0.81 X, 1/2	-1.77_-0.74 X, 10/10	1.03_2.49 X, 10/10	-1.17_-0.98 X, 2/7	-1.56_-1.24 X, 2/2		OG0000127
					-0.61_-0.61 X, 1/26		-0.68_-0.61 X, 3/17	-0.62_-0.62 X, 1/2	-0.76_-0.62 X, 2/10	-0.65_-0.65 X, 1/10	-0.69_-0.69 X, 1/7	-0.65_-0.6 X, 2/2		OG0000154	Pfam;PF04193;PQ loop repeat|SMART;SM00679;|Gene3D;G3DSA:1.20.1280.290;
					-0.64_1.95 X, 3/26	-1.06_-0.63 X, 5/5	0.81_3.45 X, 16/17	-2.43_-2.25 X, 2/2	-1.41_-0.61 X, 10/10		-0.71_-0.71 X, 1/7	3.99_5.22 X, 2/2		OG0000178	Pfam;PF11917;Protein of unknown function (DUF3435)|Coils;Coil;|MobiDBLite;mobidb-lite;consensus disorder prediction
					-3.0_-3.0 X, 26/26	-2.05_-1.88 X, 5/5	-2.08_-1.93 X, 17/17	-3.0_-3.0 X, 2/2	-2.13_-1.93 X, 10/10	-0.7_-0.61 X, 4/10		-0.75_-0.75 X, 1/2		OG0000211	Pfam;PF12520;Protein of unknown function (DUF3723)|Coils;Coil;|MobiDBLite;mobidb-lite;consensus disorder prediction
					-0.95_-0.6 X, 8/26	-2.46_-2.17 X, 5/5	-2.17_-1.6 X, 17/17	-1.68_-1.65 X, 2/2	-4.0_-3.96 X, 10/10		-0.85_-0.64 X, 3/7	-1.19_-0.85 X, 2/2		OG0000296	MobiDBLite;mobidb-lite;consensus disorder prediction
					-2.29_-0.73 X, 26/26	-0.97_-0.67 X, 2/5	-2.9_-1.19 X, 17/17		-1.86_-0.66 X, 9/10	0.72_1.77 X, 3/10	-1.81_-1.44 X, 7/7	-0.69_-0.69 X, 1/2		OG0010900	Gene3D;G3DSA:3.30.420.470;|SUPERFAMILY;SSF53098;|SUPERFAMILY;SSF46689;|Pfam;PF13358;DDE superfamily endonuclease
					-1.41_-0.8 X, 26/26	-1.28_-1.11 X, 5/5	-2.33_-1.85 X, 17/17	-1.47_-1.26 X, 2/2	-2.12_-1.63 X, 10/10		0.82_0.82 X, 1/7	-0.65_-0.65 X, 1/2		OG0012116	Coils;Coil;
					1.1_2.08 X, 26/26	1.07_1.91 X, 5/5	-1.75_-1.08 X, 17/17		0.95_1.57 X, 2/10	0.62_0.72 X, 2/10	0.84_0.84 X, 1/7	0.9_0.97 X, 2/2		OG0012478	Coils;Coil;|Pfam;PF06687;SUR7/PalI family
					0.67_0.67 X, 1/26	-0.75_-0.62 X, 3/5	-1.57_-1.09 X, 17/17	0.67_0.67 X, 1/2	-0.95_-0.65 X, 9/10	0.64_1.06 X, 3/10	-1.17_-0.87 X, 7/7			OG0012550
					4.23_6.44 X, 26/26	5.17_5.72 X, 5/5	-1.23_-1.0 X, 6/17	-7.41_-7.33 X, 2/2	-2.42_-1.48 X, 10/10	0.79_1.93 X, 10/10	-1.17_-0.67 X, 6/7	5.12_5.78 X, 2/2		OG0000041	ProSiteProfiles;PS51253;CENPB-type HTH domain profile.|Pfam;PF03221;Tc5 transposase DNA-binding domain|Pfam;PF03184;DDE superfamily endonuclease|SMART;SM00674;|MobiDBLite;mobidb-lite;consensus disorder prediction
					7.47_9.99 X, 26/26	15.19_16.48 X, 5/5	0.65_1.02 X, 12/17	1.26_1.37 X, 2/2	-0.73_-0.62 X, 7/10	0.9_0.9 X, 1/10	20.47_25.64 X, 7/7	3.12_3.29 X, 2/2		OG0000321	Pfam;PF14529;Endonuclease-reverse transcriptase|Gene3D;G3DSA:3.60.10.10;|Pfam;PF00075;RNase H|SUPERFAMILY;SSF53098;|Pfam;PF00078;Reverse transcriptase (RNA-dependent DNA polymerase)|MobiDBLite;mobidb-lite;consensus disorder prediction|Gene3D;G3DSA:3.30.420.10;|SUPERFAMILY;SSF56672;|SUPERFAMILY;SSF56219;|CDD;cd09276;Rnase_HI_RT_non_LTR|CDD;cd01650;RT_nLTR_like|ProSiteProfiles;PS50878;Reverse trans…
					-1.58_-0.61 X, 11/26	0.65_3.98 X, 5/5	-6.0_-5.98 X, 17/17	-6.0_-5.99 X, 2/2	-6.0_-5.94 X, 10/10	-1.22_-0.71 X, 6/10	-4.24_-3.26 X, 7/7	-1.48_-1.47 X, 2/2		OG0011848	SUPERFAMILY;SSF52151;
