# Supplementary material for: Evolution of Aspergillus oryzae before and after domestication inferred by large-scale comparative genomic analysis
Source: DNA Res. 2019 Nov 22;26(6):465–72. doi: 10.1093/dnares/dsz024 (PMC6993814; doi:10.1093/dnares/dsz024)
Supplement: dsz024_Supplementary_Data [file dsz024_supplementary_data.zip › dsz024-Suppl_data/Supplementary_Table S2.xlsx]

## Sheet: Sheet1
	strain	species	provider	clade	usage	MAT	#scaffolds (filtered)	total	GC	N50	max	min	avg	mean_depth	mode_insert_length	BUSCO	#raw_read	estimated #protein	reference
GCA_000269785.2	3.042	oryzae		K		MAT1-2	226	36576471	0.483152	395582	1461113	228	161843			C:98.0%[S:97.5%,D:0.5%],F:0.7%,M:1.3%,n:4046
GCA_000278405.1	AS3.951	oryzae		AS3.951		MAT1-1	969	36333575	0.483154	70610	556137	501	37495.9			C:97.7%[S:97.2%,D:0.5%],F:0.7%,M:1.6%,n:4046
GCA_000278425.1	AS3.863	oryzae		AS3.863		MAT1-1	962	36407558	0.48317	73269	319348	501	37845.7			C:97.7%[S:97.2%,D:0.5%],F:0.7%,M:1.6%,n:4046
GCA_000320905.1	RIB326	oryzae		A		MAT1-2	200	35426415	0.483822	671489	2218714	576	177132			C:88.8%[S:88.2%,D:0.6%],F:8.3%,M:2.9%,n:4046
GCA_000691885.1	100-8	oryzae		K		MAT1-2	210	36769262	0.483464	333787	1339760	1056	175092			C:98.0%[S:96.2%,D:1.8%],F:0.8%,M:1.2%,n:4046
GCA_000952835.1	AF70	flavus		AF70		MAT1-1	924	37027369	0.483188	70395	296737	960	40072.9			C:97.5%[S:96.9%,D:0.6%],F:0.8%,M:1.7%,n:4046
GCA_000956085.1	SU-1	parasiticus		parasiticus		MAT1-1	753	39465951	0.481494	140138	484987	201	52411.6			C:98.0%[S:97.4%,D:0.6%],F:0.9%,M:1.1%,n:4046
GCA_001576635.1	79-2	flavus		79-2		MAT1-1	999	35835174	0.483118	56879	248806	3067	35871			C:90.6%[S:90.2%,D:0.4%],F:3.4%,M:6.0%,n:4046
GCA_001576645.1	61-4	flavus		61-4		MAT1-1	998	36322355	0.483055	119103	832478	316	36395.1			C:95.2%[S:94.7%,D:0.5%],F:2.4%,M:2.4%,n:4046
GCA_001576655.1	40-5	flavus		40-5		MAT1-1	995	36412503	0.48288	152278	472973	208	36595.5			C:95.6%[S:95.1%,D:0.5%],F:2.3%,M:2.1%,n:4046
GCA_001576715.1	26-3	flavus		26-3		N.A.	999	36329774	0.482279	117234	423700	426	36366.1			C:92.5%[S:92.0%,D:0.5%],F:4.1%,M:3.4%,n:4046
GCA_001576725.1	78-6	flavus		78-6		N.A.	999	36203959	0.483116	106705	542837	455	36240.2			C:94.6%[S:94.2%,D:0.4%],F:2.2%,M:3.2%,n:4046
GCA_001576735.1	72-5	flavus		72-5		MAT1-1	999	35993818	0.483088	62350	245025	1885	36029.8			C:90.8%[S:90.3%,D:0.5%],F:3.1%,M:6.1%,n:4046
GCA_001576745.1	206-4	flavus		206-4		MAT1-1	999	36084636	0.483545	75374	325538	1073	36120.8			C:94.4%[S:93.9%,D:0.5%],F:2.4%,M:3.2%,n:4046
GCA_001576795.1	54-2	flavus		54-2		N.A.	670	36578698	0.48289	193799	714140	202	54595.1			C:95.7%[S:95.2%,D:0.5%],F:2.1%,M:2.2%,n:4046
GCA_001695535.1	3-2	flavus		3-2		N.A.	6423	35784535	0.483511	10642	78659	200	5571.31			C:72.9%[S:72.5%,D:0.4%],F:5.9%,M:21.2%,n:4046
GCA_002007945.1	BCC7051	oryzae		E		MAT1-2	25	38507590	0.472318	4278514	5043372	1886	1.5403e+06			C:98.7%[S:98.2%,D:0.5%],F:0.5%,M:0.8%,n:4046
GCA_002214955.1	SRCM101975	oryzae		SRCM		MAT1-2	77	37128894	0.483168	2086428	4444644	347	482193			C:98.4%[S:97.9%,D:0.5%],F:0.6%,M:1.0%,n:4046
GCA_002214965.1	SRCM101989	oryzae		SRCM		MAT1-2	93	36974910	0.483153	2027757	3471301	463	397580			C:95.7%[S:95.2%,D:0.5%],F:2.6%,M:1.7%,n:4046
GCA_002217615.1	JAU2	flavus		JAU2		MAT1-2	2367	40272913	0.47032	448689	1548360	357	17014.3			C:97.7%[S:97.2%,D:0.5%],F:1.0%,M:1.3%,n:4046
GCA_002217635.1	NRRL21882_AflaGuard	flavus		AflaGuard		MAT1-2	398	37541693	0.471694	472901	2415969	399	94325.9			C:96.9%[S:96.4%,D:0.5%],F:1.0%,M:2.1%,n:4046
GCA_002443195.2	NRRL21882_AflaGuard	flavus		AflaGuard		MAT1-2	388	37012722	0.47873	854927	2297576	501	95393.6			C:98.5%[S:98.0%,D:0.5%],F:0.7%,M:0.8%,n:4046
GCA_002443215.2	NRRL30797_K49	flavus		AF36		contaminated	1590	38812461	0.477371	257700	1229393	501	24410.4			C:98.6%[S:98.0%,D:0.6%],F:0.5%,M:0.9%,n:4046
GCA_002456175.2	NRRL118543_AF36	flavus		AF36		MAT1-2	295	37227217	0.480145	809614	2599106	500	126194			C:98.8%[S:98.2%,D:0.6%],F:0.5%,M:0.7%,n:4046
GCA_002864195.1	WRRL1519	oryzae		WRRL1519		MAT1-1	127	38039301	0.471589	642263	2267781	206	299522			C:98.6%[S:98.1%,D:0.5%],F:0.6%,M:0.8%,n:4046
GCA_002894705.1	ATCC12892	sojae		ATCC12892		MAT1-2	715	41166126	0.476325	665651	1737208	503	57575			C:98.4%[S:97.7%,D:0.7%],F:1.0%,M:0.6%,n:4046
GCA_003709025.1	CA14	flavus		CA14		MAT1-2	146	37667204	0.47477	1333001	2556347	1001	257995			C:95.3%[S:94.7%,D:0.6%],F:1.8%,M:2.9%,n:4046
GCA_003711285.1	CS1137_(VCG_MC04)	flavus		CS1137_(VCG_MC04)		MAT1-1	312	37382515	0.476003	950564	1843663	1002	119816			C:95.0%[S:94.4%,D:0.6%],F:1.9%,M:3.1%,n:4046
GCA_003711305.1	CS0504_(VCG_BS01)	flavus		CS0504_(VCG_BS01)		MAT1-2	202	36929924	0.480117	930970	2704276	1006	182821			C:94.9%[S:94.4%,D:0.5%],F:1.8%,M:3.3%,n:4046
GCA_003711315.1	CS0540_(VCG_DV901)	flavus		CS0540_(VCG_DV901)		MAT1-1	162	36873860	0.481237	1032375	2108140	1014	227616			C:95.1%[S:94.5%,D:0.6%],F:1.8%,M:3.1%,n:4046
GCA_003711345.1	AF12	flavus		AF12		MAT1-2	315	37955110	0.474319	969168	2040497	1002	120492			C:95.0%[S:94.4%,D:0.6%],F:1.9%,M:3.1%,n:4046
GCA_003711355.1	AZS04M2A	flavus		AZS04M2A		MAT1-1	234	38226621	0.471924	1138156	2088581	1012	163362			C:95.4%[S:94.8%,D:0.6%],F:1.7%,M:2.9%,n:4046
GCA_003711385.1	AF70	flavus		AF70		MAT1-1	288	38005928	0.473924	968713	2202288	1008	131965			C:95.2%[S:94.6%,D:0.6%],F:1.9%,M:2.9%,n:4046
GCA_003953485.1	2017_Yazoo_S8	flavus		AflaGuard		MAT1-2	221	36706005	0.48133	492627	1308165	1005	166091			C:95.3%[S:94.8%,D:0.5%],F:1.8%,M:2.9%,n:4046
GCA_003953495.1	2017_Yazoo_S4	flavus		AflaGuard		MAT1-2	210	36667167	0.481686	589377	1665732	1001	174606			C:95.3%[S:94.8%,D:0.5%],F:1.8%,M:2.9%,n:4046
GCA_003953505.1	2017_Yazoo_S3	flavus		2017_Yazoo_S3		MAT1-1	162	37073170	0.482381	644999	2494705	1003	228847			C:95.1%[S:94.5%,D:0.6%],F:1.9%,M:3.0%,n:4046
GCA_003953515.1	2017_Yazoo_S6	flavus		2017_Yazoo_S6		contaminated	932	38756494	0.481371	261481	1607187	1005	41584.2			C:95.4%[S:94.8%,D:0.6%],F:1.8%,M:2.8%,n:4046
GCA_003953525.1	2017_Yazoo_S7	flavus		AflaGuard		MAT1-2	260	36616136	0.482122	398115	1100623	1009	140831			C:95.3%[S:94.8%,D:0.5%],F:1.9%,M:2.8%,n:4046
GCA_003953585.1	2017_Yazoo_S1	flavus		2017_Yazoo_S1		MAT1-1	188	36948561	0.482039	579341	2079780	1069	196535			C:95.2%[S:94.7%,D:0.5%],F:1.7%,M:3.1%,n:4046
GCA_003953595.1	2017_Washington_T8	flavus		AflaGuard		MAT1-2	253	36812239	0.481282	517865	1799225	1028	145503			C:95.3%[S:94.8%,D:0.5%],F:1.8%,M:2.9%,n:4046
GCA_003953605.1	2017_Washington_T7	flavus		AflaGuard		MAT1-2	317	36567479	0.482452	312329	956707	1001	115355			C:95.1%[S:94.6%,D:0.5%],F:1.9%,M:3.0%,n:4046
GCA_003953615.1	2017_Washington_T4	oryzae		2017_Washington_T4		MAT1-2	187	36847006	0.482514	501954	2320482	1006	197043			C:95.2%[S:94.7%,D:0.5%],F:1.8%,M:3.0%,n:4046
GCA_003953625.1	2017_Washington_T6	flavus		AflaGuard		MAT1-2	286	36782603	0.481462	545560	2377431	1005	128610			C:95.3%[S:94.8%,D:0.5%],F:1.9%,M:2.8%,n:4046
GCA_003953685.1	2017_Washington_T3	flavus		2017_Washington_T3		MAT1-2	202	36875423	0.482455	442413	1951957	1006	182552			C:95.4%[S:94.8%,D:0.6%],F:1.8%,M:2.8%,n:4046
GCA_003953695.1	2017_Coahoma_J8	flavus		AflaGuard		MAT1-2	281	36846091	0.481319	587181	2706783	1011	131125			C:95.3%[S:94.8%,D:0.5%],F:1.8%,M:2.9%,n:4046
GCA_003953705.1	2017_Washington_T1	flavus		AF36		MAT1-2	342	36926660	0.483379	212837	660533	1066	107973			C:95.0%[S:94.4%,D:0.6%],F:1.8%,M:3.2%,n:4046
GCA_003953715.1	2017_Washington_T2	flavus		AF36		MAT1-2	175	37001068	0.482931	469209	1117611	1036	211435			C:95.0%[S:94.4%,D:0.6%],F:1.9%,M:3.1%,n:4046
GCA_003953735.1	2017_Coahoma_J7	flavus		AflaGuard		MAT1-2	868	36487869	0.482897	72545	283802	1006	42036.7			C:93.8%[S:93.3%,D:0.5%],F:2.3%,M:3.9%,n:4046
GCA_003953785.1	2017_Coahoma_J6	flavus		AflaGuard		MAT1-2	216	36652511	0.481813	502645	1790276	1025	169688			C:95.3%[S:94.8%,D:0.5%],F:1.9%,M:2.8%,n:4046
GCA_003953795.1	2017_Coahoma_J3	flavus		AflaGuard		MAT1-2	292	36574800	0.482391	304327	1137425	1009	125256			C:95.3%[S:94.8%,D:0.5%],F:1.8%,M:2.9%,n:4046
GCA_003953805.1	2017_Yazoo_S2	flavus		AflaGuard		MAT1-2	198	36693724	0.481453	679380	2829100	1017	185322			C:95.3%[S:94.8%,D:0.5%],F:1.8%,M:2.9%,n:4046
GCA_003953825.1	2017_Washington_T5	flavus		2017_Washington_T5		MAT1-1	165	36976307	0.483069	543609	1656580	1004	224099			C:95.3%[S:94.8%,D:0.5%],F:1.7%,M:3.0%,n:4046
GCA_003953865.1	2017_Coahoma_J1	flavus		2017_Coahoma_J1		MAT1-2	212	36795457	0.482769	426509	1929814	1021	173563			C:95.4%[S:94.9%,D:0.5%],F:1.8%,M:2.8%,n:4046
GCA_003967615.1	IFM_54693	oryzae		C		MAT1-1	2582	35091840	0.481768	32476	140255	1001	13591			C:82.1%[S:81.7%,D:0.4%],F:4.2%,M:13.7%,n:4046
GCA_003967635.1	IFM_55053	flavus		IFM_55053		MAT1-2	828	36458956	0.483569	82605	370846	1039	44032.6			C:93.1%[S:92.7%,D:0.4%],F:2.2%,M:4.7%,n:4046
GCA_003967655.1	IFM_57535	oryzae		IFM_57535		MAT1-1	1072	36749142	0.482807	65248	336363	1010	34280.9			C:92.6%[S:92.1%,D:0.5%],F:2.1%,M:5.3%,n:4046
GCA_003967675.1	IFM_58503	flavus		IFM_58503		MAT1-1	1189	36613304	0.483605	63879	386796	1008	30793.4			C:91.9%[S:91.3%,D:0.6%],F:2.4%,M:5.7%,n:4046
GCA_003967695.1	IFM_59894	oryzae		IFM_59894		MAT1-1	1189	37251131	0.48296	64480	244664	1020	31329.8			C:92.5%[S:92.0%,D:0.5%],F:2.2%,M:5.3%,n:4046
GCA_003967715.1	IFM_59975	oryzae		IFM_59975		MAT1-1	665	36401537	0.483424	114742	533778	1025	54739.2			C:93.5%[S:93.0%,D:0.5%],F:2.2%,M:4.3%,n:4046
GCA_003967735.1	IFM_60519	flavus		IFM_60519		MAT1-2	705	36758317	0.482777	101701	493917	1015	52139.5			C:94.0%[S:93.4%,D:0.6%],F:2.0%,M:4.0%,n:4046
GCA_003967755.1	IFM_60655	oryzae		E		MAT1-2	991	37020810	0.482674	73197	349330	1014	37357			C:93.4%[S:92.8%,D:0.6%],F:2.1%,M:4.5%,n:4046
GCA_003967775.1	IFM_61224	oryzae		IFM_61224		MAT1-2	2617	36420176	0.483063	24799	113729	1001	13916.8			C:84.3%[S:83.9%,D:0.4%],F:3.8%,M:11.9%,n:4046
GCA_003967795.1	IFM_61226	flavus		IFM_61226		MAT1-1	1795	36378247	0.483698	41029	324181	1004	20266.4			C:87.9%[S:87.3%,D:0.6%],F:3.5%,M:8.6%,n:4046
GCA_004329145.1	NRRL_35739	oryzae		BP2-1		MAT1-2	574	37170621	0.481692	146499	730781	1010	64757.2			C:93.7%[S:93.2%,D:0.5%],F:1.9%,M:4.4%,n:4046
GCA_004353305.1	BP2-1	oryzae		BP2-1		MAT1-2	14	39455382	0.459166	4366015	6808862	1428	2.81824e+06			C:91.1%[S:90.5%,D:0.6%],F:5.3%,M:3.6%,n:4046
GCF_000006275.2	NRRL3357	flavus		NRRL3357		MAT1-1	331	36892344	0.482209	2388123	4469204	211	111457			C:96.9%[S:96.4%,D:0.5%],F:1.9%,M:1.2%,n:4046
GCF_000184455.2	RIB40	oryzae		F		MAT1-1	12	37912014	0.47231	4887096	6520266	6938	3.15933e+06			C:98.6%[S:98.1%,D:0.5%],F:0.6%,M:0.8%,n:4046
SAMD00154426	TK-7	oryzae	P1	C	miso	MAT1-1	231	37906871	0.473848	712202	2022203	1026	164099	125.558	313	C:98.6%[S:98.1%,D:0.5%],F:0.6%,M:0.8%,n:4046	17325125	12680
SAMD00154422	TK-3	oryzae	P1	F	sake	MAT1-1	123	37726783	0.473964	1561867	2899737	1010	306722	84.5682	419	C:98.7%[S:98.2%,D:0.5%],F:0.6%,M:0.7%,n:4046	12568689	12655
SAMD00154427	TK-8	oryzae	P1	A	other	MAT1-2	179	36903513	0.474108	761075	2232615	1007	206165	121.472	304	C:98.7%[S:98.1%,D:0.6%],F:0.6%,M:0.7%,n:4046	16675828	12380
SAMD00154423	TK-4	oryzae	P1	F	sake	MAT1-1	139	37705329	0.473678	876875	2166163	1011	271261	94.5852	428	C:98.7%[S:98.2%,D:0.5%],F:0.6%,M:0.7%,n:4046	13514023	12634
SAMD00154420	TK-1	oryzae	P1	A	sake	MAT1-2	126	36898261	0.473828	997059	2263227	1019	292843	88.7596	402	C:98.7%[S:98.1%,D:0.6%],F:0.6%,M:0.7%,n:4046	12422998	12387
SAMD00154421	TK-2	oryzae	P1	A	sake	MAT1-2	210	36833410	0.474812	872306	2232704	1013	175397	100.93	376	C:98.7%[S:98.1%,D:0.6%],F:0.6%,M:0.7%,n:4046	13607035	12391
SAMD00154424	TK-5	oryzae	P1	C	sake	MAT1-1	170	37949624	0.473194	623795	1552637	1060	223233	84.7599	396	C:98.6%[S:98.1%,D:0.5%],F:0.6%,M:0.8%,n:4046	11830802	12686
SAMD00154428	TK-9	oryzae	P1	E	shoyu	MAT1-2	187	38091709	0.47259	1056613	2655026	1056	203699	123.493	319	C:98.7%[S:98.2%,D:0.5%],F:0.5%,M:0.8%,n:4046	17310397	12694
SAMD00154425	TK-6	oryzae	P1	A	sake	MAT1-2	238	36661890	0.47628	871309	2232705	1010	154042	93.7152	409	C:98.7%[S:98.1%,D:0.6%],F:0.6%,M:0.7%,n:4046	13531356	12376
SAMD00154429	TK-10	oryzae	P1	G	miso	MAT1-1	163	38285183	0.472072	1008171	2330704	1015	234878	87.6587	403	C:98.6%[S:98.1%,D:0.5%],F:0.7%,M:0.7%,n:4046	13109186	12699
SAMD00154430	TK-11	oryzae	P1	F	miso	MAT1-1	115	37799624	0.473344	919680	2166376	1004	328692	107.35	381	C:98.6%[S:98.1%,D:0.5%],F:0.6%,M:0.8%,n:4046	14983840	12666
SAMD00154440	TK-21	oryzae	P2	F	sake	MAT1-1	91	37760310	0.473336	1072006	2679714	1030	414948	129.811	603	C:98.7%[S:98.2%,D:0.5%],F:0.6%,M:0.7%,n:4046	11259544	12662
SAMD00154441	TK-22	oryzae	P2	A	sake	MAT1-2	122	36960369	0.47375	996981	2261464	1151	302954	133.451	616	C:98.7%[S:98.1%,D:0.6%],F:0.6%,M:0.7%,n:4046	11120471	12400
SAMD00154443	TK-24	oryzae	P2	TK-24	miso	MAT1-2	131	37471864	0.474189	1243347	2398787	1026	286045	140.723	601	C:98.7%[S:98.2%,D:0.5%],F:0.5%,M:0.8%,n:4046	11898227	12558
SAMD00154446	TK-27	oryzae	P2	TK-27 (G)	miso	MAT1-1	127	38483320	0.472031	1907569	4003540	1004	303018	167.132	578	C:98.7%[S:98.2%,D:0.5%],F:0.6%,M:0.7%,n:4046	14691969	12756
SAMD00154445	TK-26	oryzae	P2	B	sake	MAT1-1	190	38616202	0.471557	582684	1912723	1007	203243	142.642	573	C:98.6%[S:98.0%,D:0.6%],F:0.6%,M:0.8%,n:4046	12121686	12790
SAMD00154502	TK-83	sojae	P2	sojae	shoyu	MAT1-1	45	40068901	0.474829	3657224	6559883	1306	890420	114.124	633	C:98.7%[S:98.0%,D:0.7%],F:0.7%,M:0.6%,n:4046	10012817	13317
SAMD00154432	TK-13	oryzae	P2	E	shoyu	MAT1-2	91	38169283	0.471787	1133124	2870117	1023	419443	100.544	649	C:98.6%[S:98.1%,D:0.5%],F:0.5%,M:0.9%,n:4046	8967794	12701
SAMD00154431	TK-12	oryzae	P2	H	shoyu	MAT1-2	167	38626914	0.47167	1184880	4636864	1005	231299	123.64	611	C:98.5%[S:98.0%,D:0.5%],F:0.7%,M:0.8%,n:4046	10658158	12786
SAMD00154444	TK-25	oryzae	P2	C	sake	MAT1-1	154	37986512	0.47311	719509	1553139	1001	246666	122.58	559	C:98.6%[S:98.1%,D:0.5%],F:0.6%,M:0.8%,n:4046	10101576	12702
SAMD00154448	TK-29	oryzae	P2	TK-29	shoyu	MAT1-2	36	37746181	0.472562	4883167	6419928	1168	1.04851e+06	130.255	601	C:98.7%[S:98.1%,D:0.6%],F:0.6%,M:0.7%,n:4046	10844522	12616
SAMD00154449	TK-30	oryzae	P2	B	sake	MAT1-1	185	38611927	0.471527	582680	2042369	1017	208713	119.124	600	C:98.6%[S:98.0%,D:0.6%],F:0.6%,M:0.8%,n:4046	10059483	12796
SAMD00154450	TK-31	oryzae	P3	B	sake	MAT1-1	183	38610287	0.471563	590835	2450712	1001	210985	122.76	592	C:98.5%[S:97.9%,D:0.6%],F:0.6%,M:0.9%,n:4046	11034090	12800
SAMD00154451	TK-32	oryzae	P3	F	sake	MAT1-1	97	37808697	0.473316	1061953	2166632	1034	389780	128.649	645	C:98.7%[S:98.2%,D:0.5%],F:0.6%,M:0.7%,n:4046	10576882	12675
SAMD00154452	TK-33	oryzae	P3	A	sake	MAT1-2	116	36939324	0.473772	996954	2262591	1209	318442	132.878	637	C:98.7%[S:98.1%,D:0.6%],F:0.6%,M:0.7%,n:4046	11145471	12389
SAMD00154434	TK-15	oryzae	P2	G	miso	MAT1-1	132	38370720	0.471928	1105800	2874209	1004	290687	102.467	627	C:98.6%[S:98.0%,D:0.6%],F:0.6%,M:0.8%,n:4046	9051680	12721
SAMD00154435	TK-16	oryzae	P2	C	miso	MAT1-1	137	37980861	0.473124	755804	2022052	1080	277233	122.246	665	C:98.6%[S:98.1%,D:0.5%],F:0.6%,M:0.8%,n:4046	10331231	12704
SAMD00154436	TK-17	oryzae	P2	A	miso	MAT1-2	118	36961099	0.47375	997103	2262596	1008	313230	125.138	600	C:98.6%[S:98.1%,D:0.5%],F:0.6%,M:0.8%,n:4046	10556147	12392
SAMD00154437	TK-18	oryzae	P2	A	sake	MAT1-2	111	36951340	0.473787	996967	2263126	1047	332895	141.204	556	C:98.7%[S:98.1%,D:0.6%],F:0.6%,M:0.7%,n:4046	12375783	12389
SAMD00154438	TK-19	oryzae	P2	F	sake	MAT1-1	93	37806871	0.473316	1061096	2166487	1034	406525	128.37	590	C:98.7%[S:98.2%,D:0.5%],F:0.6%,M:0.7%,n:4046	10520402	12674
SAMD00154439	TK-20	oryzae	P2	B	sake	MAT1-1	190	38605478	0.471603	579476	2450453	1011	203187	126.041	579	C:98.5%[S:97.9%,D:0.6%],F:0.6%,M:0.9%,n:4046	10828546	12790
SAMD00154453	TK-34	oryzae	P3	A	sake	MAT1-2	113	36907996	0.47375	996868	2262694	1036	326619	68.914	600	C:98.8%[S:98.2%,D:0.6%],F:0.6%,M:0.6%,n:4046	6257241	12391
SAMD00154454	TK-35	oryzae	P3	C	sake	MAT1-1	158	37961791	0.473106	712232	1552693	1088	240264	66.1702	616	C:98.6%[S:98.1%,D:0.5%],F:0.6%,M:0.8%,n:4046	5427309	12676
SAMD00154455	TK-36	oryzae	P3	A	sake	MAT1-2	123	36935108	0.473763	972992	2262668	1034	300285	69.995	602	C:98.7%[S:98.1%,D:0.6%],F:0.6%,M:0.7%,n:4046	6066742	12397
SAMD00154461	TK-42	oryzae	P3	G	miso	MAT1-1	142	38363913	0.47195	1105652	2874075	1012	270168	84.9277	535	C:98.5%[S:98.0%,D:0.5%],F:0.7%,M:0.8%,n:4046	7199303	12710
SAMD00154462	TK-43	oryzae	P3	A	miso	MAT1-2	123	36931404	0.473769	952442	2262959	1011	300255	67.9049	638	C:98.8%[S:98.2%,D:0.6%],F:0.6%,M:0.6%,n:4046	6192599	12400
SAMD00154463	TK-44	oryzae	P3	A	miso	MAT1-2	118	36937035	0.473772	972888	2263018	1003	313026	72.7777	572	C:98.7%[S:98.2%,D:0.5%],F:0.6%,M:0.7%,n:4046	6361706	12398
SAMD00154464	TK-45	oryzae	P3	C	miso	MAT1-1	174	37855726	0.474584	653164	1805449	1039	217562	67.7839	581	C:98.4%[S:97.9%,D:0.5%],F:0.7%,M:0.9%,n:4046	5775062	12700
SAMD00154456	TK-37	oryzae	P3	A	sake	MAT1-2	118	36934305	0.473768	997049	2262024	1087	313003	73.356	602	C:98.8%[S:98.2%,D:0.6%],F:0.6%,M:0.6%,n:4046	6425188	12399
SAMD00154457	TK-38	oryzae	P3	F	sake	MAT1-1	103	37746843	0.473312	927421	2679731	1076	366474	70.5563	607	C:98.7%[S:98.2%,D:0.5%],F:0.5%,M:0.8%,n:4046	5775189	12644
SAMD00154458	TK-39	oryzae	P3	B	other	MAT1-1	210	38579835	0.47156	582806	2042157	1028	183714	68.1343	632	C:98.6%[S:98.0%,D:0.6%],F:0.6%,M:0.8%,n:4046	5836687	12785
SAMD00154459	TK-40	oryzae	P3	F	other	MAT1-1	97	37798744	0.473271	1061862	2166488	1007	389678	70.746	609	C:98.7%[S:98.2%,D:0.5%],F:0.5%,M:0.8%,n:4046	6453403	12667
SAMD00154460	TK-41	oryzae	P3	G	miso	MAT1-1	147	38357174	0.471937	1105730	2873934	1006	260933	71.1205	596	C:98.5%[S:98.0%,D:0.5%],F:0.7%,M:0.8%,n:4046	6595598	12707
SAMD00154468	TK-49	oryzae	P3	E	shoyu	MAT1-2	100	38167162	0.471815	1132938	4073381	1017	381672	69.3754	592	C:98.6%[S:98.1%,D:0.5%],F:0.5%,M:0.9%,n:4046	6364252	12697
SAMD00154469	TK-50	oryzae	P3	E	shoyu	MAT1-2	103	38156311	0.471815	1078371	4074394	1005	370450	82.8265	584	C:98.7%[S:98.2%,D:0.5%],F:0.5%,M:0.8%,n:4046	7384160	12700
SAMD00154465	TK-46	oryzae	P3	C	miso	MAT1-1	157	38022939	0.473212	663391	2458984	1002	242184	67.4638	598	C:98.5%[S:98.0%,D:0.5%],F:0.6%,M:0.9%,n:4046	6221713	12718
SAMD00154466	TK-47	oryzae	P3	G	miso	MAT1-1	143	38346649	0.47195	1105671	2874156	1002	268158	76.8843	585	C:98.5%[S:98.0%,D:0.5%],F:0.7%,M:0.8%,n:4046	6852179	12696
SAMD00154467	TK-48	oryzae	P3	E	shoyu	MAT1-2	102	38172798	0.471793	1133137	4013047	1017	374243	76.1011	590	C:98.6%[S:98.1%,D:0.5%],F:0.6%,M:0.8%,n:4046	7389331	12705
SAMD00154433	TK-14	oryzae	P2	H	shoyu	MAT1-2	184	38581878	0.471719	945139	3379436	1005	209684	72.1544	605	C:98.5%[S:98.0%,D:0.5%],F:0.6%,M:0.9%,n:4046	6425213	12775
SAMD00154442	TK-23	oryzae	P2	C	sake	MAT1-1	149	38024571	0.473152	593684	2366895	1022	255198	67.7638	595	C:98.5%[S:98.0%,D:0.5%],F:0.6%,M:0.9%,n:4046	6293785	12710
SAMD00154447	TK-28	oryzae	P2	E	shoyu	MAT1-2	99	38171509	0.471787	1093857	4074667	1001	385571	146.518	606	C:98.6%[S:98.1%,D:0.5%],F:0.5%,M:0.9%,n:4046	13152222	12695
SAMD00154480	TK-61	oryzae	P4	A	sake/miso	MAT1-2	123	36912719	0.473886	902333	2232669	1061	300103	65.0224	614	C:98.7%[S:98.2%,D:0.5%],F:0.6%,M:0.7%,n:4046	6287980	12384
SAMD00154470	TK-51	oryzae	P4	A	sake/miso	MAT1-2	168	36845956	0.474766	880346	2232767	1057	219321	64.9867	613	C:98.8%[S:98.2%,D:0.6%],F:0.6%,M:0.6%,n:4046	6682114	12396
SAMD00154481	TK-62	oryzae	P4	F	sake/miso	MAT1-1	126	37025386	0.481375	841314	2166696	1024	293852	62.6263	624	C:98.6%[S:98.1%,D:0.5%],F:0.6%,M:0.8%,n:4046	5958442	12678
SAMD00154471	TK-52	oryzae	P4	A	sake/miso	MAT1-2	192	36795547	0.475153	870687	2232734	1064	191643	65.424	636	C:98.7%[S:98.2%,D:0.5%],F:0.6%,M:0.7%,n:4046	6133240	12376
SAMD00154472	TK-53	oryzae	P4	A	sake/miso	MAT1-2	211	36689810	0.476473	873969	2232580	1040	173885	66.4246	624	C:98.7%[S:98.1%,D:0.6%],F:0.6%,M:0.7%,n:4046	6618124	12388
SAMD00154473	TK-54	oryzae	P4	C	miso	MAT1-1	156	36498860	0.474074	716320	2458758	1082	233967	46.7043	635	C:94.6%[S:94.0%,D:0.6%],F:0.7%,M:4.7%,n:4046	6954600	12264
SAMD00154482	TK-63	oryzae	P4	A	sake	MAT1-2	141	36885862	0.473973	851096	2232692	1064	261602	56.6079	647	C:98.6%[S:98.1%,D:0.5%],F:0.6%,M:0.8%,n:4046	6497623	12385
SAMD00154483	TK-64	oryzae	P4	C	sake	MAT1-1	163	37962811	0.473091	712302	1552833	1102	232901	64.7062	607	C:98.6%[S:98.1%,D:0.5%],F:0.6%,M:0.8%,n:4046	6346560	12680
SAMD00154484	TK-65	oryzae	P4	C	sake	MAT1-1	161	37968124	0.473073	719537	1553093	1102	235827	66.1246	631	C:98.6%[S:98.1%,D:0.5%],F:0.6%,M:0.8%,n:4046	6271253	12677
SAMD00154474	TK-55	oryzae	P4	C	sake/miso	MAT1-1	172	37849727	0.473933	668524	2021991	1012	220057	65.9649	635	C:98.5%[S:98.0%,D:0.5%],F:0.6%,M:0.9%,n:4046	6511443	12672
SAMD00154475	TK-56	oryzae	P4	C	miso	MAT1-1	140	37948498	0.473051	804304	2022107	1057	271061	61.5297	627	C:98.6%[S:98.1%,D:0.5%],F:0.6%,M:0.8%,n:4046	6093826	12690
SAMD00154476	TK-57	oryzae	P4	G	sake	MAT1-1	175	38252902	0.472687	930302	2127495	1055	218588	65.9247	640	C:98.6%[S:98.0%,D:0.6%],F:0.6%,M:0.8%,n:4046	6316266	12707
SAMD00154477	TK-58	oryzae	P4	A	sake	MAT1-2	172	36810581	0.474692	880057	2232751	1013	214015	66.2093	638	C:98.7%[S:98.1%,D:0.6%],F:0.6%,M:0.7%,n:4046	6031663	12371
SAMD00154478	TK-59	oryzae	P4	D	shoyu	MAT1-1	106	37649858	0.473892	2065698	4072998	1096	355187	65.8993	609	C:98.7%[S:98.1%,D:0.6%],F:0.6%,M:0.7%,n:4046	6228261	12602
SAMD00154479	TK-60	oryzae	P4	D	shoyu	MAT1-1	72	37588643	0.473272	2135486	3541490	1230	522064	41.8152	631	C:98.1%[S:97.5%,D:0.6%],F:0.6%,M:1.3%,n:4046	5828749	12545
SAMD00154494	TK-75	oryzae	P5	C	miso	MAT1-1	164	37948146	0.473149	658762	2458915	1007	231391	64.9988	616	C:98.6%[S:98.1%,D:0.5%],F:0.6%,M:0.8%,n:4046	5969029	12682
SAMD00154487	TK-68	oryzae	P5	E	shoyu	MAT1-2	115	38160628	0.471941	1132983	2724275	1019	331832	65.5626	596	C:98.7%[S:98.2%,D:0.5%],F:0.5%,M:0.8%,n:4046	6350877	12699
SAMD00154495	TK-76	oryzae	P5	C	miso	MAT1-1	178	37951195	0.473201	616505	1718477	1023	213209	47.635	588	C:98.6%[S:98.1%,D:0.5%],F:0.6%,M:0.8%,n:4046	4652560	12697
SAMD00154488	TK-69	oryzae	P5	E	shoyu	MAT1-2	143	38092697	0.472443	1024382	2668836	1001	266382	60.3466	612	C:98.7%[S:98.2%,D:0.5%],F:0.5%,M:0.8%,n:4046	5291086	12705
SAMD00154504	TK-85	sojae	P5	sojae	shoyu	MAT1-1	62	40072472	0.474895	3431951	4760400	1003	646330	54.2252	604	C:98.8%[S:98.1%,D:0.7%],F:0.7%,M:0.5%,n:4046	5876012	13312
SAMD00154489	TK-70	oryzae	P5	C	miso	MAT1-1	169	37239587	0.481206	635986	2458707	1061	220353	64.9484	602	C:98.5%[S:98.0%,D:0.5%],F:0.6%,M:0.9%,n:4046	6052277	12709
SAMD00154485	TK-66	oryzae	P5	E	shoyu	MAT1-2	151	38063566	0.472784	1056406	2633032	1031	252077	51.9885	616	C:98.7%[S:98.2%,D:0.5%],F:0.5%,M:0.8%,n:4046	5204239	12690
SAMD00154496	TK-77	oryzae	P5	A	miso	MAT1-2	126	36877158	0.473794	969537	2232566	1064	292676	62.4493	627	C:98.7%[S:98.2%,D:0.5%],F:0.6%,M:0.7%,n:4046	5496465	12377
SAMD00154497	TK-78	oryzae	P5	A	sake	MAT1-2	131	36894864	0.47381	931353	2262902	1015	281640	66.5963	602	C:98.7%[S:98.1%,D:0.6%],F:0.6%,M:0.7%,n:4046	6097846	12382
SAMD00154498	TK-79	oryzae	P5	A	sake	MAT1-2	148	36880045	0.473974	891895	2232572	1061	249189	64.9451	585	C:98.8%[S:98.2%,D:0.6%],F:0.6%,M:0.6%,n:4046	5933640	12367
SAMD00154499	TK-80	oryzae	P5	A	sake	MAT1-2	256	35877663	0.482674	457426	1573313	1009	140147	29.9876	605	C:98.6%[S:98.0%,D:0.6%],F:0.6%,M:0.8%,n:4046	2834732	12290
SAMD00154491	TK-72	oryzae	P5	A	miso	MAT1-2	156	36845450	0.474455	850870	2232751	1004	236189	62.2138	631	C:98.7%[S:98.1%,D:0.6%],F:0.6%,M:0.7%,n:4046	6257939	12384
SAMD00154492	TK-73	oryzae	P5	A	miso	MAT1-2	161	36838312	0.474498	889587	2232828	1123	228809	59.9749	600	C:98.6%[S:98.1%,D:0.5%],F:0.6%,M:0.8%,n:4046	5640863	12377
SAMD00154493	TK-74	oryzae	P5	C	miso	MAT1-1	201	37813914	0.474531	712333	2022054	1043	188129	57.1844	631	C:98.5%[S:98.0%,D:0.5%],F:0.6%,M:0.9%,n:4046	5731678	12673
SAMD00154490	TK-71	oryzae	P5	G	miso	MAT1-1	209	38173930	0.47332	930276	2127740	1027	182650	64.0474	571	C:98.6%[S:98.0%,D:0.6%],F:0.7%,M:0.7%,n:4046	5719352	12696
SAMD00154486	TK-67	oryzae	P5	E	shoyu	MAT1-2	109	38119964	0.472215	1068007	4073910	1004	349724	64.3391	601	C:98.6%[S:98.1%,D:0.5%],F:0.5%,M:0.9%,n:4046	5841061	12693
SAMD00154500	TK-81	oryzae	P5	A	sake	MAT1-2	140	36850965	0.474005	813757	2232456	1070	263221	57.8522	636	C:98.7%[S:98.2%,D:0.5%],F:0.6%,M:0.7%,n:4046	5255081	12376
SAMD00154501	TK-82	oryzae	P5	F	sake	MAT1-1	96	37790186	0.473288	924255	2166367	1048	393648	49.8187	642	C:98.7%[S:98.2%,D:0.5%],F:0.6%,M:0.7%,n:4046	5582505	12658
SAMD00154503	TK-84	sojae	P5	sojae	shoyu	MAT1-1	71	40045616	0.474953	2478411	4760512	1059	564023	45.6141	617	C:98.8%[S:98.1%,D:0.7%],F:0.7%,M:0.5%,n:4046	5554235	13309
